# Supplementary material for: In-use dissipation of technology-critical elements from vehicles and renewable energy technologies in Vienna, Austria: A public health matter?
Source: J Ind Ecol. 2024 Oct 16;28(6):1857–70. doi: 10.1111/jiec.13571 (PMC11667654; doi:10.1111/jiec.13571)
Supplement: Supplementary file 2 — Supporting Information S2 This supporting information provides material intensity factors, inventory data, detailed results for TCE stocks and flows per technology and scenario, and underlying data of manuscript figures. [file 44498_2024_2806038_MOESM2_ESM.xlsx]

## Sheet: CoverSheet
2021 Journal of Industrial Ecology – www.wileyonlinelibrary.com/journal/jie
SUPPORTING INFORMATION FOR:
Baumgart, A., Haluza, D., Prohaska, T., Pitha, U., Trimmel, S., Irrgeher, J. & Wiedenhofer, D. (2024). In-use dissipation of technology-critical elements from vehicles and renewable energy technologies in Vienna, Austria: A public health matter? Journal of Industrial Ecology.
This supporting information provides material intensity factors, detailed results for TCE stocks and flows per technology and scenario, and underlying data of manuscript figures.
Sheet overview
	MI	Material intensity factors used
	Inventory	Fleet size and installed capacity in Vienna (1990-2060)
	Stocks	Material stocks per year, TCE, technology, and scenario
	Inflows	Material inflows (net-additions to stock) per year, TCE, technology, and scenario
	EoL	End-of-life outflows per year, TCE, technology, and scenario
	IUD	In-use dissipation per year, TCE, technology, and scenario
	Fig_2a_b	Data for Figure 2a and Figure2b: Mean estimate TCE stocks per technology and TCE (2020)
	Fig_2c	Data for Figure 2c: Sankey diagram of mean-estimate inflows and outflows (2020)
	Fig_3a	Data for Figure 3a: Total TCE in-use stocks (2020-2060)
	Fig_3b	Data for Figure 3b: Total cumulative TCE inflows (2020-2060)
	Fig_3c_f	Data for Figure 3c to Figure 3f: Technology shares in total TCE stocks in Vienna (2020-2060)
	Fig_4a	Data for Figure 4a: Total cumulative TCE end-of-life (2020-2060)
	Fig_4b	Data for Figure 4b: Total cumulative TCE in-use dissipation (2020-2060)
	Fig_4c_f	Data for Figure 4c to Figure 4f: Detailed cumulative TCE in-use dissipation for all four scenarios (2020-2060)
Abbreviations
	a-Si	Amorphous silicon
	BEV	Battery electric vehicle
	CdTe	Cadmium-Telluride
	Ce	Cerium
	CIGS	Copper-Indium-Gallium-Selenide
	cum	cumulative
	Dy	Dysprosium
	EoL	End-of-life
	Ga	Gallium
	Ge	Germanium
	HEV	Hybrid electric vehicle
	ICEV	Internal combustion engine vehicle
	IUD	In-use dissipation
	La	Lanthanum
	MI	Material intensity
	Nd	Neodymium
	Pr	Praseodymium
	PV	Photovoltaic
	Strong	Decarbonization and further-reaching measures
	TCE	Technology-critical element
	Te	Tellurium
	Trends	Scenario with continued trends
	Decarb-S	Decarbonization with supply-side measures
	Decarb-SD	Decarbonization with combined supply- and demand-side measures
	NA	Data not available

## Sheet: MI
Material intensity factors
tech_class	tech_subclass	tech_component_class	tech_component	unit	mean estimate								low estimate								high estimate								sources
					Nd	Dy	La	Pr	Ce	Ga	Ge	Te	Nd	Dy	La	Pr	Ce	Ga	Ge	Te	Nd	Dy	La	Pr	Ce	Ga	Ge	Te
cars	ICEV	catalyst	autocatalytic converter	kg/component	0.006734	0	0.006	0.000714	0.037	1.2e-09	0	1e-07	0.006734	0	0.00325	0.000714	0.02	1.2e-09	0	1e-07	0.006734	0	0.0091215	0.000714	0.040839	1.2e-09	0	1e-07	Bleiwas et al. 2013, Islam et al. 2015, Zhou et al. 2017, Løvik et al. 2021
cars	ICEV	propulsion	motor	kg/component	0.000893447	0.0002686	0.0008	0	0.023475	0	0	4.72e-07	0.000446723	0.0001343	0.0004	0	0.0117375	0	0	2.36e-07	0.0366342	0.00636507	0.00295	0.00125	0.0352125	0	0	7.08e-07	Cullbrand & Magnusson 2012, Yang et al. 2017, Ortego et al. 2018, Iglesias-Émbil et al. 2021
cars	ICEV	other	front axle	kg/component	0.00202023	0	0	0	0	1.4e-07	0	2.54e-07	0.00202023	0	0	0	0	1.4e-07	0	2.54e-07	0.00202023	0	0	0	0	1.4e-07	0	2.54e-07	Iglesias-Émbil et al. 2021
cars	ICEV	other	wheels and brakes	kg/component	0.000463404	7.325e-05	0	7.325e-05	0	7.325e-06	0	1.414e-06	0.000463404	7.325e-05	0	7.325e-05	0	7.325e-06	0	1.414e-06	0.000463404	7.325e-05	0	7.325e-05	0	7.325e-06	0	1.414e-06	Iglesias-Émbil et al. 2021
cars	ICEV	other	selector mechanism	kg/component	0.000333043	3.48e-05	0	0	0	0	0	0	0.000333043	3.48e-05	0	0	0	0	0	0	0.000333043	3.48e-05	0	0	0	0	0	0	Iglesias-Émbil et al. 2021
cars	ICEV	other	body	kg/component	0.00510037	0	0.00033696	0	0	0.000309084	4.041e-06	4.08e-07	0.00510037	0	0.00033696	0	0	0.000309084	4.041e-06	4.08e-07	0.00510037	0	0.00033696	0	0	0.000309084	4.041e-06	4.08e-07	Iglesias-Émbil et al. 2021
cars	ICEV	other	electronic system	kg/component	0.0218315	0.00244454	0.00160418	0.00620577	6.0212e-05	2.58509e-06	5.876e-08	9.619e-06	0.00200242	0.000489031	0.000217697	3.07051e-06	2.71077e-05	1.25618e-06	0	0	0.1623	0.0036	0.00323	0.00721	0.000123807	0.00042	1.942e-06	1e-05	Widmer et al. 2015, Ortego et al. 2018, Nguyen et al. 2020, Iglesias-Émbil et al. 2021
cars	ICEV	other	accessories	kg/component	0.00526013	0	0	0	0	2e-06	0	2.2e-08	0.00526013	0	0	0	0	2e-06	0	2.2e-08	0.00526013	0	0	0	0	2e-06	0	2.2e-08	Iglesias-Émbil et al. 2021
cars	HEV	propulsion	motor	kg/component	0.23	0.08393	0	0.0004026	0.024835	0	0	0	0.188	0.06975	0	0	0.0124175	0	0	0	0.447003	0.0952545	0	0.0326295	0.0372525	0	0	0	Schüler et al. 2011, Barteková 2016, Pavel et al. 2016, Yano et al. 2016, Goodenough et al. 2017, Elwert et al. 2017, Ortego et al. 2018, Yano et al. 2019, Junne et al. 2020, Filipas et al. 2021, Løvik et al. 2021
cars	HEV	catalyst	autocatalytic converter	kg/component	0	0	0	0	0.03	0	0	0	0	0	0	0	0.03	0	0	0	0	0	0	0	0.03	0	0	0	Løvik et al. 2021
cars	HEV	battery	NiMH battery	kg/component	0.242	0.0002	0.573	0.074	0.86	0	0	0	0.185	0.00016	0.40325	0.074	0.8	0	0	0	0.29	0.0281	0.675	0.074	1.03	0	0	0	Cullbrand & Magnusson 2012, Peiró et al. 2013, Habib & Wenzel 2014, Yano et al. 2016, Zhou et al. 2017, Fishman et al. 2018, Ortego et al. 2018, Geng et al. 2020, Filipas et al. 2021, Løvik et al. 2021
cars	BEV	propulsion	motor	kg/component	0.4985	0.0815666	0.00369	0	0	0.0455	0	0	0.338656	0.05	0.00369	0	0	0.02325	0	0	0.64	0.0983654	0.00369	0.00475	0	0.06775	0	0	Schüler et al. 2011, Cullbrand & Magnusson 2012, Haan & Zah 2013, Hawkins et al. 2013, Habib et al. 2014, Habib & Wenzel 2014, Barteková 2016, Grandell et al. 2016, Pavel et al. 2016, Elwert et al. 2017, Goodenough et al. 2017, Zhou et al. 2017, Yang et al. 2017, Fishman et al. 2018, Ortego et al. 2018, Junne et al. 2020, Gutfleisch et al. 2021, Iglesias-Émbil et al. 2021, Løvik et al. 2021, van …
cars	BEV	other	front axle	kg/component	0.0364349	0.000374816	0	0.00509184	0	9.6e-08	0	2.87e-07	0.0364349	0.000374816	0	0.00509184	0	9.6e-08	0	2.87e-07	0.0364349	0.000374816	0	0.00509184	0	9.6e-08	0	2.87e-07	Iglesias-Émbil et al. 2021
cars	BEV	other	rear axle	kg/component	0.000139401	1.4301e-05	0	0	0.000136445	0	6.6e-08	0	0.000139401	1.4301e-05	0	0	0.000136445	0	6.6e-08	0	0.000139401	1.4301e-05	0	0	0.000136445	0	6.6e-08	0	Iglesias-Émbil et al. 2021
cars	BEV	other	wheels and brakes	kg/component	0.0230749	0.007142	0	0.00313314	0	0.000245369	0	6.466e-06	0.0230749	0.007142	0	0.00313314	0	0.000245369	0	6.466e-06	0.0230749	0.007142	0	0.00313314	0	0.000245369	0	6.466e-06	Iglesias-Émbil et al. 2021
cars	BEV	other	selector mechanism	kg/component	0.000193681	1.88e-05	0	7.332e-05	0	0	0	4.1e-08	0.000193681	1.88e-05	0	7.332e-05	0	0	0	4.1e-08	0.000193681	1.88e-05	0	7.332e-05	0	0	0	4.1e-08	Iglesias-Émbil et al. 2021
cars	BEV	other	body	kg/component	0.0573011	0	0.000489302	0	0	4e-09	1e-09	3.8891e-07	0.0573011	0	0.000489302	0	0	4e-09	1e-09	3.8891e-07	0.0573011	0	0.000489302	0	0	4e-09	1e-09	3.8891e-07	Iglesias-Émbil et al. 2021
cars	BEV	other	electronic system	kg/component	0.801999	0.0278026	0.001845	0.049	7.50782e-05	0.000655974	4.28395e-05	1.59455e-05	0.775499	0.0139013	0.0009225	0.0245	3.76172e-05	0.000383961	2.42593e-05	7.97275e-06	0.828498	0.0417039	0.0027675	0.0735	0.000112539	0.000927987	6.14198e-05	2.39182e-05	Ortego et al. 2018, Iglesias-Émbil et al. 2021
cars	BEV	other	accessories	kg/component	0.000751612	0	0.00286112	0	0	5e-05	3e-05	3.83e-07	0.000751612	0	0.00286112	0	0	4e-05	1.5e-05	3.83e-07	0.000751612	0	0.00286112	0	0	9.39192e-05	4e-05	3.83e-07	Grandell et al. 2016, Iglesias-Émbil et al. 2021
cars	ICEV	other	brake pads	kg/component	2.324e-06	1.925e-07	4.06e-07	4.375e-06	1.8025e-06	0	0	0	2.324e-06	1.925e-07	4.06e-07	4.375e-06	1.8025e-06	0	0	0	2.324e-06	1.925e-07	4.06e-07	4.375e-06	1.8025e-06	0	0	0	Mleczek et al. 2021
cars	ICEV	other	tires (tread)	kg/component	5.38e-06	2e-07	1.94e-06	1.4e-06	3.46e-06	0	0	0	5.38e-06	2e-07	1.94e-06	1.4e-06	3.46e-06	0	0	0	5.38e-06	2e-07	1.94e-06	1.4e-06	3.46e-06	0	0	0	Mleczek et al. 2021
cars	HEV	other	brake pads	kg/component	2.324e-06	1.925e-07	4.06e-07	4.375e-06	1.8025e-06	0	0	0	2.324e-06	1.925e-07	4.06e-07	4.375e-06	1.8025e-06	0	0	0	2.324e-06	1.925e-07	4.06e-07	4.375e-06	1.8025e-06	0	0	0	Mleczek et al. 2021
cars	HEV	other	tires (tread)	kg/component	5.38e-06	2e-07	1.94e-06	1.4e-06	3.46e-06	0	0	0	5.38e-06	2e-07	1.94e-06	1.4e-06	3.46e-06	0	0	0	5.38e-06	2e-07	1.94e-06	1.4e-06	3.46e-06	0	0	0	Mleczek et al. 2021
cars	BEV	other	brake pads	kg/component	2.324e-06	1.925e-07	4.06e-07	4.375e-06	1.8025e-06	0	0	0	2.324e-06	1.925e-07	4.06e-07	4.375e-06	1.8025e-06	0	0	0	2.324e-06	1.925e-07	4.06e-07	4.375e-06	1.8025e-06	0	0	0	Mleczek et al. 2021
cars	BEV	other	tires (tread)	kg/component	5.38e-06	2e-07	1.94e-06	1.4e-06	3.46e-06	0	0	0	5.38e-06	2e-07	1.94e-06	1.4e-06	3.46e-06	0	0	0	5.38e-06	2e-07	1.94e-06	1.4e-06	3.46e-06	0	0	0	Mleczek et al. 2021
motorcycles	ICEV	propulsion	motor	kg/component	0.000297816	8.95333e-05	0.000266667	0	0.007825	0	0	1.57333e-07	0.000148908	4.47667e-05	0.000133333	0	0.0039125	0	0	7.86667e-08	0.0122114	0.00212169	0.000983333	0.000416667	0.0117375	0	0	2.36e-07	assumed to be a third of ICEV car motors
motorcycles	BEV	propulsion	motor	kg/component	0.08948	0.0239262	0	0	0	0	0	0	0.06474	0.0239262	0	0	0	0	0	0	0.11422	0.0239262	0	0	0	0	0	0	Braconi et al. 2014, Carranza et al. 2022
trucks_light	ICEV	propulsion	motor	kg/component	0.00121048	0.00036391	0.00108387	0	0.0318048	0	0	6.39484e-07	0.000605238	0.000181955	0.000541935	0	0.0159024	0	0	3.19742e-07	0.0496335	0.00862364	0.00399677	0.00169355	0.0477073	0	0	9.59226e-07	assumed mass scaled down from medium weight ICEV based on load class
trucks_light	HEV	propulsion	motor	kg/component	0.284516	0.0903226	0	0	0	0	0	0	0.284516	0.0903226	0	0	0	0	0	0	0.284516	0.0903226	0	0	0	0	0	0	Harvey 2018
trucks_light	BEV	propulsion	motor	kg/component	0.383871	0.121935	0	0	0	0	0	0	0.383871	0.121935	0	0	0	0	0	0	0.383871	0.121935	0	0	0	0	0	0	Harvey 2018
trucks_med	ICEV	propulsion	motor	kg/component	0.00268034	0.0008058	0.0024	0	0.070425	0	0	1.416e-06	0.00134017	0.0004029	0.0012	0	0.0352125	0	0	7.08e-07	0.109903	0.0190952	0.00885	0.00375	0.105637	0	0	2.124e-06	assumed to be three times the mass of ICEV car motors
trucks_med	HEV	propulsion	motor	kg/component	0.63	0.2	0	0	0	0	0	0	0.63	0.2	0	0	0	0	0	0	0.63	0.2	0	0	0	0	0	0	Harvey 2018
trucks_med	BEV	propulsion	motor	kg/component	0.85	0.27	0	0	0	0	0	0	0.85	0.27	0	0	0	0	0	0	0.85	0.27	0	0	0	0	0	0	Harvey 2018
trucks_heavy	ICEV	propulsion	motor	kg/component	0.0041502	0.00124769	0.00371613	0	0.109045	0	0	2.19252e-06	0.0020751	0.000623845	0.00185806	0	0.0545226	0	0	1.09626e-06	0.170172	0.0295668	0.0137032	0.00580645	0.163568	0	0	3.28877e-06	assumed mass scaled up from medium weight ICEV based on load class
trucks_heavy	HEV	propulsion	motor	kg/component	0.975484	0.309677	0	0	0	0	0	0	0.975484	0.309677	0	0	0	0	0	0	0.975484	0.309677	0	0	0	0	0	0	assumed mass scaled up from medium weight HEV based on load class
trucks_heavy	BEV	propulsion	motor	kg/component	1.31613	0.418065	0	0	0	0	0	0	1.31613	0.418065	0	0	0	0	0	0	1.31613	0.418065	0	0	0	0	0	0	assumed mass scaled up from medium weight BEV based on load class
other	ebikes	total	total	kg/component	0.09	0.0162	0	0	0	0	0	0	0.044375	0.009	0	0	0	0	0	0	0.0957937	0.024375	0	0	0	0	0	0	Bauer et al. 2011, Habib & Wenzel 2014, Pavel et al. 2016, Yang et al. 2017, Zhou et al. 2017, Ciacci et al. 2019, Geng et al. 2021
other	escooters	total	total	kg/component	0.09	0.0162	0	0	0	0	0	0	0.044375	0.009	0	0	0	0	0	0	0.0957937	0.024375	0	0	0	0	0	0	assumed to be the same as ebikes
buses	ICEV	total	total	kg/component	0.127908	0.00846357	0.0262234	0.020979	0.181606	0.000963405	1.22993e-05	3.6867e-05	0.067081	0.00219414	0.012614	0.00237096	0.0952938	0.000959418	1.2123e-05	7.302e-06	0.656536	0.0302194	0.0469154	0.0277418	0.228526	0.00221565	1.7949e-05	3.8718e-05	Byrne et al. 2021
buses	BEV	total	total	kg/component	4.25518	0.350757	0.0266563	0.171895	0.000634569	0.139354	0.00021872	7.05342e-05	1.6	0.2	0	0	0	0	0	0	2.5	0.4	0	0	0	0	0	0	Byrne et al. 2021
pv	CIGS	total	total	kg/MW	0	0	0	0	0	5	0	0	0	0	0	0	0	4.25	0	0	0	0	0	0	0	7.875	0	0	Bauer et al. 2011, Hashimoto & Moriguchi 2013, Moss et al. 2013, Zimmermann 2013, Viebahn et al. 2015, Nassar et al. 2016, Valero et al. 2018, Rietveld et al. 2019, Zhou et al. 2020
pv	CdTe	total	total	kg/MW	0	0	0	0	0	0	0	91.15	0	0	0	0	0	0	0	53.05	0	0	0	0	0	0	0	100.025	Bauer et al. 2011, Fthenakis 2012, Moss et al. 2013, Zimmermann 2013, Viebahn et al. 2015, Nassar et al. 2016, Valero et al. 2018, Rietveld et al. 2019
pv	a-Si	total	total	kg/MW	0	0	0	0	0	0	42	0	0	0	0	0	0	0	28.725	0	0	0	0	0	0	0	73	0	Fthenakis et al. 2012, Nassar et al. 2016, Valero et al. 2018, Zhou et al. 2020
wind	geared	total	total	kg/MW	43.84	4.025	0	0	0	0	0	0	24.8	3.3575	0	0	0	0	0	0	49.6	4.493	0	8.96	0	0	0	0	Viebahn et al. 2015, Barteková 2016, Schulze & Buchert 2016, Goodenough et al. 2017, USGS 2017, Ballinger et al. 2020, Carrara et al. 2020, Junne et al. 2020
wind	direct drive	total	total	kg/MW	178.1	16.84	0	33.6	0	0	0	0	150.7	14	0	31.5	0	0	0	0	200	24	0	35.7	0	0	0	0	Hoenderdaal et al. 2012, Barteková 2016, Schulze & Buchert 2016, Buchholz & Brandenburg 2017, Goodenough et al. 2017, Rietveld et al. 2019, Carrara et al. 2020, Junne et al. 2020, Gutfleisch et al. 2021
References
Ballinger, B., Schmeda-Lopez, D., Kefford, B., Parkinson, B., Stringer, M., Greig, C., & Smart, S. (2020). The vulnerability of electric-vehicle and wind-turbine supply chains to the supply of rare-earth elements in a 2-degree scenario. Sustainable Production and Consumption, 22, 68–76. https://doi.org/10.1016/j.spc.2020.02.005
Barteková, E. (2016). The Role of Rare Earth Supply Risk in Low-Carbon Technology Innovation. In Rare Earths Industry (pp. 153–169). Elsevier. https://doi.org/10.1016/B978-0-12-802328-0.00010-3
Bleiwas, D. (2013). Potential for Recovery of Cerium Contained in Automotive Catalytic Converters (2013–1037; Open-File Report). USGS.
Braconi, D. (2014). Green two-wheeled mobility: Material hygiene and life cycle analysis of an electric scooter [KTM]. https://www.diva-portal.org/smash/get/diva2:768669/FULLTEXT01.pdf
Byrne, L., Bach, V., & Finkbeiner, M. (2021). Urban transport assessment of emissions and resource demand of climate protection scenarios. Cleaner Environmental Systems, 2, 100019. https://doi.org/10.1016/j.cesys.2021.100019
Calvo, G., & Valero, A. (2022). Strategic mineral resources: Availability and future estimations for the renewable energy sector. Environmental Development, 41, 100640. https://doi.org/10.1016/j.envdev.2021.100640
Carranza, G., Do Nascimiento, M., Fanals, J., Febrer, J., & Valderrama, C. (2022). Life cycle assessment and economic analysis of the electric motorcycle in the city of Barcelona and the impact on air pollution. Science of The Total Environment, 821, 153419. https://doi.org/10.1016/j.scitotenv.2022.153419
Carrara, S., Alves Dias, P., Plazzotta, B., & Pavel, C. (2020). Raw materials demand for wind and solar PV technologies in the transition towards a decarbonised energy system. European Commission, Joint Research Centre. https://data.europa.eu/doi/10.2760/160859
Cullbrand, K., & Magnusson, O. (2011). The Use of Potentially Critical Materials in Passenger Cars. Department of Energy and Environment, Division of Environmental Systems Analysis.
Department of Energy. (2011). Critical Materials Strategy. https://www.energy.gov/sites/prod/files/DOE_CMS2011_FINAL_Full.pdf
Elwert, T., Goldmann, D., Roemer, F., & Schwarz, S. (2017). Recycling of NdFeB Magnets from Electric Drive Motors of (Hybrid) Electric Vehicles. Journal of Sustainable Metallurgy, 3(1), 108–121. https://doi.org/10.1007/s40831-016-0085-1
Fishman, T., Myers, R., Rios, O., & Graedel, T. E. (2018). Implications of Emerging Vehicle Technologies on Rare Earth Supply and Demand in the United States. Resources, 7(1), 9. https://doi.org/10.3390/resources7010009
Fthenakis, V. (2012). Sustainability metrics for extending thin-film photovoltaics to terawatt levels. MRS Bulletin, 37(4), 425–430. https://doi.org/10.1557/mrs.2012.50
Geng, J., Hao, H., Sun, X., Xun, D., Liu, Z., & Zhao, F. (2021). Static material flow analysis of neodymium in China. Journal of Industrial Ecology, 25(1), 114–124. https://doi.org/10.1111/jiec.13058
Goodenough, K. M., Wall, F., & Merriman, D. (2018). The Rare Earth Elements: Demand, Global Resources, and Challenges for Resourcing Future Generations. Natural Resources Research, 27(2), 201–216. https://doi.org/10.1007/s11053-017-9336-5
Grandell, L., Lehtilä, A., Kivinen, M., Koljonen, T., Kihlman, S., & Lauri, L. S. (2016). Role of critical metals in the future markets of clean energy technologies. Renewable Energy, 95, 53–62. https://doi.org/10.1016/j.renene.2016.03.102
Gutfleisch, O. (2021). Permanent Magnets for Efficient Enegy Conversion. EMS Annual Meeting 2021. https://magnetism.eu/esm/2021/slides/slides-gutfleisch-2.pdf
Habib, K., Schibye, P. K., Vestbø, A. P., Dall, O., & Wenzel, H. (2014). Material Flow Analysis of NdFeB Magnets for Denmark: A Comprehensive Waste Flow Sampling and Analysis Approach. Environmental Science & Technology, 48(20), 12229–12237. https://doi.org/10.1021/es501975y
Habib, K., & Wenzel, H. (2014). Exploring rare earths supply constraints for the emerging clean energy technologies and the role of recycling. Journal of Cleaner Production, 84, 348–359. https://doi.org/10.1016/j.jclepro.2014.04.035
Hashimoto, S., & Moriguchi, Y. (2013). Resource Management for Carbon Management: A Literature Review. Global Environmental Research.
Hoenderdaal, S., Tercero Espinoza, L., Marscheider-Weidemann, F., & Graus, W. (2013). Can a dysprosium shortage threaten green energy technologies? Energy, 49, 344–355. https://doi.org/10.1016/j.energy.2012.10.043
Iglesias-Émbil, M., Valero, A., Ortego, A., Villacampa, M., Vilaró, J., & Villalba, G. (2020). Raw material use in a battery electric car – a thermodynamic rarity assessment. Resources, Conservation and Recycling, 158, 104820. https://doi.org/10.1016/j.resconrec.2020.104820
Islam, K. M. N. (2015). Does a catalytic converter cause more loss of lives than it saves? A human health life cycle assessment study Master thesis within the Master’s Programme Industrial Ecology. Chalmers University.
Junne, T., Wulff, N., Breyer, C., & Naegler, T. (2020). Critical materials in global low-carbon energy scenarios: The case for neodymium, dysprosium, lithium, and cobalt. Energy, 211, 118532. https://doi.org/10.1016/j.energy.2020.118532
Løvik, A. N., Marmy, C., Ljunggren, M., Kushnir, D., Huisman, J., Bobba, S., Maury, T., Ciuta, T., Garbossa, E., Mathieux, F., & Wäger, P. (2021). Material composition trends in vehicles—Publications Office of the EU. European Commission, Joint Research Centre.
Mleczek, P., Borowiak, K., Budka, A., Szostek, M., & Niedzielski, P. (2021). Possible sources of rare earth elements near different classes of road in Poland and their phytoextraction to herbaceous plant species. Environmental Research, 193, 110580. https://doi.org/10.1016/j.envres.2020.110580
Moss, R. L., Tzimas, E., Kara, H., Willis, P., & Kooroshy, J. (2013). The potential risks from metals bottlenecks to the deployment of Strategic Energy Technologies. Energy Policy, 55, 556–564. https://doi.org/10.1016/j.enpol.2012.12.053
Nassar, N. T., Wilburn, D. R., & Goonan, T. G. (2016). Byproduct metal requirements for U.S. wind and solar photovoltaic electricity generation up to the year 2040 under various Clean Power Plan scenarios. Applied Energy, 183, 1209–1226. https://doi.org/10.1016/j.apenergy.2016.08.062
Nguyen, R. T., Baek, D. L., Haile, B. J., Case, M. E., Cole, C. C., Severson, M. H., & Carlson, L. N. (2020). Critical material content in modern conventional U.S. vehicle electronics. Waste Management, 109, 10–18. https://doi.org/10.1016/j.wasman.2020.04.040
Ortego, A., Valero, A., Valero, A., & Restrepo, E. (2018). Vehicles and Critical Raw Materials: A Sustainability Assessment Using Thermodynamic Rarity: Vehicles and Critical Raw Materials. Journal of Industrial Ecology, 22(5), 1005–1015. https://doi.org/10.1111/jiec.12737
Pavel, C. C., Marmier, A., Alves, P., Blagoeva, D., Tzimas, E., Schüler, D., Schleicher, T., Degreif, S., & Buchert, M. (2016). Substitution of critical raw materials in low-carbon technologies: Lighting, wind turbines and electric vehicles. European Commission, Joint Research Centre.
Peiró, L. T., Méndez, G. V., & Ayres, R. U. (2013). Material Flow Analysis of Scarce Metals: Sources, Functions, End-Uses and Aspects for Future Supply. Environmental Science & Technology, 47(6), 2939–2947. https://doi.org/10.1021/es301519c
Rietveld, E., Boonman, H., van Harmelen, T., Hauck, M., & Bastein, T. (2019). Global Energy Transition – An Introduction and Circular Economy Perspective.
Schüler, D., Buchert, M., Liu, R., Dittrich, S., & Merz, C. (2011). Study on Rare Earths and Their Recycling. Öko-Institut. http://www.ressourcenfieber.eu/publications/reports/Rare%20earths%20study_Oeko-Institut_Jan%202011.pdf
Schulze, R., & Buchert, M. (2016). Estimates of global REE recycling potentials from NdFeB magnet material. Resources, Conservation and Recycling, 113, 12–27. https://doi.org/10.1016/j.resconrec.2016.05.004
USGS. (2017). Minor Metals and Renewable Energy—Diversifying America’s Energy Sources.
Valero, A., Valero, A., Calvo, G., & Ortego, A. (2018). Material bottlenecks in the future development of green technologies. Renewable and Sustainable Energy Reviews, 93, 178–200. https://doi.org/10.1016/j.rser.2018.05.041
van Nielen, S. S., Sprecher, B., Verhagen, T. J., & Kleijn, R. (2023). Towards neodymium recycling: Analysis of the availability and recyclability of European waste flows. Journal of Cleaner Production, 394, 136252. https://doi.org/10.1016/j.jclepro.2023.136252
Viebahn, P. (2015). Assessing the need for critical minerals to shift the German energy system towards a high proportion of renewables. Renewable and Sustainable Energy Reviews, 17.
Widmer, R., Du, X., Haag, O., Restrepo, E., & Wäger, P. A. (2015). Scarce Metals in Conventional Passenger Vehicles and End-of-Life Vehicle Shredder Output. Environmental Science & Technology, 49(7), 4591–4599. https://doi.org/10.1021/es505415d
Yang, Y., Walton, A., Sheridan, R., Güth, K., Gauß, R., Gutfleisch, O., Buchert, M., Steenari, B.-M., Van Gerven, T., Jones, P. T., & Binnemans, K. (2017). REE Recovery from End-of-Life NdFeB Permanent Magnet Scrap: A Critical Review. Journal of Sustainable Metallurgy, 3(1), 122–149. https://doi.org/10.1007/s40831-016-0090-4
Yano, J., Xu, G., Liu, H., Toyoguchi, T., Iwasawa, H., & Sakai, S. (2019). Resource and toxic characterization in end-of-life vehicles through dismantling survey. Journal of Material Cycles and Waste Management, 21(6), 1488–1504. https://doi.org/10.1007/s10163-019-00902-9
Zhou, B., Li, Z., & Chen, C. (2017). Global Potential of Rare Earth Resources and Rare Earth Demand from Clean Technologies. Minerals, 7(11), Article 11. https://doi.org/10.3390/min7110203
Zhou, Y., Li, J., Rechberger, H., Wang, G., Chen, S., Xing, W., & Li, P. (2020). Dynamic criticality of by-products used in thin-film photovoltaic technologies by 2050. Journal of Cleaner Production, 263, 121599. https://doi.org/10.1016/j.jclepro.2020.121599
Zimmermann, T. (2013). Dynamic material flow analysis of critical metals embodied in thin-film photovoltaic cells. Universität Bremen, Forschungszentrum Nachhaltigkeit.

## Sheet: Inventory
Vehicle fleet and installed capacity (1990-2060)
scenario	tech_class	tech_subclass	prop_type	unit	1990	1991	1992	1993	1994	1995	1996	1997	1998	1999	2000	2001	2002	2003	2004	2005	2006	2007	2008	2009	2010	2011	2012	2013	2014	2015	2016	2017	2018	2019	2020	2021	2022	2023	2024	2025	2026	2027	2028	2029	2030	2031	2032	2033	2034
Trends	cars	ICEV	petrol	number of vehicles	479552	485437	488808	488235	482055	476289	455286	447369	440055	432148	424242	408538	392835	377248	360804	347297	335941	327838	322707	324147	323773	320225	320225	316981	314334	311349	314535	317722	320908	324094	323803	323512	319756	316675	314193	312025	310209	308789	307709	306928	306406	306108	306013	306088	306311
Trends	cars	ICEV	diesel	number of vehicles	67384	73925	82657	91733	103587	117537	132516	151663	170951	192620	214290	234403	254517	275143	294346	308487	321889	329066	333477	338351	343687	356409	356409	360876	364545	368904	369966	371028	372091	373153	368304	359561	347494	336884	327577	319257	311882	305423	299775	294852	290572	286864	283671	280932	278596
Trends	cars	HEV	hybrid	number of vehicles	0	0	0	0	0	0	0	0	0	0	0	0	0	0	0	0	162	365	651	941	1253	2100	2100	2705	3352	4047	6313.75	8580.5	10847.2	13114	19708	23613	40359	55630.3	69569	82158	93578.2	104000	113511	122200	130139	137400	144051	150144	155731
Trends	cars	BEV	elect	number of vehicles	9	20	24	26	25	25	33	36	42	39	36	0	30	27	22	22	20	17	15	18	36	137	137	208	337	541	1369	2197	3025	3853	6245	11591	17822	23507.2	28699.1	33389	37644.7	41530.2	45078.4	48321.2	51286.2	53999.3	56485.9	58765.2	60856.7
Trends	motorcycles	ICEV	petrol	number of vehicles	41762	40759	41852	43116	43116	46728	46906	49495	53608	57617	61627	64088	66549	67352	67761	68368	70160	72294	74797	76890	78464	79957	82080	83441	84294	85093	82070.6	79432	77120.4	75066	73257.9	71716.4	70415.1	69305.2	68366.2	67534.6	66813.8	66209.2	65705.6	65291.7	64956.2	64689.5	64485.2	64334.1	64230.1
Trends	motorcycles	ICEV	diesel	number of vehicles	0	0	0	0	0	0	0	0	228	494	760	847	935	985	1017	1038	1008	1001	942	926	894	844	830	770	727	688	659.131	633.742	611.352	591.39	573.721	558.445	545.321	533.957	524.164	515.449	507.807	501.249	495.643	490.884	486.869	483.514	480.753	478.507	476.719
Trends	motorcycles	BEV	elect	number of vehicles	0	0	8	12	12	17	21	21	25	24	24	22	21	21	22	22	28	41	80	139	203	271	407	434	502	553	546.845	542.037	538.275	535.122	532.651	531.196	530.655	530.719	531.312	531.967	532.805	533.953	535.35	536.96	538.739	540.658	542.704	544.839	547.047
Trends	trucks_light	ICEV	petrol	number of vehicles	18126	16719	15376	13906	13906	11573	10131	9073	8154	7294.5	6435	5555	4675	4056	3576	3195	2942	2879	2803	2881	2909	3021	3089	3170	3184	3111	3201.54	3290.48	3376.92	3459.01	3537.84	3616.08	3693.77	3769.62	3843.65	3913.49	3980.17	4044.8	4107.33	4167.82	4226.29	4282.78	4337.43	4390.23	4441.24
Trends	trucks_light	ICEV	diesel	number of vehicles	21414	23994	26223	27954	27991	30780	31386	32958	35133	37637	40141	41679.5	43218	45282	46926	48695	50254	51086	51931	51979	52437	53370	54024	54522	54949	55506	57212.6	58885.8	60509.8	62051.1	63529.9	64994.7	66446.6	67862.1	69242.2	70543.7	71785.7	72988.3	74150.7	75274.4	76359.6	77407.2	78420.2	79398	80342
Trends	trucks_light	BEV	elect	number of vehicles	17	22	21	16	16	11	11	8	7	7	7	7	7	6	4	4	7	9	10	10	13	42	64	133	209	342	371.417	399.649	426.6	452.002	476.099	499.408	521.979	543.631	564.407	583.928	602.411	620.081	636.959	653.086	668.49	683.204	697.275	710.721	723.575
Trends	trucks_med	ICEV	petrol	number of vehicles	0	0	0	0	0	0	0	0	0	0	0	0	0	0	0	0	0	0	0	0	0	0	0	0	0	0	0	0	0	0	0	0	0	0	0	0	0	0	0	0	0	0	0	0	0
Trends	trucks_med	ICEV	diesel	number of vehicles	10690	10777	10793	10697	10714	10883	10786	10787	10702	9723.5	8745	7606	6452	5430	4374	3334	2290	2273	2230	2144	2004	1927	1887	1826	1759	1651	1701.68	1751.37	1799.6	1845.38	1889.3	1932.8	1975.93	2017.98	2058.97	2097.64	2134.53	2170.26	2204.79	2238.17	2270.41	2301.54	2331.63	2360.69	2388.74
Trends	trucks_med	BEV	elect	number of vehicles	0	0	0	0	0	0	0	0	0	0	0	0	0	0	0	0	0	0	0	0	0	0	0	0	0	0	0	0	0	0	0	0	0	0	0	0	0	0	0	0	0	0	0	0	0
Trends	trucks_heavy	ICEV	petrol	number of vehicles	0	0	0	0	0	0	0	0	0	0	0	0	0	0	0	0	0	0	0	0	0	0	0	0	0	0	0	0	0	0	0	0	0	0	0	0	0	0	0	0	0	0	0	0	0
Trends	trucks_heavy	ICEV	diesel	number of vehicles	5087	5190	5233	5246	5192	4968	4626	4522	4367	4265.5	4164	3950	3778.58	3620.55	3441	3276	3172	3244	3311	3235	3163	3185	3204	3182	3147	3116	3211.33	3304.81	3395.55	3481.67	3564.31	3646.19	3727.35	3806.49	3883.65	3956.43	4025.88	4093.13	4158.14	4220.99	4281.69	4340.3	4396.97	4451.67	4504.49
Trends	trucks_heavy	BEV	elect	number of vehicles	0	0	0	0	0	0	0	0	0	0	0	0	0	0	0	0	0	0	0	0	0	0	0	0	0	0	0	0	0	0	0	0	0	0	0	0	0	0	0	0	0	0	0	0	0
Trends	buses	ICEV	petrol	number of vehicles	650	702	717	739	728	725	748	757	748	736	742	736	742	739	731	716	724	718	720	715	745	754	779	901	1053	1122	1009.8	908.82	817.938	736.144	662.53	596.277	536.649	482.984	434.686	391.217	352.095	316.886	285.197	256.678	231.01	207.909	187.118	168.406	151.566
Trends	buses	ICEV	diesel	number of vehicles	650	702	717	739	728	725	748	757	748	736	742	736	742	739	731	716	724	718	720	715	745	754	779	901	1053	1122	1086.59	1055.86	1029.09	1005.36	984.576	967.072	952.52	940.283	930.106	921.136	913.451	907.151	902.049	898.008	894.887	892.574	890.991	890.026	889.604
Trends	buses	BEV	elect	number of vehicles	0	0	0	0	0	0	0	0	0	0	0	0	0	0	0	0	0	0	0	0	0	0	0	3	12	12	10.8	9.72	8.748	7.8732	7.08588	6.37729	5.73956	5.16561	4.64905	4.18414	3.76573	3.38915	3.05024	2.74522	2.47069	2.22362	2.00126	1.80114	1.62102
Trends	other	bicycles	active	number of vehicles	917280	921816	926352	930888	935424	939960	946764	953568	960372	967176	973980	982800	991620	1000560	1009692	1018584	1025148	1031760	1038444	1045032	1051860	1066200	1080468	1094844	1109040	1123200	1123200	1.12431e+06	1.12617e+06	1.1282e+06	1.13058e+06	1.13389e+06	1.13805e+06	1.14262e+06	1.14755e+06	1.15217e+06	1.1567e+06	1.16139e+06	1.16615e+06	1.17098e+06	1.17583e+06	1.18067e+06	1.18551e+06	1.19032e+06	1.19508e+06
Trends	other	ebikes	elect	number of vehicles	0	0	0	0	0	0	0	0	0	0	0	0	0	0	0	0	0	0	0	1865	4731	9287	17385	27014	37253	49268	62775.8	75206.9	86607.3	96954.8	106405	115199	123401	130990	138021	144395	150224	155618	160609	165233	169519	173495	177193	180632	183834
Trends	other	escooters	elect	number of vehicles	0	0	0	0	0	0	0	0	0	0	0	0	0	0	0	0	0	0	0	0	0	0	0	0	0	0	666.667	1333.33	2000	2666.67	3333.33	4000	4500	5500	6500	7500	7500	7500	7500	7500	7500	7500	7500	7500	7500
Decarb-S	cars	ICEV	petrol	number of vehicles	479552	485437	488808	488235	482055	476289	455286	447369	440055	432148	424242	408538	392835	377248	360804	347297	335941	327838	322707	324147	323773	320225	320225	316981	314334	311349	314535	317722	320908	324094	323803	323512	319756	315643	311179	306179	300749	294989	288904	282506	275806	268815	261551	254021	246237
Decarb-S	cars	ICEV	diesel	number of vehicles	67384	73925	82657	91733	103587	117537	132516	151663	170951	192620	214290	234403	254517	275143	294346	308487	321889	329066	333477	338351	343687	356409	356409	360876	364545	368904	369966	371028	372091	373153	368304	359561	347494	336021	325060	314373	303979	293894	284065	274449	265008	255708	246526	237433	228409
Decarb-S	cars	HEV	hybrid	number of vehicles	0	0	0	0	0	0	0	0	0	0	0	0	0	0	0	0	162	365	651	941	1253	2100	2100	2705	3352	4047	6313.75	8580.5	10847.2	13114	19708	23613	40359	56257.7	71302.8	85327.9	98388.4	110544	121774	132069	141411	149787	157190	163600	169006
Decarb-S	cars	BEV	elect	number of vehicles	9	20	24	26	25	25	33	36	42	39	36	0	30	27	22	22	20	17	15	18	36	137	137	208	337	541	1369	2197	3025	3853	6245	11591	17822	24773.8	32496.2	40949.4	50196.9	60314.3	71330.6	83276.8	96178.5	110061	124954	140875	157844
Decarb-S	motorcycles	ICEV	petrol	number of vehicles	41762	40759	41852	43116	43116	46728	46906	49495	53608	57617	61627	64088	66549	67352	67761	68368	70160	72294	74797	76890	78464	79957	82080	83441	84294	85093	82070.6	79432	77120.4	75066	73257.9	71716.4	70415.1	69093.4	67747.5	66334.4	64871.9	63376.3	61845.2	60278.1	58674.3	57033.7	55357.6	53645.3	51897.5
Decarb-S	motorcycles	ICEV	diesel	number of vehicles	0	0	0	0	0	0	0	0	228	494	760	847	935	985	1017	1038	1008	1001	942	926	894	844	830	770	727	688	659.131	633.742	611.352	591.39	573.721	558.445	545.321	532.415	519.662	506.715	493.674	480.633	467.549	454.398	441.154	427.799	414.327	400.719	386.969
Decarb-S	motorcycles	BEV	elect	number of vehicles	0	0	8	12	12	17	21	21	25	24	24	22	21	21	22	22	28	41	80	139	203	271	407	434	502	553	546.845	542.037	538.275	535.122	532.651	531.196	530.655	744.106	1154.44	1740.86	2488.89	3387.46	4423.91	5587.03	6866.28	8252.19	9736.74	11311.5	12969.3
Decarb-S	trucks_light	ICEV	petrol	number of vehicles	18126	16719	15376	13906	13906	11573	10131	9073	8154	7294.5	6435	5555	4675	4056	3576	3195	2942	2879	2803	2881	2909	3021	3089	3170	3184	3111	3201.54	3290.48	3376.92	3459.01	3537.84	3616.08	3693.77	3769.62	3843.65	3913.49	3980.17	4044.8	4107.33	4167.82	4226.29	4282.78	4337.43	4390.23	4441.24
Decarb-S	trucks_light	ICEV	diesel	number of vehicles	21414	23994	26223	27954	27991	30780	31386	32958	35133	37637	40141	41679.5	43218	45282	46926	48695	50254	51086	51931	51979	52437	53370	54024	54522	54949	55506	57212.6	58885.8	60509.8	62051.1	63529.9	64994.7	66446.6	67862.1	69242.2	70543.7	71785.7	72988.3	74150.7	75274.4	76359.6	77407.2	78420.2	79398	80342
Decarb-S	trucks_light	BEV	elect	number of vehicles	17	22	21	16	16	11	11	8	7	7	7	7	7	6	4	4	7	9	10	10	13	42	64	133	209	342	371.417	399.649	426.6	452.002	476.099	499.408	521.979	543.631	564.407	583.928	602.411	620.081	636.959	653.086	668.49	683.204	697.275	710.721	723.575
Decarb-S	trucks_med	ICEV	petrol	number of vehicles	0	0	0	0	0	0	0	0	0	0	0	0	0	0	0	0	0	0	0	0	0	0	0	0	0	0	0	0	0	0	0	0	0	0	0	0	0	0	0	0	0	0	0	0	0
Decarb-S	trucks_med	ICEV	diesel	number of vehicles	10690	10777	10793	10697	10714	10883	10786	10787	10702	9723.5	8745	7606	6452	5430	4374	3334	2290	2273	2230	2144	2004	1927	1887	1826	1759	1651	1701.68	1751.37	1799.6	1845.38	1889.3	1932.8	1975.93	2017.98	2058.97	2097.64	2134.53	2170.26	2204.79	2238.17	2270.41	2301.54	2331.63	2360.69	2388.74
Decarb-S	trucks_med	BEV	elect	number of vehicles	0	0	0	0	0	0	0	0	0	0	0	0	0	0	0	0	0	0	0	0	0	0	0	0	0	0	0	0	0	0	0	0	0	0	0	0	0	0	0	0	0	0	0	0	0
Decarb-S	trucks_heavy	ICEV	petrol	number of vehicles	0	0	0	0	0	0	0	0	0	0	0	0	0	0	0	0	0	0	0	0	0	0	0	0	0	0	0	0	0	0	0	0	0	0	0	0	0	0	0	0	0	0	0	0	0
Decarb-S	trucks_heavy	ICEV	diesel	number of vehicles	5087	5190	5233	5246	5192	4968	4626	4522	4367	4265.5	4164	3950	3778.58	3620.55	3441	3276	3172	3244	3311	3235	3163	3185	3204	3182	3147	3116	3211.33	3304.81	3395.55	3481.67	3564.31	3646.19	3727.35	3806.49	3883.65	3956.43	4025.88	4093.13	4158.14	4220.99	4281.69	4340.3	4396.97	4451.67	4504.49
Decarb-S	trucks_heavy	BEV	elect	number of vehicles	0	0	0	0	0	0	0	0	0	0	0	0	0	0	0	0	0	0	0	0	0	0	0	0	0	0	0	0	0	0	0	0	0	0	0	0	0	0	0	0	0	0	0	0	0
Decarb-S	buses	ICEV	petrol	number of vehicles	650	702	717	739	728	725	748	757	748	736	742	736	742	739	731	716	724	718	720	715	745	754	779	901	1053	1122	1028.5	942.792	864.226	792.207	726.19	665.674	610.201	559.351	512.738	470.01	430.843	394.939	362.028	331.859	304.204	278.853	255.616	234.314	214.788
Decarb-S	buses	ICEV	diesel	number of vehicles	650	702	717	739	728	725	748	757	748	736	742	736	742	739	731	716	724	718	720	715	745	754	779	901	1053	1122	1105.29	1091.11	1079	1068.27	1058.99	1051.7	1046.21	1042.04	1039.06	1036.51	1034.56	1033.39	1032.89	1032.98	1033.58	1034.62	1036.08	1037.87	1039.96
Decarb-S	buses	BEV	elect	number of vehicles	0	0	0	0	0	0	0	0	0	0	0	0	0	0	0	0	0	0	0	0	0	0	0	3	12	12	11	10.0833	9.24306	8.4728	7.76673	7.11951	6.52621	5.98236	5.48383	5.02685	4.60794	4.22395	3.87195	3.54929	3.25352	2.98239	2.73386	2.50604	2.2972
Decarb-S	other	bicycles	active	number of vehicles	917280	921816	926352	930888	935424	939960	946764	953568	960372	967176	973980	982800	991620	1000560	1009692	1018584	1025148	1031760	1038444	1045032	1051860	1066200	1080468	1094844	1109040	1123200	1123200	1.12431e+06	1.12617e+06	1.1282e+06	1.13058e+06	1.13389e+06	1.13805e+06	1.14262e+06	1.14755e+06	1.15217e+06	1.1567e+06	1.16139e+06	1.16615e+06	1.17098e+06	1.17583e+06	1.18067e+06	1.18551e+06	1.19032e+06	1.19508e+06
Decarb-S	other	ebikes	elect	number of vehicles	0	0	0	0	0	0	0	0	0	0	0	0	0	0	0	0	0	0	0	1865	4731	9287	17385	27014	37253	49268	62775.8	75206.9	86607.3	96954.8	106405	115199	123401	130990	138021	144395	150224	155618	160609	165233	169519	173495	177193	180632	183834
Decarb-S	other	escooters	elect	number of vehicles	0	0	0	0	0	0	0	0	0	0	0	0	0	0	0	0	0	0	0	0	0	0	0	0	0	0	666.667	1333.33	2000	2666.67	3333.33	4000	4500	5500	6500	7500	7500	7500	7500	7500	7500	7500	7500	7500	7500
Decarb-SD	cars	ICEV	petrol	number of vehicles	479552	485437	488808	488235	482055	476289	455286	447369	440055	432148	424242	408538	392835	377248	360804	347297	335941	327838	322707	324147	323773	320225	320225	316981	314334	311349	314535	317722	320908	324094	323803	323512	319756	314909	309092	302237	294549	286208	277302	267919	258137	248034	237683	227145	216482
Decarb-SD	cars	ICEV	diesel	number of vehicles	67384	73925	82657	91733	103587	117537	132516	151663	170951	192620	214290	234403	254517	275143	294346	308487	321889	329066	333477	338351	343687	356409	356409	360876	364545	368904	369966	371028	372091	373153	368304	359561	347494	335409	323316	311080	298799	286558	274372	262262	250247	238348	226587	214981	203551
Decarb-SD	cars	HEV	hybrid	number of vehicles	0	0	0	0	0	0	0	0	0	0	0	0	0	0	0	0	162	365	651	941	1253	2100	2100	2705	3352	4047	6313.75	8580.5	10847.2	13114	19708	23613	40359	55732.9	69741.8	82251.9	93345.9	103110	111563	118737	124663	129378	132928	135355	136708
Decarb-SD	cars	BEV	elect	number of vehicles	9	20	24	26	25	25	33	36	42	39	36	0	30	27	22	22	20	17	15	18	36	137	137	208	337	541	1369	2197	3025	3853	6245	11591	17822	24543.8	31752.1	39355.3	47357	55765.5	64543.5	73651.8	83044.2	92671.1	102484	112421	122423
Decarb-SD	motorcycles	ICEV	petrol	number of vehicles	41762	40759	41852	43116	43116	46728	46906	49495	53608	57617	61627	64088	66549	67352	67761	68368	70160	72294	74797	76890	78464	79957	82080	83441	84294	85093	82070.6	79432	77120.4	75066	73257.9	71716.4	70415.1	68942.8	67319	65525.2	63599	61573.5	59463.4	57283.4	55047.2	52767.7	50457.8	48128	45789.3
Decarb-SD	motorcycles	ICEV	diesel	number of vehicles	0	0	0	0	0	0	0	0	228	494	760	847	935	985	1017	1038	1008	1001	942	926	894	844	830	770	727	688	659.131	633.742	611.352	591.39	573.721	558.445	545.321	531.319	516.543	500.826	484.411	467.514	450.215	432.604	414.757	396.753	378.669	360.568	342.516
Decarb-SD	motorcycles	BEV	elect	number of vehicles	0	0	8	12	12	17	21	21	25	24	24	22	21	21	22	22	28	41	80	139	203	271	407	434	502	553	546.845	542.037	538.275	535.122	532.651	531.196	530.655	737.089	1122.59	1656.76	2316.08	3080.87	3930.72	4847.24	5813.32	6813.39	7833.65	8860.58	9882.32
Decarb-SD	trucks_light	ICEV	petrol	number of vehicles	18126	16719	15376	13906	13906	11573	10131	9073	8154	7294.5	6435	5555	4675	4056	3576	3195	2942	2879	2803	2881	2909	3021	3089	3170	3184	3111	3201.54	3290.48	3376.92	3459.01	3537.84	3616.08	3693.77	3769.62	3843.65	3913.49	3980.17	4044.8	4107.33	4167.82	4226.29	4282.78	4337.43	4390.23	4441.24
Decarb-SD	trucks_light	ICEV	diesel	number of vehicles	21414	23994	26223	27954	27991	30780	31386	32958	35133	37637	40141	41679.5	43218	45282	46926	48695	50254	51086	51931	51979	52437	53370	54024	54522	54949	55506	57212.6	58885.8	60509.8	62051.1	63529.9	64994.7	66446.6	67862.1	69242.2	70543.7	71785.7	72988.3	74150.7	75274.4	76359.6	77407.2	78420.2	79398	80342
Decarb-SD	trucks_light	BEV	elect	number of vehicles	17	22	21	16	16	11	11	8	7	7	7	7	7	6	4	4	7	9	10	10	13	42	64	133	209	342	371.417	399.649	426.6	452.002	476.099	499.408	521.979	543.631	564.407	583.928	602.411	620.081	636.959	653.086	668.49	683.204	697.275	710.721	723.575
Decarb-SD	trucks_med	ICEV	petrol	number of vehicles	0	0	0	0	0	0	0	0	0	0	0	0	0	0	0	0	0	0	0	0	0	0	0	0	0	0	0	0	0	0	0	0	0	0	0	0	0	0	0	0	0	0	0	0	0
Decarb-SD	trucks_med	ICEV	diesel	number of vehicles	10690	10777	10793	10697	10714	10883	10786	10787	10702	9723.5	8745	7606	6452	5430	4374	3334	2290	2273	2230	2144	2004	1927	1887	1826	1759	1651	1701.68	1751.37	1799.6	1845.38	1889.3	1932.8	1975.93	2017.98	2058.97	2097.64	2134.53	2170.26	2204.79	2238.17	2270.41	2301.54	2331.63	2360.69	2388.74
Decarb-SD	trucks_med	BEV	elect	number of vehicles	0	0	0	0	0	0	0	0	0	0	0	0	0	0	0	0	0	0	0	0	0	0	0	0	0	0	0	0	0	0	0	0	0	0	0	0	0	0	0	0	0	0	0	0	0
Decarb-SD	trucks_heavy	ICEV	petrol	number of vehicles	0	0	0	0	0	0	0	0	0	0	0	0	0	0	0	0	0	0	0	0	0	0	0	0	0	0	0	0	0	0	0	0	0	0	0	0	0	0	0	0	0	0	0	0	0
Decarb-SD	trucks_heavy	ICEV	diesel	number of vehicles	5087	5190	5233	5246	5192	4968	4626	4522	4367	4265.5	4164	3950	3778.58	3620.55	3441	3276	3172	3244	3311	3235	3163	3185	3204	3182	3147	3116	3211.33	3304.81	3395.55	3481.67	3564.31	3646.19	3727.35	3806.49	3883.65	3956.43	4025.88	4093.13	4158.14	4220.99	4281.69	4340.3	4396.97	4451.67	4504.49
Decarb-SD	trucks_heavy	BEV	elect	number of vehicles	0	0	0	0	0	0	0	0	0	0	0	0	0	0	0	0	0	0	0	0	0	0	0	0	0	0	0	0	0	0	0	0	0	0	0	0	0	0	0	0	0	0	0	0	0
Decarb-SD	buses	ICEV	petrol	number of vehicles	650	702	717	739	728	725	748	757	748	736	742	736	742	739	731	716	724	718	720	715	745	754	779	901	1053	1122	1028.5	942.792	864.226	792.207	726.19	665.674	610.201	559.351	512.738	470.01	430.843	394.939	362.028	331.859	304.204	278.853	255.616	234.314	214.788
Decarb-SD	buses	ICEV	diesel	number of vehicles	650	702	717	739	728	725	748	757	748	736	742	736	742	739	731	716	724	718	720	715	745	754	779	901	1053	1122	1105.29	1091.11	1079	1068.27	1058.99	1051.7	1046.21	1045.24	1048.44	1054.81	1064.33	1077.04	1092.67	1110.98	1131.77	1154.82	1179.99	1207.09	1235.98
Decarb-SD	buses	BEV	elect	number of vehicles	0	0	0	0	0	0	0	0	0	0	0	0	0	0	0	0	0	0	0	0	0	0	0	3	12	12	11	10.0833	9.24306	8.4728	7.76673	7.11951	6.52621	5.98236	5.48383	5.02685	4.60794	4.22395	3.87195	3.54929	3.25352	2.98239	2.73386	2.50604	2.2972
Decarb-SD	other	bicycles	active	number of vehicles	917280	921816	926352	930888	935424	939960	946764	953568	960372	967176	973980	982800	991620	1000560	1009692	1018584	1025148	1031760	1038444	1045032	1051860	1066200	1080468	1094844	1109040	1123200	1123200	1.12431e+06	1.12617e+06	1.1282e+06	1.13058e+06	1.13389e+06	1.13805e+06	1.14573e+06	1.15662e+06	1.16978e+06	1.1852e+06	1.20295e+06	1.22279e+06	1.24454e+06	1.26799e+06	1.29299e+06	1.31943e+06	1.34714e+06	1.37602e+06
Decarb-SD	other	ebikes	elect	number of vehicles	0	0	0	0	0	0	0	0	0	0	0	0	0	0	0	0	0	0	0	1865	4731	9287	17385	27014	37253	49268	62775.8	75206.9	86607.3	96954.8	106405	115199	123401	131757	140260	148739	157253	165872	174583	183381	192257	201207	210233	219322	228474
Decarb-SD	other	escooters	elect	number of vehicles	0	0	0	0	0	0	0	0	0	0	0	0	0	0	0	0	0	0	0	0	0	0	0	0	0	0	666.667	1333.33	2000	2666.67	3333.33	4000	4500	5500	6500	7500	7500	7500	7500	7500	7500	7500	7500	7500	7500
Strong	cars	ICEV	petrol	number of vehicles	479552	485437	488808	488235	482055	476289	455286	447369	440055	432148	424242	408538	392835	377248	360804	347297	335941	327838	322707	324147	323773	320225	320225	316981	314334	311349	314535	317722	320908	324094	323803	323512	319756	314250	307249	298817	289264	278861	267777	256175	244196	231970	219617	207237	194923
Strong	cars	ICEV	diesel	number of vehicles	67384	73925	82657	91733	103587	117537	132516	151663	170951	192620	214290	234403	254517	275143	294346	308487	321889	329066	333477	338351	343687	356409	356409	360876	364545	368904	369966	371028	372091	373153	368304	359561	347494	334858	321776	308223	294384	280420	266415	252451	238600	224927	211494	198349	185540
Strong	cars	HEV	hybrid	number of vehicles	0	0	0	0	0	0	0	0	0	0	0	0	0	0	0	0	162	365	651	941	1253	2100	2100	2705	3352	4047	6313.75	8580.5	10847.2	13114	19708	23613	40359	55261.4	68364	79585.1	89054.3	96903.5	103206	108047	111513	113697	114699	114614	113542
Strong	cars	BEV	elect	number of vehicles	9	20	24	26	25	25	33	36	42	39	36	0	30	27	22	22	20	17	15	18	36	137	137	208	337	541	1369	2197	3025	3853	6245	11591	17822	24337.2	31095.7	37975.2	44946.2	51982.8	59018.7	65989.1	72825.6	79460.7	85831.1	91867	97504.7
Strong	motorcycles	ICEV	petrol	number of vehicles	41762	40759	41852	43116	43116	46728	46906	49495	53608	57617	61627	64088	66549	67352	67761	68368	70160	72294	74797	76890	78464	79957	82080	83441	84294	85093	82070.6	79432	77120.4	75066	73257.9	71716.4	70415.1	68906.3	67215.2	65329.3	63290.7	61137	58886.6	56558.2	54168.9	51734.6	49271.2	46792	44310
Strong	motorcycles	ICEV	diesel	number of vehicles	0	0	0	0	0	0	0	0	228	494	760	847	935	985	1017	1038	1008	1001	942	926	894	844	830	770	727	688	659.131	633.742	611.352	591.39	573.721	558.445	545.321	531.053	515.788	499.4	482.168	464.336	446.018	427.326	408.365	389.235	370.034	350.845	331.751
Strong	motorcycles	BEV	elect	number of vehicles	0	0	8	12	12	17	21	21	25	24	24	22	21	21	22	22	28	41	80	139	203	271	407	434	502	553	546.845	542.037	538.275	535.122	532.651	531.196	530.655	735.39	1114.88	1636.39	2274.24	3006.62	3811.29	4668.09	5558.33	6464.97	7372.79	8267.07	9134.75
Strong	trucks_light	ICEV	petrol	number of vehicles	18126	16719	15376	13906	13906	11573	10131	9073	8154	7294.5	6435	5555	4675	4056	3576	3195	2942	2879	2803	2881	2909	3021	3089	3170	3184	3111	3201.54	3290.48	3376.92	3459.01	3537.84	3616.08	3693.77	3758.11	3809.68	3846.84	3871.17	3884.14	3886.2	3877.85	3859.56	3831.78	3795.01	3749.63	3696.05
Strong	trucks_light	ICEV	diesel	number of vehicles	21414	23994	26223	27954	27991	30780	31386	32958	35133	37637	40141	41679.5	43218	45282	46926	48695	50254	51086	51931	51979	52437	53370	54024	54522	54949	55506	57212.6	58885.8	60509.8	62051.1	63529.9	64994.7	66446.6	67653.4	68625.7	69334.2	69807.6	70072.7	70137.7	70012.1	69704.3	69222.6	68576.4	67772.5	66818.4
Strong	trucks_light	BEV	elect	number of vehicles	17	22	21	16	16	11	11	8	7	7	7	7	7	6	4	4	7	9	10	10	13	42	64	133	209	342	371.417	399.649	426.6	452.002	476.099	499.408	521.979	763.896	1214.96	1860.08	2689.55	3696.34	4871.1	6205.29	7690.49	9318.82	11083.5	12976.8	14992.4
Strong	trucks_med	ICEV	petrol	number of vehicles	0	0	0	0	0	0	0	0	0	0	0	0	0	0	0	0	0	0	0	0	0	0	0	0	0	0	0	0	0	0	0	0	0	0	0	0	0	0	0	0	0	0	0	0	0
Strong	trucks_med	ICEV	diesel	number of vehicles	10690	10777	10793	10697	10714	10883	10786	10787	10702	9723.5	8745	7606	6452	5430	4374	3334	2290	2273	2230	2144	2004	1927	1887	1826	1759	1651	1701.68	1751.37	1799.6	1845.38	1889.3	1932.8	1975.93	2011.77	2040.64	2061.68	2075.72	2083.58	2085.49	2081.73	2072.56	2058.22	2038.99	2015.07	1986.69
Strong	trucks_med	BEV	elect	number of vehicles	0	0	0	0	0	0	0	0	0	0	0	0	0	0	0	0	0	0	0	0	0	0	0	0	0	0	0	0	0	0	0	0	0	6.20633	18.3303	35.9576	58.8086	86.6785	119.304	156.442	197.856	243.322	292.648	345.617	402.046
Strong	trucks_heavy	ICEV	petrol	number of vehicles	0	0	0	0	0	0	0	0	0	0	0	0	0	0	0	0	0	0	0	0	0	0	0	0	0	0	0	0	0	0	0	0	0	0	0	0	0	0	0	0	0	0	0	0	0
Strong	trucks_heavy	ICEV	diesel	number of vehicles	5087	5190	5233	5246	5192	4968	4626	4522	4367	4265.5	4164	3950	3778.58	3620.55	3441	3276	3172	3244	3311	3235	3163	3185	3204	3182	3147	3116	3211.33	3304.81	3395.55	3481.67	3564.31	3646.19	3727.35	3794.79	3849.1	3888.63	3915	3929.71	3933.21	3926.04	3908.66	3881.55	3845.22	3800.06	3746.49
Strong	trucks_heavy	BEV	elect	number of vehicles	0	0	0	0	0	0	0	0	0	0	0	0	0	0	0	0	0	0	0	0	0	0	0	0	0	0	0	0	0	0	0	0	0	11.7011	34.5591	67.7926	110.875	163.419	224.929	294.948	373.028	458.748	551.744	651.61	757.997
Strong	buses	ICEV	petrol	number of vehicles	650	702	717	739	728	725	748	757	748	736	742	736	742	739	731	716	724	718	720	715	745	754	779	901	1053	1122	1028.5	942.792	864.226	792.207	726.19	665.674	610.201	559.351	512.738	470.01	430.843	394.939	362.028	331.859	304.204	278.853	255.616	234.314	214.788
Strong	buses	ICEV	diesel	number of vehicles	650	702	717	739	728	725	748	757	748	736	742	736	742	739	731	716	724	718	720	715	745	754	779	901	1053	1122	1105.29	1091.11	1079	1068.27	1058.99	1051.7	1046.21	1042.9	1041.3	1040.32	1039.83	1039.73	1039.64	1039.25	1038.24	1036.32	1033.26	1028.8	1022.71
Strong	buses	BEV	elect	number of vehicles	0	0	0	0	0	0	0	0	0	0	0	0	0	0	0	0	0	0	0	0	0	0	0	3	12	12	11	10.0833	9.24306	8.4728	7.76673	7.11951	6.52621	9.08888	14.8934	23.9478	36.3193	52.1085	71.373	94.173	120.561	150.588	184.317	221.785	263.04
Strong	other	bicycles	active	number of vehicles	917280	921816	926352	930888	935424	939960	946764	953568	960372	967176	973980	982800	991620	1000560	1009692	1018584	1025148	1031760	1038444	1045032	1051860	1066200	1080468	1094844	1109040	1123200	1123200	1.12431e+06	1.12617e+06	1.1282e+06	1.13058e+06	1.13389e+06	1.13805e+06	1.14648e+06	1.15882e+06	1.17404e+06	1.1921e+06	1.21301e+06	1.23651e+06	1.26235e+06	1.29031e+06	1.32019e+06	1.35186e+06	1.38512e+06	1.41984e+06
Strong	other	ebikes	elect	number of vehicles	0	0	0	0	0	0	0	0	0	0	0	0	0	0	0	0	0	0	0	1865	4731	9287	17385	27014	37253	49268	62775.8	75206.9	86607.3	96954.8	106405	115199	123401	130990	138021	144395	150224	155618	160609	165233	169519	173495	177193	180632	183834
Strong	other	escooters	elect	number of vehicles	0	0	0	0	0	0	0	0	0	0	0	0	0	0	0	0	0	0	0	0	0	0	0	0	0	0	666.667	1333.33	2000	2666.67	3333.33	4000	4500	5500	6500	7500	7500	7500	7500	7500	7500	7500	7500	7500	7500
Trends	pv	total	–	MW installed capacity	NA	NA	NA	NA	NA	NA	NA	0	0	0	4.7619	9.52381	14.2857	19.0476	23.8095	28.5714	33.3333	38.0952	42.8571	47.619	52.381	57.1429	61.9048	66.6667	71.4286	76.1905	80.9524	85.7143	90.4762	95.2381	100	126	152	176.96	200.922	223.925	246.008	267.207	287.559	307.097	325.853	343.859	361.144	377.739	393.669
Trends	pv	CIGS	–	MW installed capacity	NA	NA	NA	NA	NA	NA	NA	0	0	0	0.047619	0.0457875	0.0440265	0.0423332	0.040705	0.0391394	0.037634	0.0614613	0.0786683	0.0914797	0.128536	0.264336	0.386404	0.564399	0.682802	0.806723	0.894377	1.02199	1.07846	1.11045	1.11781	1.1635	1.11875	1.07572	1.03435	0.994568	0.956315	0.919534	0.884167	0.850161	0.817462	0.786021	0.75579	0.726721	0.69877
Trends	pv	CdTe	–	MW installed capacity	NA	NA	NA	NA	NA	NA	NA	0	0	0	0	0	0	0	0.0549451	0.109608	0.225958	0.368915	0.511294	0.697511	0.832983	1.08243	1.37139	1.57578	1.7954	2.07176	2.30856	2.42229	2.51178	2.55529	2.55249	2.62344	2.52254	2.42552	2.33223	2.24253	2.15628	2.07335	1.9936	1.91692	1.8432	1.7723	1.70414	1.63859	1.57557
Trends	pv	a-Si	–	MW installed capacity	NA	NA	NA	NA	NA	NA	NA	0	0	0	0.428571	0.807692	1.08432	1.25507	1.42658	1.59882	1.69808	1.73386	1.76503	1.74466	1.73842	1.85921	1.91994	1.97467	2.03883	2.00547	1.96789	1.93271	1.91148	1.8787	1.83421	1.81284	1.74311	1.67607	1.6116	1.54962	1.49002	1.43271	1.37761	1.32462	1.27367	1.22469	1.17758	1.13229	1.08874
Trends	wind	total	–	MW installed capacity	NA	NA	NA	NA	NA	NA	NA	0.274074	0.548148	0.822222	1.0963	1.37037	1.64444	1.91852	2.19259	2.46667	2.74074	3.01481	3.28889	3.56296	3.83704	4.11111	4.38519	4.65926	4.93333	5.20741	5.48148	5.75556	6.02963	6.3037	6.57778	6.85185	7.12593	7.4	7.66037	7.89837	8.11511	8.31166	8.48903	8.64817	8.79001	8.9154	9.02516	9.12008	9.2009
Trends	wind	geared	–	MW installed capacity	NA	NA	NA	NA	NA	NA	NA	0	0.0959259	0.191623	0.287104	0.382378	0.477457	0.57235	0.667065	0.761613	0.856002	0.950239	1.04433	1.13829	1.23211	1.32582	1.4194	1.51288	1.60625	1.69951	1.79269	1.88577	1.97876	2.07168	2.16451	2.25728	2.34972	2.4419	2.53387	2.61936	2.69865	2.77201	2.83971	2.90198	2.95906	3.01118	3.05852	3.10131	3.13973
Trends	wind	direct drive	–	MW installed capacity	NA	NA	NA	NA	NA	NA	NA	0	0.191852	0.383247	0.574208	0.764757	0.954914	1.1447	1.33413	1.52323	1.712	1.90048	2.08866	2.27658	2.46423	2.65163	2.83881	3.02575	3.21249	3.39903	3.58537	3.77154	3.95753	4.14335	4.32903	4.51455	4.69561	4.8724	5.04509	5.20167	5.34299	5.46985	5.58301	5.6832	5.7711	5.84737	5.91262	5.96745	6.01243
Decarb-S	pv	total	–	MW installed capacity	NA	NA	NA	NA	NA	NA	NA	0	0	0	4.7619	9.52381	14.2857	19.0476	23.8095	28.5714	33.3333	38.0952	42.8571	47.619	52.381	57.1429	61.9048	66.6667	71.4286	76.1905	80.9524	85.7143	90.4762	95.2381	100	126	152	176.96	202.163	250.104	319.873	410.596	521.436	651.588	800.28	943.024	1080.06	1211.61	1337.9
Decarb-S	pv	CIGS	–	MW installed capacity	NA	NA	NA	NA	NA	NA	NA	0	0	0	0.047619	0.0457875	0.0440265	0.0423332	0.040705	0.0391394	0.037634	0.0614613	0.0786683	0.0914797	0.128536	0.264336	0.386404	0.564399	0.682802	0.806723	0.894377	1.02199	1.07846	1.11045	1.11781	1.1635	1.11875	1.07572	1.03435	0.994568	0.956315	0.919534	0.884167	0.850161	0.817462	0.786021	0.75579	0.726721	0.69877
Decarb-S	pv	CdTe	–	MW installed capacity	NA	NA	NA	NA	NA	NA	NA	0	0	0	0	0	0	0	0.0549451	0.109608	0.225958	0.368915	0.511294	0.697511	0.832983	1.08243	1.37139	1.57578	1.7954	2.07176	2.30856	2.42229	2.51178	2.55529	2.55249	2.62344	2.52254	2.42552	2.33223	2.24253	2.15628	2.07335	1.9936	1.91692	1.8432	1.7723	1.70414	1.63859	1.57557
Decarb-S	pv	a-Si	–	MW installed capacity	NA	NA	NA	NA	NA	NA	NA	0	0	0	0.428571	0.807692	1.08432	1.25507	1.42658	1.59882	1.69808	1.73386	1.76503	1.74466	1.73842	1.85921	1.91994	1.97467	2.03883	2.00547	1.96789	1.93271	1.91148	1.8787	1.83421	1.81284	1.74311	1.67607	1.6116	1.54962	1.49002	1.43271	1.37761	1.32462	1.27367	1.22469	1.17758	1.13229	1.08874
Decarb-S	wind	total	–	MW installed capacity	NA	NA	NA	NA	NA	NA	NA	0.274074	0.548148	0.822222	1.0963	1.37037	1.64444	1.91852	2.19259	2.46667	2.74074	3.01481	3.28889	3.56296	3.83704	4.11111	4.38519	4.65926	4.93333	5.20741	5.48148	5.75556	6.02963	6.3037	6.57778	6.85185	7.12593	7.4	7.67407	7.94815	8.22222	8.4963	8.77037	9.04444	9.31852	9.59259	9.8653	10.1353	10.4012
Decarb-S	wind	geared	–	MW installed capacity	NA	NA	NA	NA	NA	NA	NA	0	0.0959259	0.191623	0.287104	0.382378	0.477457	0.57235	0.667065	0.761613	0.856002	0.950239	1.04433	1.13829	1.23211	1.32582	1.4194	1.51288	1.60625	1.69951	1.79269	1.88577	1.97876	2.07168	2.16451	2.25728	2.35125	2.44644	2.54283	2.64043	2.73923	2.83923	2.94042	3.04281	3.14639	3.25115	3.35661	3.46228	3.56765
Decarb-S	wind	direct drive	–	MW installed capacity	NA	NA	NA	NA	NA	NA	NA	0	0.191852	0.383247	0.574208	0.764757	0.954914	1.1447	1.33413	1.52323	1.712	1.90048	2.08866	2.27658	2.46423	2.65163	2.83881	3.02575	3.21249	3.39903	3.58537	3.77154	3.95753	4.14335	4.32903	4.51455	4.69865	4.88134	5.06263	5.24253	5.42107	5.59824	5.77406	5.94854	6.12169	6.29353	6.46316	6.62975	6.79247
Decarb-SD	pv	total	–	MW installed capacity	NA	NA	NA	NA	NA	NA	NA	0	0	0	4.7619	9.52381	14.2857	19.0476	23.8095	28.5714	33.3333	38.0952	42.8571	47.619	52.381	57.1429	61.9048	66.6667	71.4286	76.1905	80.9524	85.7143	90.4762	95.2381	100	126	152	176.96	202.163	250.104	319.873	410.596	521.436	651.588	800.28	943.024	1080.06	1211.61	1337.9
Decarb-SD	pv	CIGS	–	MW installed capacity	NA	NA	NA	NA	NA	NA	NA	0	0	0	0.047619	0.0457875	0.0440265	0.0423332	0.040705	0.0391394	0.037634	0.0614613	0.0786683	0.0914797	0.128536	0.264336	0.386404	0.564399	0.682802	0.806723	0.894377	1.02199	1.07846	1.11045	1.11781	1.1635	1.11875	1.07572	1.03435	0.994568	0.956315	0.919534	0.884167	0.850161	0.817462	0.786021	0.75579	0.726721	0.69877
Decarb-SD	pv	CdTe	–	MW installed capacity	NA	NA	NA	NA	NA	NA	NA	0	0	0	0	0	0	0	0.0549451	0.109608	0.225958	0.368915	0.511294	0.697511	0.832983	1.08243	1.37139	1.57578	1.7954	2.07176	2.30856	2.42229	2.51178	2.55529	2.55249	2.62344	2.52254	2.42552	2.33223	2.24253	2.15628	2.07335	1.9936	1.91692	1.8432	1.7723	1.70414	1.63859	1.57557
Decarb-SD	pv	a-Si	–	MW installed capacity	NA	NA	NA	NA	NA	NA	NA	0	0	0	0.428571	0.807692	1.08432	1.25507	1.42658	1.59882	1.69808	1.73386	1.76503	1.74466	1.73842	1.85921	1.91994	1.97467	2.03883	2.00547	1.96789	1.93271	1.91148	1.8787	1.83421	1.81284	1.74311	1.67607	1.6116	1.54962	1.49002	1.43271	1.37761	1.32462	1.27367	1.22469	1.17758	1.13229	1.08874
Decarb-SD	wind	total	–	MW installed capacity	NA	NA	NA	NA	NA	NA	NA	0.274074	0.548148	0.822222	1.0963	1.37037	1.64444	1.91852	2.19259	2.46667	2.74074	3.01481	3.28889	3.56296	3.83704	4.11111	4.38519	4.65926	4.93333	5.20741	5.48148	5.75556	6.02963	6.3037	6.57778	6.85185	7.12593	7.4	7.67407	7.94815	8.22222	8.4963	8.77037	9.04444	9.31852	9.59259	9.8653	10.1353	10.4012
Decarb-SD	wind	geared	–	MW installed capacity	NA	NA	NA	NA	NA	NA	NA	0	0.0959259	0.191623	0.287104	0.382378	0.477457	0.57235	0.667065	0.761613	0.856002	0.950239	1.04433	1.13829	1.23211	1.32582	1.4194	1.51288	1.60625	1.69951	1.79269	1.88577	1.97876	2.07168	2.16451	2.25728	2.35125	2.44644	2.54283	2.64043	2.73923	2.83923	2.94042	3.04281	3.14639	3.25115	3.35661	3.46228	3.56765
Decarb-SD	wind	direct drive	–	MW installed capacity	NA	NA	NA	NA	NA	NA	NA	0	0.191852	0.383247	0.574208	0.764757	0.954914	1.1447	1.33413	1.52323	1.712	1.90048	2.08866	2.27658	2.46423	2.65163	2.83881	3.02575	3.21249	3.39903	3.58537	3.77154	3.95753	4.14335	4.32903	4.51455	4.69865	4.88134	5.06263	5.24253	5.42107	5.59824	5.77406	5.94854	6.12169	6.29353	6.46316	6.62975	6.79247
Strong	pv	total	–	MW installed capacity	NA	NA	NA	NA	NA	NA	NA	0	0	0	4.7619	9.52381	14.2857	19.0476	23.8095	28.5714	33.3333	38.0952	42.8571	47.619	52.381	57.1429	61.9048	66.6667	71.4286	76.1905	80.9524	85.7143	90.4762	95.2381	100	126	152	176.96	202.163	250.104	319.873	410.596	521.436	651.588	800.28	953.199	1110.18	1271.05	1435.66
Strong	pv	CIGS	–	MW installed capacity	NA	NA	NA	NA	NA	NA	NA	0	0	0	0.047619	0.0457875	0.0440265	0.0423332	0.040705	0.0391394	0.037634	0.0614613	0.0786683	0.0914797	0.128536	0.264336	0.386404	0.564399	0.682802	0.806723	0.894377	1.02199	1.07846	1.11045	1.11781	1.1635	1.11875	1.07572	1.03435	0.994568	0.956315	0.919534	0.884167	0.850161	0.817462	0.786021	0.75579	0.726721	0.69877
Strong	pv	CdTe	–	MW installed capacity	NA	NA	NA	NA	NA	NA	NA	0	0	0	0	0	0	0	0.0549451	0.109608	0.225958	0.368915	0.511294	0.697511	0.832983	1.08243	1.37139	1.57578	1.7954	2.07176	2.30856	2.42229	2.51178	2.55529	2.55249	2.62344	2.52254	2.42552	2.33223	2.24253	2.15628	2.07335	1.9936	1.91692	1.8432	1.7723	1.70414	1.63859	1.57557
Strong	pv	a-Si	–	MW installed capacity	NA	NA	NA	NA	NA	NA	NA	0	0	0	0.428571	0.807692	1.08432	1.25507	1.42658	1.59882	1.69808	1.73386	1.76503	1.74466	1.73842	1.85921	1.91994	1.97467	2.03883	2.00547	1.96789	1.93271	1.91148	1.8787	1.83421	1.81284	1.74311	1.67607	1.6116	1.54962	1.49002	1.43271	1.37761	1.32462	1.27367	1.22469	1.17758	1.13229	1.08874
Strong	wind	total	–	MW installed capacity	NA	NA	NA	NA	NA	NA	NA	0.274074	0.548148	0.822222	1.0963	1.37037	1.64444	1.91852	2.19259	2.46667	2.74074	3.01481	3.28889	3.56296	3.83704	4.11111	4.38519	4.65926	4.93333	5.20741	5.48148	5.75556	6.02963	6.3037	6.57778	6.85185	7.12593	7.4	7.67407	7.94815	8.22222	8.4963	8.77037	9.04444	9.31852	9.59259	9.86667	10.1407	10.4148
Strong	wind	geared	–	MW installed capacity	NA	NA	NA	NA	NA	NA	NA	0	0.0959259	0.191623	0.287104	0.382378	0.477457	0.57235	0.667065	0.761613	0.856002	0.950239	1.04433	1.13829	1.23211	1.32582	1.4194	1.51288	1.60625	1.69951	1.79269	1.88577	1.97876	2.07168	2.16451	2.25728	2.35125	2.44644	2.54283	2.64043	2.73923	2.83923	2.94042	3.04281	3.14639	3.25115	3.3571	3.46423	3.57255
Strong	wind	direct drive	–	MW installed capacity	NA	NA	NA	NA	NA	NA	NA	0	0.191852	0.383247	0.574208	0.764757	0.954914	1.1447	1.33413	1.52323	1.712	1.90048	2.08866	2.27658	2.46423	2.65163	2.83881	3.02575	3.21249	3.39903	3.58537	3.77154	3.95753	4.14335	4.32903	4.51455	4.69865	4.88134	5.06263	5.24253	5.42107	5.59824	5.77406	5.94854	6.12169	6.29353	6.46405	6.63326	6.80119
[truncated: 26 more columns]

## Sheet: Stocks
TCE stocks (1990-2060)
unit: kg
TCE	tech_class	tech_subclass	scenario	year	low	mean	high
Nd	cars	BEV	Trends	1990	11.0885	12.7656	14.2776
Nd	cars	BEV	Trends	1991	24.6412	28.368	31.728
Nd	cars	BEV	Trends	1992	29.5694	34.0416	38.0736
Nd	cars	BEV	Trends	1993	32.0335	36.8784	41.2464
Nd	cars	BEV	Trends	1994	30.8015	35.46	39.66
Nd	cars	BEV	Trends	1995	30.8015	35.46	39.66
Nd	cars	BEV	Trends	1996	40.6579	46.8073	52.3512
Nd	cars	BEV	Trends	1997	44.3541	51.0625	57.1104
Nd	cars	BEV	Trends	1998	51.7465	59.5729	66.6289
Nd	cars	BEV	Trends	1999	48.0503	55.3177	61.8696
Nd	cars	BEV	Trends	2000	44.3541	51.0625	57.1104
Nd	cars	BEV	Trends	2001	0	0	0
Nd	cars	BEV	Trends	2002	36.9618	42.5521	47.592
Nd	cars	BEV	Trends	2003	33.2656	38.2969	42.8328
Nd	cars	BEV	Trends	2004	27.1053	31.2048	34.9008
Nd	cars	BEV	Trends	2005	27.1053	31.2048	34.9008
Nd	cars	BEV	Trends	2006	24.6412	28.368	31.728
Nd	cars	BEV	Trends	2007	20.945	24.1128	26.9688
Nd	cars	BEV	Trends	2008	18.4809	21.276	23.796
Nd	cars	BEV	Trends	2009	22.1771	25.5312	28.5552
Nd	cars	BEV	Trends	2010	44.3541	51.0625	57.1104
Nd	cars	BEV	Trends	2011	168.792	194.321	217.337
Nd	cars	BEV	Trends	2012	168.792	194.321	217.337
Nd	cars	BEV	Trends	2013	256.268	295.028	329.971
Nd	cars	BEV	Trends	2014	415.204	478.001	534.617
Nd	cars	BEV	Trends	2015	666.544	767.355	858.243
Nd	cars	BEV	Trends	2016	1686.69	1941.79	2171.78
Nd	cars	BEV	Trends	2017	2706.83	3116.23	3485.32
Nd	cars	BEV	Trends	2018	3726.98	4290.67	4798.86
Nd	cars	BEV	Trends	2019	4747.12	5465.1	6112.4
Nd	cars	BEV	Trends	2020	7694.21	8857.92	9907.08
Nd	cars	BEV	Trends	2021	14280.8	16440.7	18388
Nd	cars	BEV	Trends	2022	21957.8	25278.8	28272.8
Nd	cars	BEV	Trends	2023	28962.3	33342.7	37291.9
Nd	cars	BEV	Trends	2024	35359	40706.9	45528.3
Nd	cars	BEV	Trends	2025	41137.2	47359	52968.3
Nd	cars	BEV	Trends	2026	46380.4	53395.3	59719.5
Nd	cars	BEV	Trends	2027	51167.6	58906.5	65883.6
Nd	cars	BEV	Trends	2028	55539.2	63939.2	71512.4
Nd	cars	BEV	Trends	2029	59534.5	68538.8	76656.7
Nd	cars	BEV	Trends	2030	63187.6	72744.4	81360.5
Nd	cars	BEV	Trends	2031	66530.3	76592.7	85664.5
Nd	cars	BEV	Trends	2032	69594	80119.7	89609.3
Nd	cars	BEV	Trends	2033	72402.2	83352.6	93225.2
Nd	cars	BEV	Trends	2034	74979.1	86319.3	96543.2
Nd	cars	BEV	Trends	2035	77348.2	89046.8	99593.7
Nd	cars	BEV	Trends	2036	79529.4	91557.8	102402
Nd	cars	BEV	Trends	2037	81541.7	93874.5	104993
Nd	cars	BEV	Trends	2038	83402.1	96016.3	107389
Nd	cars	BEV	Trends	2039	85124.9	97999.7	109607
Nd	cars	BEV	Trends	2040	86723.7	99840.3	111666
Nd	cars	BEV	Trends	2041	88211.5	101553	113581
Nd	cars	BEV	Trends	2042	89598.2	103150	115367
Nd	cars	BEV	Trends	2043	90892.8	104640	117034
Nd	cars	BEV	Trends	2044	92104.4	106035	118594
Nd	cars	BEV	Trends	2045	93239.9	107342	120056
Nd	cars	BEV	Trends	2046	94305.7	108569	121428
Nd	cars	BEV	Trends	2047	95309.1	109724	122720
Nd	cars	BEV	Trends	2048	96255.6	110814	123939
Nd	cars	BEV	Trends	2049	97149.2	111843	125089
Nd	cars	BEV	Trends	2050	97992.8	112814	126176
Nd	cars	BEV	Trends	2051	98788.1	113729	127200
Nd	cars	BEV	Trends	2052	99537.5	114592	128165
Nd	cars	BEV	Trends	2053	100247	115408	129078
Nd	cars	BEV	Trends	2054	100918	116182	129943
Nd	cars	BEV	Trends	2055	101555	116915	130762
Nd	cars	BEV	Trends	2056	102157	117608	131538
Nd	cars	BEV	Trends	2057	102729	118266	132274
Nd	cars	BEV	Trends	2058	103273	118892	132974
Nd	cars	BEV	Trends	2059	103790	119488	133640
Nd	cars	BEV	Trends	2060	104283	120056	134275
Nd	cars	HEV	Trends	1990	0	0	0
Nd	cars	HEV	Trends	1991	0	0	0
Nd	cars	HEV	Trends	1992	0	0	0
Nd	cars	HEV	Trends	1993	0	0	0
Nd	cars	HEV	Trends	1994	0	0	0
Nd	cars	HEV	Trends	1995	0	0	0
Nd	cars	HEV	Trends	1996	0	0	0
Nd	cars	HEV	Trends	1997	0	0	0
Nd	cars	HEV	Trends	1998	0	0	0
Nd	cars	HEV	Trends	1999	0	0	0
Nd	cars	HEV	Trends	2000	0	0	0
Nd	cars	HEV	Trends	2001	0	0	0
Nd	cars	HEV	Trends	2002	0	0	0
Nd	cars	HEV	Trends	2003	0	0	0
Nd	cars	HEV	Trends	2004	0	0	0
Nd	cars	HEV	Trends	2005	0	0	0
Nd	cars	HEV	Trends	2006	59.065	74.6832	117.26
Nd	cars	HEV	Trends	2007	130.009	164.253	259.386
Nd	cars	HEV	Trends	2008	226.405	285.794	454.05
Nd	cars	HEV	Trends	2009	319.348	402.755	643.911
Nd	cars	HEV	Trends	2010	414.696	522.511	840.891
Nd	cars	HEV	Trends	2011	677.362	852.616	1381.63
Nd	cars	HEV	Trends	2012	659.703	829.516	1353.95
Nd	cars	HEV	Trends	2013	827.013	1038.74	1708.36
Nd	cars	HEV	Trends	2014	996.636	1250.32	2072.79
Nd	cars	HEV	Trends	2015	1169.25	1465.05	2449.22
Nd	cars	HEV	Trends	2016	1771.06	2216.17	3737.81
Nd	cars	HEV	Trends	2017	2388.86	2988.23	5051.47
Nd	cars	HEV	Trends	2018	2997.13	3747.81	6350.2
Nd	cars	HEV	Trends	2019	3595.87	4494.92	7633.98
Nd	cars	HEV	Trends	2020	5362.52	6700.87	11407.6
Nd	cars	HEV	Trends	2021	6375.42	7963.67	13590.1
Nd	cars	HEV	Trends	2022	10811.9	13500.4	23095
Nd	cars	HEV	Trends	2023	14786.1	18455.8	31650.4
Nd	cars	HEV	Trends	2024	18344.6	22888.7	39351.5
Nd	cars	HEV	Trends	2025	21491.5	26804.7	46201.7
Nd	cars	HEV	Trends	2026	24282.1	30273.3	52315.5
Nd	cars	HEV	Trends	2027	26767.7	33358.7	57799
Nd	cars	HEV	Trends	2028	28977.2	36097.5	62711.1
Nd	cars	HEV	Trends	2029	30938.3	38524.4	67108.4
Nd	cars	HEV	Trends	2030	32674.9	40669.6	71039.8
Nd	cars	HEV	Trends	2031	34209.1	42560.8	74550.6
Nd	cars	HEV	Trends	2032	35562.1	44224.9	77684.5
Nd	cars	HEV	Trends	2033	36750.6	45682.4	80475.4
Nd	cars	HEV	Trends	2034	37790.8	46954.1	82956.9
Nd	cars	HEV	Trends	2035	38698.3	48059.5	85161.2
Nd	cars	HEV	Trends	2036	39486.3	49015.1	87115.7
Nd	cars	HEV	Trends	2037	40167.2	49836.5	88846.2
Nd	cars	HEV	Trends	2038	40752.1	50537.5	90375.6
Nd	cars	HEV	Trends	2039	41250.4	51130	91723.4
Nd	cars	HEV	Trends	2040	41670.6	51624.8	92907.6
Nd	cars	HEV	Trends	2041	42021.1	52032.2	93945.6
Nd	cars	HEV	Trends	2042	42308.2	52360.2	94850.7
Nd	cars	HEV	Trends	2043	42537.8	52616.2	95635
Nd	cars	HEV	Trends	2044	42715.6	52807.2	96310.4
Nd	cars	HEV	Trends	2045	42846	52938.9	96886.2
Nd	cars	HEV	Trends	2046	42933	53016.4	97371.1
Nd	cars	HEV	Trends	2047	42981.2	53045.1	97774.2
Nd	cars	HEV	Trends	2048	42993.9	53029.4	98102.9
Nd	cars	HEV	Trends	2049	42973.7	52972.6	98362.5
Nd	cars	HEV	Trends	2050	42922.9	52877.3	98557.4
Nd	cars	HEV	Trends	2051	42842.7	52745.4	98690.5
Nd	cars	HEV	Trends	2052	42735.1	52579.2	98765.4
Nd	cars	HEV	Trends	2053	42603.1	52382.4	98788.8
Nd	cars	HEV	Trends	2054	42448.4	52157.3	98764.4
Nd	cars	HEV	Trends	2055	42272.7	51905.8	98695.3
Nd	cars	HEV	Trends	2056	42076.9	51629.3	98583.7
Nd	cars	HEV	Trends	2057	41862.7	51329.7	98433
Nd	cars	HEV	Trends	2058	41631.8	51009.3	98246.9
Nd	cars	HEV	Trends	2059	41385.3	50669.3	98027.8
Nd	cars	HEV	Trends	2060	41124.5	50311.5	97778.4
Nd	cars	ICEV	Trends	1990	12233.9	23323.5	119699
Nd	cars	ICEV	Trends	1991	12511.8	23853.3	122418
Nd	cars	ICEV	Trends	1992	12782.5	24369.5	125067
Nd	cars	ICEV	Trends	1993	12972.7	24732.1	126928
Nd	cars	ICEV	Trends	1994	13099.7	24974	128170
Nd	cars	ICEV	Trends	1995	13282.7	25323	129961
Nd	cars	ICEV	Trends	1996	13148	25066.1	128642
Nd	cars	ICEV	Trends	1997	13399.2	25545	131100
Nd	cars	ICEV	Trends	1998	13667	26055.6	133721
Nd	cars	ICEV	Trends	1999	13974.8	26642.5	136732
Nd	cars	ICEV	Trends	2000	14282.7	27229.5	139745
Nd	cars	ICEV	Trends	2001	14381.3	27417.5	140710
Nd	cars	ICEV	Trends	2002	14480	27605.6	141675
Nd	cars	ICEV	Trends	2003	14592.7	27820.5	142778
Nd	cars	ICEV	Trends	2004	14654.4	27938.1	143382
Nd	cars	ICEV	Trends	2005	14668.6	27965.2	143520
Nd	cars	ICEV	Trends	2006	14714.4	28052.4	143968
Nd	cars	ICEV	Trends	2007	14693.6	28012.9	143765
Nd	cars	ICEV	Trends	2008	14677.5	27982.2	143608
Nd	cars	ICEV	Trends	2009	14818.8	28251.5	144990
Nd	cars	ICEV	Trends	2010	14929.8	28463.1	146076
Nd	cars	ICEV	Trends	2011	15135	28854.3	148083
Nd	cars	ICEV	Trends	2012	15135	28854.3	148083
Nd	cars	ICEV	Trends	2013	15162.3	28906.4	148351
Nd	cars	ICEV	Trends	2014	15185.2	28950	148575
Nd	cars	ICEV	Trends	2015	15215.9	29008.6	148875
Nd	cars	ICEV	Trends	2016	15310.9	29189.8	149805
Nd	cars	ICEV	Trends	2017	15406	29370.9	150735
Nd	cars	ICEV	Trends	2018	15501	29552.1	151665
Nd	cars	ICEV	Trends	2019	15596	29733.3	152595
Nd	cars	ICEV	Trends	2020	15481.1	29514.1	151470
Nd	cars	ICEV	Trends	2021	15279	29128.9	149493
Nd	cars	ICEV	Trends	2022	14925.1	28454.1	146030
Nd	cars	ICEV	Trends	2023	14618.8	27870.2	143033
Nd	cars	ICEV	Trends	2024	14355.1	27367.5	140453
Nd	cars	ICEV	Trends	2025	14120.5	26920.3	138158
Nd	cars	ICEV	Trends	2026	13914.9	26528.3	136146
Nd	cars	ICEV	Trends	2027	13738.7	26192.4	134422
Nd	cars	ICEV	Trends	2028	13588.2	25905.5	132950
Nd	cars	ICEV	Trends	2029	13460.6	25662.2	131702
Nd	cars	ICEV	Trends	2030	13353.2	25457.4	130650
Nd	cars	ICEV	Trends	2031	13263.6	25286.6	129774
Nd	cars	ICEV	Trends	2032	13190.1	25146.4	129054
Nd	cars	ICEV	Trends	2033	13130.5	25032.8	128471
Nd	cars	ICEV	Trends	2034	13083.2	24942.7	128009
Nd	cars	ICEV	Trends	2035	13047.1	24873.8	127655
Nd	cars	ICEV	Trends	2036	13020.9	24823.9	127399
Nd	cars	ICEV	Trends	2037	13003.7	24791.1	127231
Nd	cars	ICEV	Trends	2038	12994.6	24773.7	127142
Nd	cars	ICEV	Trends	2039	12992.6	24770	127122
Nd	cars	ICEV	Trends	2040	12997.1	24778.4	127166
Nd	cars	ICEV	Trends	2041	13007.4	24798.1	127267
Nd	cars	ICEV	Trends	2042	13022.8	24827.5	127418
Nd	cars	ICEV	Trends	2043	13042.7	24865.4	127612
Nd	cars	ICEV	Trends	2044	13066.6	24911	127846
Nd	cars	ICEV	Trends	2045	13093.9	24963	128113
Nd	cars	ICEV	Trends	2046	13124.1	25020.7	128409
Nd	cars	ICEV	Trends	2047	13157	25083.4	128731
Nd	cars	ICEV	Trends	2048	13192.2	25150.6	129076
Nd	cars	ICEV	Trends	2049	13229.3	25221.2	129438
Nd	cars	ICEV	Trends	2050	13267.8	25294.5	129814
Nd	cars	ICEV	Trends	2051	13307	25369.4	130198
Nd	cars	ICEV	Trends	2052	13346.7	25445	130586
Nd	cars	ICEV	Trends	2053	13386.8	25521.5	130979
Nd	cars	ICEV	Trends	2054	13427.3	25598.7	131375
Nd	cars	ICEV	Trends	2055	13467.8	25676	131772
Nd	cars	ICEV	Trends	2056	13508.2	25752.9	132167
Nd	cars	ICEV	Trends	2057	13548.2	25829.2	132559
Nd	cars	ICEV	Trends	2058	13588	25905.1	132948
Nd	cars	ICEV	Trends	2059	13627.5	25980.3	133334
Nd	cars	ICEV	Trends	2060	13666.6	26054.9	133717
Nd	motorcycles	BEV	Trends	1990	0	0	0
Nd	motorcycles	BEV	Trends	1991	0	0	0
Nd	motorcycles	BEV	Trends	1992	0.51792	0.71584	0.91376
Nd	motorcycles	BEV	Trends	1993	0.77688	1.07376	1.37064
Nd	motorcycles	BEV	Trends	1994	0.77688	1.07376	1.37064
Nd	motorcycles	BEV	Trends	1995	1.10058	1.52116	1.94174
Nd	motorcycles	BEV	Trends	1996	1.35954	1.87908	2.39862
Nd	motorcycles	BEV	Trends	1997	1.35954	1.87908	2.39862
Nd	motorcycles	BEV	Trends	1998	1.6185	2.237	2.8555
Nd	motorcycles	BEV	Trends	1999	1.55376	2.14752	2.74128
Nd	motorcycles	BEV	Trends	2000	1.55376	2.14752	2.74128
Nd	motorcycles	BEV	Trends	2001	1.42428	1.96856	2.51284
Nd	motorcycles	BEV	Trends	2002	1.35954	1.87908	2.39862
Nd	motorcycles	BEV	Trends	2003	1.35954	1.87908	2.39862
Nd	motorcycles	BEV	Trends	2004	1.42428	1.96856	2.51284
Nd	motorcycles	BEV	Trends	2005	1.42428	1.96856	2.51284
Nd	motorcycles	BEV	Trends	2006	1.81272	2.50544	3.19816
Nd	motorcycles	BEV	Trends	2007	2.65434	3.66868	4.68302
Nd	motorcycles	BEV	Trends	2008	5.1792	7.1584	9.1376
Nd	motorcycles	BEV	Trends	2009	8.99886	12.4377	15.8766
Nd	motorcycles	BEV	Trends	2010	13.1422	18.1644	23.1867
Nd	motorcycles	BEV	Trends	2011	17.5445	24.2491	30.9536
Nd	motorcycles	BEV	Trends	2012	26.3492	36.4184	46.4875
Nd	motorcycles	BEV	Trends	2013	28.0972	38.8343	49.5715
Nd	motorcycles	BEV	Trends	2014	32.4995	44.919	57.3384
Nd	motorcycles	BEV	Trends	2015	35.8012	49.4824	63.1637
Nd	motorcycles	BEV	Trends	2016	35.4028	48.9317	62.4607
Nd	motorcycles	BEV	Trends	2017	35.0915	48.5015	61.9114
Nd	motorcycles	BEV	Trends	2018	34.8479	48.1649	61.4818
Nd	motorcycles	BEV	Trends	2019	34.6438	47.8827	61.1217
Nd	motorcycles	BEV	Trends	2020	34.4838	47.6616	60.8394
Nd	motorcycles	BEV	Trends	2021	34.3896	47.5314	60.6732
Nd	motorcycles	BEV	Trends	2022	34.3546	47.4831	60.6115
Nd	motorcycles	BEV	Trends	2023	34.3588	47.4888	60.6188
Nd	motorcycles	BEV	Trends	2024	34.3971	47.5418	60.6865
Nd	motorcycles	BEV	Trends	2025	34.4396	47.6004	60.7613
Nd	motorcycles	BEV	Trends	2026	34.4938	47.6754	60.857
Nd	motorcycles	BEV	Trends	2027	34.5681	47.7781	60.9881
Nd	motorcycles	BEV	Trends	2028	34.6586	47.9032	61.1477
Nd	motorcycles	BEV	Trends	2029	34.7628	48.0472	61.3316
Nd	motorcycles	BEV	Trends	2030	34.878	48.2064	61.5348
Nd	motorcycles	BEV	Trends	2031	35.0022	48.3781	61.7539
Nd	motorcycles	BEV	Trends	2032	35.1346	48.5611	61.9876
Nd	motorcycles	BEV	Trends	2033	35.2729	48.7522	62.2315
Nd	motorcycles	BEV	Trends	2034	35.4158	48.9497	62.4837
Nd	motorcycles	BEV	Trends	2035	35.5631	49.1533	62.7435
Nd	motorcycles	BEV	Trends	2036	35.714	49.3618	63.0097
Nd	motorcycles	BEV	Trends	2037	35.8681	49.5749	63.2817
Nd	motorcycles	BEV	Trends	2038	36.0253	49.7922	63.5591
Nd	motorcycles	BEV	Trends	2039	36.185	50.0128	63.8407
Nd	motorcycles	BEV	Trends	2040	36.3466	50.2363	64.1259
Nd	motorcycles	BEV	Trends	2041	36.5104	50.4627	64.4149
Nd	motorcycles	BEV	Trends	2042	36.6757	50.6911	64.7065
Nd	motorcycles	BEV	Trends	2043	36.8418	50.9207	64.9995
Nd	motorcycles	BEV	Trends	2044	37.0087	51.1514	65.294
Nd	motorcycles	BEV	Trends	2045	37.1757	51.3822	65.5887
Nd	motorcycles	BEV	Trends	2046	37.3425	51.6127	65.8829
Nd	motorcycles	BEV	Trends	2047	37.509	51.8429	66.1767
Nd	motorcycles	BEV	Trends	2048	37.6752	52.0726	66.4699
Nd	motorcycles	BEV	Trends	2049	37.8403	52.3008	66.7613
Nd	motorcycles	BEV	Trends	2050	38.0037	52.5266	67.0495
Nd	motorcycles	BEV	Trends	2051	38.1642	52.7484	67.3326
Nd	motorcycles	BEV	Trends	2052	38.3212	52.9654	67.6096
Nd	motorcycles	BEV	Trends	2053	38.4755	53.1787	67.8818
Nd	motorcycles	BEV	Trends	2054	38.6269	53.3879	68.1489
Nd	motorcycles	BEV	Trends	2055	38.775	53.5927	68.4103
Nd	motorcycles	BEV	Trends	2056	38.9196	53.7924	68.6653
Nd	motorcycles	BEV	Trends	2057	39.0605	53.9872	68.914
Nd	motorcycles	BEV	Trends	2058	39.1983	54.1776	69.157
Nd	motorcycles	BEV	Trends	2059	39.3328	54.3635	69.3943
Nd	motorcycles	BEV	Trends	2060	39.4642	54.5452	69.6262
Nd	motorcycles	ICEV	Trends	1990	6.21869	12.4374	509.973
Nd	motorcycles	ICEV	Trends	1991	6.06933	12.1387	497.725
Nd	motorcycles	ICEV	Trends	1992	6.23209	12.4642	511.072
Nd	motorcycles	ICEV	Trends	1993	6.42031	12.8406	526.507
Nd	motorcycles	ICEV	Trends	1994	6.42031	12.8406	526.507
Nd	motorcycles	ICEV	Trends	1995	6.95816	13.9163	570.615
Nd	motorcycles	ICEV	Trends	1996	6.98467	13.9693	572.788
Nd	motorcycles	ICEV	Trends	1997	7.37019	14.7404	604.404
Nd	motorcycles	ICEV	Trends	1998	8.0166	16.0332	657.413
Nd	motorcycles	ICEV	Trends	1999	8.65318	17.3064	709.617
Nd	motorcycles	ICEV	Trends	2000	9.28991	18.5798	761.833
Nd	motorcycles	ICEV	Trends	2001	9.66932	19.3386	792.948
Nd	motorcycles	ICEV	Trends	2002	10.0489	20.0978	824.075
Nd	motorcycles	ICEV	Trends	2003	10.1759	20.3518	834.491
Nd	motorcycles	ICEV	Trends	2004	10.2416	20.4832	839.876
Nd	motorcycles	ICEV	Trends	2005	10.3351	20.6702	847.545
Nd	motorcycles	ICEV	Trends	2006	10.5975	21.1949	869.061
Nd	motorcycles	ICEV	Trends	2007	10.9142	21.8284	895.035
Nd	motorcycles	ICEV	Trends	2008	11.2781	22.5562	924.88
Nd	motorcycles	ICEV	Trends	2009	11.5874	23.1748	950.243
Nd	motorcycles	ICEV	Trends	2010	11.817	23.634	969.073
Nd	motorcycles	ICEV	Trends	2011	12.0319	24.0638	986.694
Nd	motorcycles	ICEV	Trends	2012	12.3459	24.6919	1012.45
Nd	motorcycles	ICEV	Trends	2013	12.5397	25.0793	1028.33
Nd	motorcycles	ICEV	Trends	2014	12.6603	25.3206	1038.23
Nd	motorcycles	ICEV	Trends	2015	12.7735	25.5469	1047.51
Nd	motorcycles	ICEV	Trends	2016	12.3191	24.6382	1010.25
Nd	motorcycles	ICEV	Trends	2017	11.9224	23.8448	977.715
Nd	motorcycles	ICEV	Trends	2018	11.5749	23.1497	949.214
Nd	motorcycles	ICEV	Trends	2019	11.266	22.5319	923.883
Nd	motorcycles	ICEV	Trends	2020	10.9941	21.9882	901.588
Nd	motorcycles	ICEV	Trends	2021	10.7623	21.5246	882.578
Nd	motorcycles	ICEV	Trends	2022	10.5666	21.1331	866.526
Nd	motorcycles	ICEV	Trends	2023	10.3996	20.7992	852.835
Nd	motorcycles	ICEV	Trends	2024	10.2583	20.5166	841.248
Nd	motorcycles	ICEV	Trends	2025	10.1332	20.2664	830.987
Nd	motorcycles	ICEV	Trends	2026	10.0247	20.0494	822.092
Nd	motorcycles	ICEV	Trends	2027	9.9337	19.8674	814.628
Nd	motorcycles	ICEV	Trends	2028	9.85788	19.7158	808.411
Nd	motorcycles	ICEV	Trends	2029	9.79554	19.5911	803.298
Nd	motorcycles	ICEV	Trends	2030	9.74497	19.4899	799.151
Nd	motorcycles	ICEV	Trends	2031	9.70477	19.4095	795.855
Nd	motorcycles	ICEV	Trends	2032	9.67394	19.3479	793.326
Nd	motorcycles	ICEV	Trends	2033	9.6511	19.3022	791.453
Nd	motorcycles	ICEV	Trends	2034	9.63535	19.2707	790.161
Nd	motorcycles	ICEV	Trends	2035	9.62599	19.252	789.394
Nd	motorcycles	ICEV	Trends	2036	9.6223	19.2446	789.092
Nd	motorcycles	ICEV	Trends	2037	9.62374	19.2475	789.21
Nd	motorcycles	ICEV	Trends	2038	9.62982	19.2596	789.708
Nd	motorcycles	ICEV	Trends	2039	9.63997	19.2799	790.54
Nd	motorcycles	ICEV	Trends	2040	9.65377	19.3075	791.672
Nd	motorcycles	ICEV	Trends	2041	9.67091	19.3418	793.078
Nd	motorcycles	ICEV	Trends	2042	9.69096	19.3819	794.722
Nd	motorcycles	ICEV	Trends	2043	9.7135	19.427	796.571
Nd	motorcycles	ICEV	Trends	2044	9.73829	19.4766	798.603
Nd	motorcycles	ICEV	Trends	2045	9.76495	19.5299	800.79
Nd	motorcycles	ICEV	Trends	2046	9.79319	19.5864	803.105
Nd	motorcycles	ICEV	Trends	2047	9.82287	19.6457	805.539
Nd	motorcycles	ICEV	Trends	2048	9.85379	19.7076	808.075
Nd	motorcycles	ICEV	Trends	2049	9.88565	19.7713	810.688
Nd	motorcycles	ICEV	Trends	2050	9.91813	19.8363	813.352
Nd	motorcycles	ICEV	Trends	2051	9.95085	19.9017	816.035
Nd	motorcycles	ICEV	Trends	2052	9.98355	19.9671	818.716
Nd	motorcycles	ICEV	Trends	2053	10.0163	20.0327	821.405
Nd	motorcycles	ICEV	Trends	2054	10.0491	20.0982	824.09
Nd	motorcycles	ICEV	Trends	2055	10.0816	20.1633	826.76
Nd	motorcycles	ICEV	Trends	2056	10.1138	20.2276	829.4
Nd	motorcycles	ICEV	Trends	2057	10.1456	20.2912	832.006
Nd	motorcycles	ICEV	Trends	2058	10.177	20.3541	834.584
Nd	motorcycles	ICEV	Trends	2059	10.208	20.4161	837.126
Nd	motorcycles	ICEV	Trends	2060	10.2386	20.4773	839.635
Nd	buses	BEV	Trends	1990	0	0	0
Nd	buses	BEV	Trends	1991	0	0	0
Nd	buses	BEV	Trends	1992	0	0	0
Nd	buses	BEV	Trends	1993	0	0	0
Nd	buses	BEV	Trends	1994	0	0	0
Nd	buses	BEV	Trends	1995	0	0	0
Nd	buses	BEV	Trends	1996	0	0	0
Nd	buses	BEV	Trends	1997	0	0	0
Nd	buses	BEV	Trends	1998	0	0	0
Nd	buses	BEV	Trends	1999	0	0	0
Nd	buses	BEV	Trends	2000	0	0	0
Nd	buses	BEV	Trends	2001	0	0	0
Nd	buses	BEV	Trends	2002	0	0	0
Nd	buses	BEV	Trends	2003	0	0	0
Nd	buses	BEV	Trends	2004	0	0	0
Nd	buses	BEV	Trends	2005	0	0	0
Nd	buses	BEV	Trends	2006	0	0	0
Nd	buses	BEV	Trends	2007	0	0	0
Nd	buses	BEV	Trends	2008	0	0	0
Nd	buses	BEV	Trends	2009	0	0	0
Nd	buses	BEV	Trends	2010	0	0	0
Nd	buses	BEV	Trends	2011	0	0	0
Nd	buses	BEV	Trends	2012	0	0	0
Nd	buses	BEV	Trends	2013	4.8	12.7655	7.5
Nd	buses	BEV	Trends	2014	19.2	51.0622	30
Nd	buses	BEV	Trends	2015	19.2	51.0622	30
Nd	buses	BEV	Trends	2016	17.28	45.956	27
Nd	buses	BEV	Trends	2017	15.552	41.3604	24.3
Nd	buses	BEV	Trends	2018	13.9968	37.2243	21.87
Nd	buses	BEV	Trends	2019	12.5971	33.5019	19.683
Nd	buses	BEV	Trends	2020	11.3374	30.1517	17.7147
Nd	buses	BEV	Trends	2021	10.2037	27.1365	15.9432
Nd	buses	BEV	Trends	2022	9.1833	24.4229	14.3489
Nd	buses	BEV	Trends	2023	8.26497	21.9806	12.914
Nd	buses	BEV	Trends	2024	7.43847	19.7825	11.6226
Nd	buses	BEV	Trends	2025	6.69463	17.8043	10.4604
Nd	buses	BEV	Trends	2026	6.02516	16.0239	9.41432
Nd	buses	BEV	Trends	2027	5.42265	14.4215	8.47289
Nd	buses	BEV	Trends	2028	4.88038	12.9793	7.6256
Nd	buses	BEV	Trends	2029	4.39234	11.6814	6.86304
Nd	buses	BEV	Trends	2030	3.95311	10.5133	6.17673
Nd	buses	BEV	Trends	2031	3.5578	9.46193	5.55906
Nd	buses	BEV	Trends	2032	3.20202	8.51573	5.00315
Nd	buses	BEV	Trends	2033	2.88182	7.66416	4.50284
Nd	buses	BEV	Trends	2034	2.59364	6.89774	4.05256
Nd	buses	BEV	Trends	2035	2.33427	6.20797	3.6473
Nd	buses	BEV	Trends	2036	2.10084	5.58717	3.28257
Nd	buses	BEV	Trends	2037	1.89076	5.02846	2.95431
Nd	buses	BEV	Trends	2038	1.70168	4.52561	2.65888
Nd	buses	BEV	Trends	2039	1.53152	4.07305	2.39299
Nd	buses	BEV	Trends	2040	1.37836	3.66574	2.15369
Nd	buses	BEV	Trends	2041	1.24053	3.29917	1.93832
Nd	buses	BEV	Trends	2042	1.11647	2.96925	1.74449
Nd	buses	BEV	Trends	2043	1.00483	2.67233	1.57004
Nd	buses	BEV	Trends	2044	0.904345	2.40509	1.41304
Nd	buses	BEV	Trends	2045	0.81391	2.16459	1.27173
Nd	buses	BEV	Trends	2046	0.732519	1.94813	1.14456
Nd	buses	BEV	Trends	2047	0.659267	1.75331	1.03011
Nd	buses	BEV	Trends	2048	0.593341	1.57798	0.927095
Nd	buses	BEV	Trends	2049	0.534007	1.42018	0.834385
Nd	buses	BEV	Trends	2050	0.480606	1.27817	0.750947
Nd	buses	BEV	Trends	2051	0.432545	1.15035	0.675852
Nd	buses	BEV	Trends	2052	0.389291	1.03531	0.608267
Nd	buses	BEV	Trends	2053	0.350362	0.931783	0.54744
Nd	buses	BEV	Trends	2054	0.315326	0.838605	0.492696
Nd	buses	BEV	Trends	2055	0.283793	0.754744	0.443426
Nd	buses	BEV	Trends	2056	0.255414	0.67927	0.399084
Nd	buses	BEV	Trends	2057	0.229872	0.611343	0.359175
Nd	buses	BEV	Trends	2058	0.206885	0.550209	0.323258
Nd	buses	BEV	Trends	2059	0.186197	0.495188	0.290932
Nd	buses	BEV	Trends	2060	0.167577	0.445669	0.261839
Nd	buses	ICEV	Trends	1990	87.2053	166.281	853.497
Nd	buses	ICEV	Trends	1991	94.1817	179.583	921.777
Nd	buses	ICEV	Trends	1992	96.1941	183.421	941.473
Nd	buses	ICEV	Trends	1993	99.1457	189.049	970.361
Nd	buses	ICEV	Trends	1994	97.6699	186.235	955.917
Nd	buses	ICEV	Trends	1995	97.2674	185.467	951.978
Nd	buses	ICEV	Trends	1996	100.353	191.351	982.178
Nd	buses	ICEV	Trends	1997	101.561	193.653	993.996
Nd	buses	ICEV	Trends	1998	100.353	191.351	982.178
Nd	buses	ICEV	Trends	1999	98.7432	188.281	966.421
Nd	buses	ICEV	Trends	2000	99.5482	189.816	974.3
Nd	buses	ICEV	Trends	2001	98.7432	188.281	966.421
Nd	buses	ICEV	Trends	2002	99.5482	189.816	974.3
Nd	buses	ICEV	Trends	2003	99.1457	189.049	970.361
Nd	buses	ICEV	Trends	2004	98.0724	187.002	959.856
Nd	buses	ICEV	Trends	2005	96.06	183.165	940.16
Nd	buses	ICEV	Trends	2006	97.1332	185.211	950.664
Nd	buses	ICEV	Trends	2007	96.3283	183.677	942.786
Nd	buses	ICEV	Trends	2008	96.5966	184.188	945.412
Nd	buses	ICEV	Trends	2009	95.9258	182.909	938.847
Nd	buses	ICEV	Trends	2010	99.9506	190.584	978.239
Nd	buses	ICEV	Trends	2011	101.158	192.886	990.057
Nd	buses	ICEV	Trends	2012	104.512	199.281	1022.88
Nd	buses	ICEV	Trends	2013	120.88	230.491	1183.08
Nd	buses	ICEV	Trends	2014	141.273	269.375	1382.67
Nd	buses	ICEV	Trends	2015	150.53	287.027	1473.27
Nd	buses	ICEV	Trends	2016	140.628	268.146	1376.36
Nd	buses	ICEV	Trends	2017	131.793	251.299	1289.88
Nd	buses	ICEV	Trends	2018	123.901	236.251	1212.64
Nd	buses	ICEV	Trends	2019	116.822	222.753	1143.36
Nd	buses	ICEV	Trends	2020	110.489	210.679	1081.38
Nd	buses	ICEV	Trends	2021	104.871	199.965	1026.39
Nd	buses	ICEV	Trends	2022	99.8949	190.477	977.693
Nd	buses	ICEV	Trends	2023	95.4741	182.048	934.426
Nd	buses	ICEV	Trends	2024	91.5515	174.568	896.035
Nd	buses	ICEV	Trends	2025	88.0339	167.861	861.608
Nd	buses	ICEV	Trends	2026	84.8941	161.874	830.877
Nd	buses	ICEV	Trends	2027	82.1096	156.565	803.624
Nd	buses	ICEV	Trends	2028	79.6417	151.859	779.47
Nd	buses	ICEV	Trends	2029	77.4574	147.694	758.093
Nd	buses	ICEV	Trends	2030	75.5263	144.012	739.192
Nd	buses	ICEV	Trends	2031	73.8215	140.761	722.507
Nd	buses	ICEV	Trends	2032	72.3206	137.899	707.818
Nd	buses	ICEV	Trends	2033	71.0006	135.382	694.899
Nd	buses	ICEV	Trends	2034	69.8427	133.174	683.565
Nd	buses	ICEV	Trends	2035	68.8307	131.245	673.661
Nd	buses	ICEV	Trends	2036	67.9495	129.565	665.037
Nd	buses	ICEV	Trends	2037	67.1863	128.109	657.567
Nd	buses	ICEV	Trends	2038	66.5292	126.856	651.136
Nd	buses	ICEV	Trends	2039	65.9672	125.785	645.636
Nd	buses	ICEV	Trends	2040	65.4906	124.876	640.971
Nd	buses	ICEV	Trends	2041	65.0912	124.114	637.062
Nd	buses	ICEV	Trends	2042	64.7607	123.484	633.827
Nd	buses	ICEV	Trends	2043	64.4914	122.971	631.191
Nd	buses	ICEV	Trends	2044	64.2771	122.562	629.094
Nd	buses	ICEV	Trends	2045	64.1115	122.246	627.474
Nd	buses	ICEV	Trends	2046	63.9891	122.013	626.275
Nd	buses	ICEV	Trends	2047	63.9056	121.854	625.458
Nd	buses	ICEV	Trends	2048	63.8568	121.761	624.98
Nd	buses	ICEV	Trends	2049	63.8381	121.725	624.797
Nd	buses	ICEV	Trends	2050	63.8451	121.738	624.866
Nd	buses	ICEV	Trends	2051	63.8732	121.792	625.141
Nd	buses	ICEV	Trends	2052	63.9189	121.879	625.588
Nd	buses	ICEV	Trends	2053	63.981	121.997	626.196
Nd	buses	ICEV	Trends	2054	64.0571	122.143	626.941
Nd	buses	ICEV	Trends	2055	64.145	122.31	627.801
Nd	buses	ICEV	Trends	2056	64.2421	122.495	628.752
Nd	buses	ICEV	Trends	2057	64.3472	122.696	629.78
Nd	buses	ICEV	Trends	2058	64.4594	122.91	630.878
Nd	buses	ICEV	Trends	2059	64.5774	123.135	632.033
Nd	buses	ICEV	Trends	2060	64.7004	123.369	633.237
Nd	trucks_light	BEV	Trends	1990	6.52581	6.52581	6.52581
Nd	trucks_light	BEV	Trends	1991	8.44516	8.44516	8.44516
Nd	trucks_light	BEV	Trends	1992	8.06129	8.06129	8.06129
Nd	trucks_light	BEV	Trends	1993	6.14194	6.14194	6.14194
Nd	trucks_light	BEV	Trends	1994	6.14194	6.14194	6.14194
Nd	trucks_light	BEV	Trends	1995	4.22258	4.22258	4.22258
Nd	trucks_light	BEV	Trends	1996	4.22258	4.22258	4.22258
Nd	trucks_light	BEV	Trends	1997	3.07097	3.07097	3.07097
Nd	trucks_light	BEV	Trends	1998	2.6871	2.6871	2.6871
Nd	trucks_light	BEV	Trends	1999	2.6871	2.6871	2.6871
Nd	trucks_light	BEV	Trends	2000	2.6871	2.6871	2.6871
Nd	trucks_light	BEV	Trends	2001	2.6871	2.6871	2.6871
Nd	trucks_light	BEV	Trends	2002	2.6871	2.6871	2.6871
Nd	trucks_light	BEV	Trends	2003	2.30323	2.30323	2.30323
Nd	trucks_light	BEV	Trends	2004	1.53548	1.53548	1.53548
Nd	trucks_light	BEV	Trends	2005	1.53548	1.53548	1.53548
Nd	trucks_light	BEV	Trends	2006	2.6871	2.6871	2.6871
Nd	trucks_light	BEV	Trends	2007	3.45484	3.45484	3.45484
Nd	trucks_light	BEV	Trends	2008	3.83871	3.83871	3.83871
Nd	trucks_light	BEV	Trends	2009	3.83871	3.83871	3.83871
Nd	trucks_light	BEV	Trends	2010	4.99032	4.99032	4.99032
Nd	trucks_light	BEV	Trends	2011	16.1226	16.1226	16.1226
Nd	trucks_light	BEV	Trends	2012	24.5677	24.5677	24.5677
Nd	trucks_light	BEV	Trends	2013	51.0548	51.0548	51.0548
Nd	trucks_light	BEV	Trends	2014	80.229	80.229	80.229
Nd	trucks_light	BEV	Trends	2015	131.284	131.284	131.284
Nd	trucks_light	BEV	Trends	2016	142.576	142.576	142.576
Nd	trucks_light	BEV	Trends	2017	153.414	153.414	153.414
Nd	trucks_light	BEV	Trends	2018	163.76	163.76	163.76
Nd	trucks_light	BEV	Trends	2019	173.511	173.511	173.511
Nd	trucks_light	BEV	Trends	2020	182.761	182.761	182.761
Nd	trucks_light	BEV	Trends	2021	191.708	191.708	191.708
Nd	trucks_light	BEV	Trends	2022	200.373	200.373	200.373
Nd	trucks_light	BEV	Trends	2023	208.684	208.684	208.684
Nd	trucks_light	BEV	Trends	2024	216.66	216.66	216.66
Nd	trucks_light	BEV	Trends	2025	224.153	224.153	224.153
Nd	trucks_light	BEV	Trends	2026	231.248	231.248	231.248
Nd	trucks_light	BEV	Trends	2027	238.031	238.031	238.031
Nd	trucks_light	BEV	Trends	2028	244.51	244.51	244.51
Nd	trucks_light	BEV	Trends	2029	250.701	250.701	250.701
Nd	trucks_light	BEV	Trends	2030	256.614	256.614	256.614
Nd	trucks_light	BEV	Trends	2031	262.262	262.262	262.262
Nd	trucks_light	BEV	Trends	2032	267.664	267.664	267.664
Nd	trucks_light	BEV	Trends	2033	272.825	272.825	272.825
Nd	trucks_light	BEV	Trends	2034	277.759	277.759	277.759
Nd	trucks_light	BEV	Trends	2035	282.482	282.482	282.482
Nd	trucks_light	BEV	Trends	2036	287.005	287.005	287.005
Nd	trucks_light	BEV	Trends	2037	291.342	291.342	291.342
Nd	trucks_light	BEV	Trends	2038	295.507	295.507	295.507
Nd	trucks_light	BEV	Trends	2039	299.508	299.508	299.508
Nd	trucks_light	BEV	Trends	2040	303.356	303.356	303.356
Nd	trucks_light	BEV	Trends	2041	307.063	307.063	307.063
Nd	trucks_light	BEV	Trends	2042	310.635	310.635	310.635
Nd	trucks_light	BEV	Trends	2043	314.078	314.078	314.078
Nd	trucks_light	BEV	Trends	2044	317.401	317.401	317.401
Nd	trucks_light	BEV	Trends	2045	320.609	320.609	320.609
Nd	trucks_light	BEV	Trends	2046	323.706	323.706	323.706
Nd	trucks_light	BEV	Trends	2047	326.701	326.701	326.701
Nd	trucks_light	BEV	Trends	2048	329.599	329.599	329.599
Nd	trucks_light	BEV	Trends	2049	332.401	332.401	332.401
Nd	trucks_light	BEV	Trends	2050	335.11	335.11	335.11
Nd	trucks_light	BEV	Trends	2051	337.723	337.723	337.723
Nd	trucks_light	BEV	Trends	2052	340.24	340.24	340.24
Nd	trucks_light	BEV	Trends	2053	342.672	342.672	342.672
Nd	trucks_light	BEV	Trends	2054	345.021	345.021	345.021
Nd	trucks_light	BEV	Trends	2055	347.288	347.288	347.288
Nd	trucks_light	BEV	Trends	2056	349.474	349.474	349.474
Nd	trucks_light	BEV	Trends	2057	351.583	351.583	351.583
Nd	trucks_light	BEV	Trends	2058	353.62	353.62	353.62
Nd	trucks_light	BEV	Trends	2059	355.588	355.588	355.588
Nd	trucks_light	BEV	Trends	2060	357.49	357.49	357.49
Nd	trucks_light	ICEV	Trends	1990	23.9311	47.8622	1962.51
Nd	trucks_light	ICEV	Trends	1991	24.6411	49.2821	2020.73
Nd	trucks_light	ICEV	Trends	1992	25.1773	50.3546	2064.7
Nd	trucks_light	ICEV	Trends	1993	25.3353	50.6705	2077.66
Nd	trucks_light	ICEV	Trends	1994	25.3577	50.7153	2079.49
Nd	trucks_light	ICEV	Trends	1995	25.6336	51.2673	2102.13
Nd	trucks_light	ICEV	Trends	1996	25.1277	50.2553	2060.63
Nd	trucks_light	ICEV	Trends	1997	25.4388	50.8775	2086.14
Nd	trucks_light	ICEV	Trends	1998	26.1989	52.3979	2148.48
Nd	trucks_light	ICEV	Trends	1999	27.1942	54.3885	2230.11
Nd	trucks_light	ICEV	Trends	2000	28.1896	56.3791	2311.73
Nd	trucks_light	ICEV	Trends	2001	28.5881	57.1762	2344.41
Nd	trucks_light	ICEV	Trends	2002	28.9867	57.9733	2377.1
Nd	trucks_light	ICEV	Trends	2003	29.8612	59.7225	2448.82
Nd	trucks_light	ICEV	Trends	2004	30.5657	61.1315	2506.59
Nd	trucks_light	ICEV	Trends	2005	31.4058	62.8116	2575.48
Nd	trucks_light	ICEV	Trends	2006	32.1962	64.3925	2640.3
Nd	trucks_light	ICEV	Trends	2007	32.6617	65.3233	2678.47
Nd	trucks_light	ICEV	Trends	2008	33.1271	66.2542	2716.64
Nd	trucks_light	ICEV	Trends	2009	33.2034	66.4067	2722.89
Nd	trucks_light	ICEV	Trends	2010	33.4975	66.995	2747.01
Nd	trucks_light	ICEV	Trends	2011	34.13	68.2599	2798.88
Nd	trucks_light	ICEV	Trends	2012	34.567	69.1339	2834.72
Nd	trucks_light	ICEV	Trends	2013	34.9174	69.8348	2863.45
Nd	trucks_light	ICEV	Trends	2014	35.1843	70.3686	2885.34
Nd	trucks_light	ICEV	Trends	2015	35.4772	70.9545	2909.36
Nd	trucks_light	ICEV	Trends	2016	36.5649	73.1299	2998.56
Nd	trucks_light	ICEV	Trends	2017	37.6315	75.2629	3086.03
Nd	trucks_light	ICEV	Trends	2018	38.6667	77.3333	3170.92
Nd	trucks_light	ICEV	Trends	2019	39.6492	79.2984	3251.49
Nd	trucks_light	ICEV	Trends	2020	40.5919	81.1838	3328.8
Nd	trucks_light	ICEV	Trends	2021	41.5259	83.0517	3405.39
Nd	trucks_light	ICEV	Trends	2022	42.4516	84.9032	3481.31
Nd	trucks_light	ICEV	Trends	2023	43.3543	86.7085	3555.33
Nd	trucks_light	ICEV	Trends	2024	44.2344	88.4687	3627.51
Nd	trucks_light	ICEV	Trends	2025	45.0643	90.1287	3695.57
Nd	trucks_light	ICEV	Trends	2026	45.8564	91.7128	3760.52
Nd	trucks_light	ICEV	Trends	2027	46.6233	93.2467	3823.42
Nd	trucks_light	ICEV	Trends	2028	47.3647	94.7295	3884.22
Nd	trucks_light	ICEV	Trends	2029	48.0814	96.1629	3942.99
Nd	trucks_light	ICEV	Trends	2030	48.7736	97.5472	3999.75
Nd	trucks_light	ICEV	Trends	2031	49.4419	98.8838	4054.56
Nd	trucks_light	ICEV	Trends	2032	50.0881	100.176	4107.55
Nd	trucks_light	ICEV	Trends	2033	50.7118	101.424	4158.7
Nd	trucks_light	ICEV	Trends	2034	51.3141	102.628	4208.09
Nd	trucks_light	ICEV	Trends	2035	51.8964	103.793	4255.84
Nd	trucks_light	ICEV	Trends	2036	52.4598	104.92	4302.05
Nd	trucks_light	ICEV	Trends	2037	53.0056	106.011	4346.8
Nd	trucks_light	ICEV	Trends	2038	53.535	107.07	4390.22
Nd	trucks_light	ICEV	Trends	2039	54.0488	108.098	4432.36
Nd	trucks_light	ICEV	Trends	2040	54.548	109.096	4473.29
Nd	trucks_light	ICEV	Trends	2041	55.0336	110.067	4513.12
Nd	trucks_light	ICEV	Trends	2042	55.5063	111.013	4551.88
Nd	trucks_light	ICEV	Trends	2043	55.9663	111.933	4589.6
Nd	trucks_light	ICEV	Trends	2044	56.4146	112.829	4626.36
Nd	trucks_light	ICEV	Trends	2045	56.8512	113.702	4662.17
Nd	trucks_light	ICEV	Trends	2046	57.2765	114.553	4697.05
Nd	trucks_light	ICEV	Trends	2047	57.6913	115.383	4731.07
Nd	trucks_light	ICEV	Trends	2048	58.0962	116.192	4764.27
Nd	trucks_light	ICEV	Trends	2049	58.491	116.982	4796.64
Nd	trucks_light	ICEV	Trends	2050	58.8754	117.751	4828.17
Nd	trucks_light	ICEV	Trends	2051	59.2489	118.498	4858.79
Nd	trucks_light	ICEV	Trends	2052	59.611	119.222	4888.49
Nd	trucks_light	ICEV	Trends	2053	59.9631	119.926	4917.37
Nd	trucks_light	ICEV	Trends	2054	60.3054	120.611	4945.43
Nd	trucks_light	ICEV	Trends	2055	60.6377	121.275	4972.69
Nd	trucks_light	ICEV	Trends	2056	60.96	121.92	4999.12
Nd	trucks_light	ICEV	Trends	2057	61.2727	122.545	5024.76
Nd	trucks_light	ICEV	Trends	2058	61.5763	123.153	5049.66
Nd	trucks_light	ICEV	Trends	2059	61.8711	123.742	5073.84
Nd	trucks_light	ICEV	Trends	2060	62.1576	124.315	5097.32
Nd	trucks_med	BEV	Trends	1990	0	0	0
Nd	trucks_med	BEV	Trends	1991	0	0	0
Nd	trucks_med	BEV	Trends	1992	0	0	0
Nd	trucks_med	BEV	Trends	1993	0	0	0
Nd	trucks_med	BEV	Trends	1994	0	0	0
Nd	trucks_med	BEV	Trends	1995	0	0	0
Nd	trucks_med	BEV	Trends	1996	0	0	0
Nd	trucks_med	BEV	Trends	1997	0	0	0
Nd	trucks_med	BEV	Trends	1998	0	0	0
Nd	trucks_med	BEV	Trends	1999	0	0	0
Nd	trucks_med	BEV	Trends	2000	0	0	0
Nd	trucks_med	BEV	Trends	2001	0	0	0
Nd	trucks_med	BEV	Trends	2002	0	0	0
Nd	trucks_med	BEV	Trends	2003	0	0	0
Nd	trucks_med	BEV	Trends	2004	0	0	0
Nd	trucks_med	BEV	Trends	2005	0	0	0
Nd	trucks_med	BEV	Trends	2006	0	0	0
Nd	trucks_med	BEV	Trends	2007	0	0	0
Nd	trucks_med	BEV	Trends	2008	0	0	0
Nd	trucks_med	BEV	Trends	2009	0	0	0
Nd	trucks_med	BEV	Trends	2010	0	0	0
Nd	trucks_med	BEV	Trends	2011	0	0	0
Nd	trucks_med	BEV	Trends	2012	0	0	0
Nd	trucks_med	BEV	Trends	2013	0	0	0
Nd	trucks_med	BEV	Trends	2014	0	0	0
Nd	trucks_med	BEV	Trends	2015	0	0	0
Nd	trucks_med	BEV	Trends	2016	0	0	0
Nd	trucks_med	BEV	Trends	2017	0	0	0
Nd	trucks_med	BEV	Trends	2018	0	0	0
Nd	trucks_med	BEV	Trends	2019	0	0	0
Nd	trucks_med	BEV	Trends	2020	0	0	0
Nd	trucks_med	BEV	Trends	2021	0	0	0
Nd	trucks_med	BEV	Trends	2022	0	0	0
Nd	trucks_med	BEV	Trends	2023	0	0	0
Nd	trucks_med	BEV	Trends	2024	0	0	0
Nd	trucks_med	BEV	Trends	2025	0	0	0
Nd	trucks_med	BEV	Trends	2026	0	0	0
Nd	trucks_med	BEV	Trends	2027	0	0	0
Nd	trucks_med	BEV	Trends	2028	0	0	0
Nd	trucks_med	BEV	Trends	2029	0	0	0
Nd	trucks_med	BEV	Trends	2030	0	0	0
Nd	trucks_med	BEV	Trends	2031	0	0	0
Nd	trucks_med	BEV	Trends	2032	0	0	0
Nd	trucks_med	BEV	Trends	2033	0	0	0
Nd	trucks_med	BEV	Trends	2034	0	0	0
Nd	trucks_med	BEV	Trends	2035	0	0	0
Nd	trucks_med	BEV	Trends	2036	0	0	0
Nd	trucks_med	BEV	Trends	2037	0	0	0
Nd	trucks_med	BEV	Trends	2038	0	0	0
Nd	trucks_med	BEV	Trends	2039	0	0	0
Nd	trucks_med	BEV	Trends	2040	0	0	0
Nd	trucks_med	BEV	Trends	2041	0	0	0
Nd	trucks_med	BEV	Trends	2042	0	0	0
Nd	trucks_med	BEV	Trends	2043	0	0	0
Nd	trucks_med	BEV	Trends	2044	0	0	0
Nd	trucks_med	BEV	Trends	2045	0	0	0
Nd	trucks_med	BEV	Trends	2046	0	0	0
Nd	trucks_med	BEV	Trends	2047	0	0	0
Nd	trucks_med	BEV	Trends	2048	0	0	0
Nd	trucks_med	BEV	Trends	2049	0	0	0
Nd	trucks_med	BEV	Trends	2050	0	0	0
Nd	trucks_med	BEV	Trends	2051	0	0	0
Nd	trucks_med	BEV	Trends	2052	0	0	0
Nd	trucks_med	BEV	Trends	2053	0	0	0
Nd	trucks_med	BEV	Trends	2054	0	0	0
Nd	trucks_med	BEV	Trends	2055	0	0	0
Nd	trucks_med	BEV	Trends	2056	0	0	0
Nd	trucks_med	BEV	Trends	2057	0	0	0
Nd	trucks_med	BEV	Trends	2058	0	0	0
Nd	trucks_med	BEV	Trends	2059	0	0	0
Nd	trucks_med	BEV	Trends	2060	0	0	0
Nd	trucks_med	ICEV	Trends	1990	14.3264	28.6528	1174.86
Nd	trucks_med	ICEV	Trends	1991	14.443	28.886	1184.42
Nd	trucks_med	ICEV	Trends	1992	14.4645	28.9289	1186.18
Nd	trucks_med	ICEV	Trends	1993	14.3358	28.6716	1175.63
Nd	trucks_med	ICEV	Trends	1994	14.3586	28.7172	1177.5
Nd	trucks_med	ICEV	Trends	1995	14.5851	29.1701	1196.07
Nd	trucks_med	ICEV	Trends	1996	14.4551	28.9101	1185.41
Nd	trucks_med	ICEV	Trends	1997	14.4564	28.9128	1185.52
Nd	trucks_med	ICEV	Trends	1998	14.3425	28.685	1176.18
Nd	trucks_med	ICEV	Trends	1999	13.0311	26.0623	1068.64
Nd	trucks_med	ICEV	Trends	2000	11.7198	23.4396	961.099
Nd	trucks_med	ICEV	Trends	2001	10.1933	20.3867	835.92
Nd	trucks_med	ICEV	Trends	2002	8.64678	17.2936	709.092
Nd	trucks_med	ICEV	Trends	2003	7.27712	14.5542	596.771
Nd	trucks_med	ICEV	Trends	2004	5.8619	11.7238	480.714
Nd	trucks_med	ICEV	Trends	2005	4.46813	8.93625	366.416
Nd	trucks_med	ICEV	Trends	2006	3.06899	6.13798	251.677
Nd	trucks_med	ICEV	Trends	2007	3.04621	6.09241	249.809
Nd	trucks_med	ICEV	Trends	2008	2.98858	5.97716	245.083
Nd	trucks_med	ICEV	Trends	2009	2.87332	5.74665	235.631
Nd	trucks_med	ICEV	Trends	2010	2.6857	5.3714	220.245
Nd	trucks_med	ICEV	Trends	2011	2.58251	5.16501	211.782
Nd	trucks_med	ICEV	Trends	2012	2.5289	5.0578	207.386
Nd	trucks_med	ICEV	Trends	2013	2.44715	4.8943	200.682
Nd	trucks_med	ICEV	Trends	2014	2.35736	4.71472	193.319
Nd	trucks_med	ICEV	Trends	2015	2.21262	4.42524	181.449
Nd	trucks_med	ICEV	Trends	2016	2.28054	4.56108	187.019
Nd	trucks_med	ICEV	Trends	2017	2.34713	4.69427	192.48
Nd	trucks_med	ICEV	Trends	2018	2.41177	4.82354	197.781
Nd	trucks_med	ICEV	Trends	2019	2.47312	4.94623	202.812
Nd	trucks_med	ICEV	Trends	2020	2.53198	5.06395	207.639
Nd	trucks_med	ICEV	Trends	2021	2.59029	5.18057	212.42
Nd	trucks_med	ICEV	Trends	2022	2.64808	5.29616	217.16
Nd	trucks_med	ICEV	Trends	2023	2.70443	5.40887	221.781
Nd	trucks_med	ICEV	Trends	2024	2.75938	5.51875	226.287
Nd	trucks_med	ICEV	Trends	2025	2.81119	5.62238	230.536
Nd	trucks_med	ICEV	Trends	2026	2.86063	5.72127	234.591
Nd	trucks_med	ICEV	Trends	2027	2.90851	5.81702	238.517
Nd	trucks_med	ICEV	Trends	2028	2.95479	5.90958	242.312
Nd	trucks_med	ICEV	Trends	2029	2.99953	5.99906	245.981
Nd	trucks_med	ICEV	Trends	2030	3.04274	6.08547	249.524
Nd	trucks_med	ICEV	Trends	2031	3.08445	6.1689	252.945
Nd	trucks_med	ICEV	Trends	2032	3.12479	6.24957	256.253
Nd	trucks_med	ICEV	Trends	2033	3.16372	6.32744	259.446
Nd	trucks_med	ICEV	Trends	2034	3.20131	6.40262	262.528
Nd	trucks_med	ICEV	Trends	2035	3.23766	6.47532	265.509
Nd	trucks_med	ICEV	Trends	2036	3.27282	6.54565	268.393
Nd	trucks_med	ICEV	Trends	2037	3.30689	6.61378	271.187
Nd	trucks_med	ICEV	Trends	2038	3.33993	6.67987	273.896
Nd	trucks_med	ICEV	Trends	2039	3.372	6.74401	276.526
Nd	trucks_med	ICEV	Trends	2040	3.40315	6.80631	279.081
Nd	trucks_med	ICEV	Trends	2041	3.43347	6.86693	281.567
Nd	trucks_med	ICEV	Trends	2042	3.46297	6.92593	283.986
Nd	trucks_med	ICEV	Trends	2043	3.49168	6.98335	286.34
Nd	trucks_med	ICEV	Trends	2044	3.51965	7.0393	288.634
Nd	trucks_med	ICEV	Trends	2045	3.5469	7.0938	290.869
Nd	trucks_med	ICEV	Trends	2046	3.57344	7.14688	293.045
Nd	trucks_med	ICEV	Trends	2047	3.59933	7.19866	295.169
Nd	trucks_med	ICEV	Trends	2048	3.6246	7.24919	297.241
Nd	trucks_med	ICEV	Trends	2049	3.64923	7.29846	299.261
Nd	trucks_med	ICEV	Trends	2050	3.67322	7.34645	301.228
Nd	trucks_med	ICEV	Trends	2051	3.69653	7.39306	303.139
Nd	trucks_med	ICEV	Trends	2052	3.71913	7.43826	304.993
Nd	trucks_med	ICEV	Trends	2053	3.7411	7.4822	306.795
Nd	trucks_med	ICEV	Trends	2054	3.76246	7.52491	308.546
Nd	trucks_med	ICEV	Trends	2055	3.7832	7.5664	310.247
Nd	trucks_med	ICEV	Trends	2056	3.80331	7.60662	311.896
Nd	trucks_med	ICEV	Trends	2057	3.82282	7.64564	313.496
Nd	trucks_med	ICEV	Trends	2058	3.84177	7.68353	315.05
Nd	trucks_med	ICEV	Trends	2059	3.86016	7.72033	316.559
Nd	trucks_med	ICEV	Trends	2060	3.87804	7.75607	318.024
Nd	trucks_heavy	BEV	Trends	1990	0	0	0
Nd	trucks_heavy	BEV	Trends	1991	0	0	0
Nd	trucks_heavy	BEV	Trends	1992	0	0	0
Nd	trucks_heavy	BEV	Trends	1993	0	0	0
Nd	trucks_heavy	BEV	Trends	1994	0	0	0
Nd	trucks_heavy	BEV	Trends	1995	0	0	0
Nd	trucks_heavy	BEV	Trends	1996	0	0	0
Nd	trucks_heavy	BEV	Trends	1997	0	0	0
Nd	trucks_heavy	BEV	Trends	1998	0	0	0
Nd	trucks_heavy	BEV	Trends	1999	0	0	0
Nd	trucks_heavy	BEV	Trends	2000	0	0	0
Nd	trucks_heavy	BEV	Trends	2001	0	0	0
Nd	trucks_heavy	BEV	Trends	2002	0	0	0
Nd	trucks_heavy	BEV	Trends	2003	0	0	0
Nd	trucks_heavy	BEV	Trends	2004	0	0	0
Nd	trucks_heavy	BEV	Trends	2005	0	0	0
Nd	trucks_heavy	BEV	Trends	2006	0	0	0
Nd	trucks_heavy	BEV	Trends	2007	0	0	0
Nd	trucks_heavy	BEV	Trends	2008	0	0	0
Nd	trucks_heavy	BEV	Trends	2009	0	0	0
Nd	trucks_heavy	BEV	Trends	2010	0	0	0
Nd	trucks_heavy	BEV	Trends	2011	0	0	0
Nd	trucks_heavy	BEV	Trends	2012	0	0	0
Nd	trucks_heavy	BEV	Trends	2013	0	0	0
Nd	trucks_heavy	BEV	Trends	2014	0	0	0
Nd	trucks_heavy	BEV	Trends	2015	0	0	0
Nd	trucks_heavy	BEV	Trends	2016	0	0	0
Nd	trucks_heavy	BEV	Trends	2017	0	0	0
Nd	trucks_heavy	BEV	Trends	2018	0	0	0
Nd	trucks_heavy	BEV	Trends	2019	0	0	0
Nd	trucks_heavy	BEV	Trends	2020	0	0	0
Nd	trucks_heavy	BEV	Trends	2021	0	0	0
Nd	trucks_heavy	BEV	Trends	2022	0	0	0
Nd	trucks_heavy	BEV	Trends	2023	0	0	0
Nd	trucks_heavy	BEV	Trends	2024	0	0	0
Nd	trucks_heavy	BEV	Trends	2025	0	0	0
Nd	trucks_heavy	BEV	Trends	2026	0	0	0
Nd	trucks_heavy	BEV	Trends	2027	0	0	0
Nd	trucks_heavy	BEV	Trends	2028	0	0	0
Nd	trucks_heavy	BEV	Trends	2029	0	0	0
Nd	trucks_heavy	BEV	Trends	2030	0	0	0
Nd	trucks_heavy	BEV	Trends	2031	0	0	0
Nd	trucks_heavy	BEV	Trends	2032	0	0	0
Nd	trucks_heavy	BEV	Trends	2033	0	0	0
Nd	trucks_heavy	BEV	Trends	2034	0	0	0
Nd	trucks_heavy	BEV	Trends	2035	0	0	0
Nd	trucks_heavy	BEV	Trends	2036	0	0	0
Nd	trucks_heavy	BEV	Trends	2037	0	0	0
Nd	trucks_heavy	BEV	Trends	2038	0	0	0
Nd	trucks_heavy	BEV	Trends	2039	0	0	0
Nd	trucks_heavy	BEV	Trends	2040	0	0	0
Nd	trucks_heavy	BEV	Trends	2041	0	0	0
Nd	trucks_heavy	BEV	Trends	2042	0	0	0
Nd	trucks_heavy	BEV	Trends	2043	0	0	0
Nd	trucks_heavy	BEV	Trends	2044	0	0	0
Nd	trucks_heavy	BEV	Trends	2045	0	0	0
Nd	trucks_heavy	BEV	Trends	2046	0	0	0
Nd	trucks_heavy	BEV	Trends	2047	0	0	0
Nd	trucks_heavy	BEV	Trends	2048	0	0	0
Nd	trucks_heavy	BEV	Trends	2049	0	0	0
Nd	trucks_heavy	BEV	Trends	2050	0	0	0
Nd	trucks_heavy	BEV	Trends	2051	0	0	0
Nd	trucks_heavy	BEV	Trends	2052	0	0	0
Nd	trucks_heavy	BEV	Trends	2053	0	0	0
Nd	trucks_heavy	BEV	Trends	2054	0	0	0
Nd	trucks_heavy	BEV	Trends	2055	0	0	0
Nd	trucks_heavy	BEV	Trends	2056	0	0	0
Nd	trucks_heavy	BEV	Trends	2057	0	0	0
Nd	trucks_heavy	BEV	Trends	2058	0	0	0
Nd	trucks_heavy	BEV	Trends	2059	0	0	0
Nd	trucks_heavy	BEV	Trends	2060	0	0	0
Nd	trucks_heavy	ICEV	Trends	1990	10.556	21.1121	865.664
Nd	trucks_heavy	ICEV	Trends	1991	10.7698	21.5396	883.192
Nd	trucks_heavy	ICEV	Trends	1992	10.859	21.718	890.509
Nd	trucks_heavy	ICEV	Trends	1993	10.886	21.772	892.722
Nd	trucks_heavy	ICEV	Trends	1994	10.7739	21.5479	883.532
Nd	trucks_heavy	ICEV	Trends	1995	10.3091	20.6182	845.414
Nd	trucks_heavy	ICEV	Trends	1996	9.59942	19.1988	787.215
Nd	trucks_heavy	ICEV	Trends	1997	9.38361	18.7672	769.517
Nd	trucks_heavy	ICEV	Trends	1998	9.06197	18.1239	743.141
Nd	trucks_heavy	ICEV	Trends	1999	8.85135	17.7027	725.868
Nd	trucks_heavy	ICEV	Trends	2000	8.64072	17.2814	708.596
Nd	trucks_heavy	ICEV	Trends	2001	8.19665	16.3933	672.179
Nd	trucks_heavy	ICEV	Trends	2002	7.84094	15.6819	643.008
Nd	trucks_heavy	ICEV	Trends	2003	7.51301	15.026	616.116
Nd	trucks_heavy	ICEV	Trends	2004	7.14042	14.2808	585.561
Nd	trucks_heavy	ICEV	Trends	2005	6.79803	13.5961	557.483
Nd	trucks_heavy	ICEV	Trends	2006	6.58222	13.1644	539.785
Nd	trucks_heavy	ICEV	Trends	2007	6.73163	13.4633	552.038
Nd	trucks_heavy	ICEV	Trends	2008	6.87066	13.7413	563.439
Nd	trucks_heavy	ICEV	Trends	2009	6.71295	13.4259	550.506
Nd	trucks_heavy	ICEV	Trends	2010	6.56355	13.1271	538.254
Nd	trucks_heavy	ICEV	Trends	2011	6.6092	13.2184	541.997
Nd	trucks_heavy	ICEV	Trends	2012	6.64863	13.2973	545.231
Nd	trucks_heavy	ICEV	Trends	2013	6.60297	13.2059	541.487
Nd	trucks_heavy	ICEV	Trends	2014	6.53034	13.0607	535.531
Nd	trucks_heavy	ICEV	Trends	2015	6.46602	12.932	530.256
Nd	trucks_heavy	ICEV	Trends	2016	6.66384	13.3277	546.478
Nd	trucks_heavy	ICEV	Trends	2017	6.85782	13.7156	562.386
Nd	trucks_heavy	ICEV	Trends	2018	7.04611	14.0922	577.827
Nd	trucks_heavy	ICEV	Trends	2019	7.22482	14.4496	592.483
Nd	trucks_heavy	ICEV	Trends	2020	7.39631	14.7926	606.546
Nd	trucks_heavy	ICEV	Trends	2021	7.56621	15.1324	620.478
Nd	trucks_heavy	ICEV	Trends	2022	7.73462	15.4692	634.289
Nd	trucks_heavy	ICEV	Trends	2023	7.89885	15.7977	647.757
Nd	trucks_heavy	ICEV	Trends	2024	8.05898	16.118	660.889
Nd	trucks_heavy	ICEV	Trends	2025	8.20999	16.42	673.273
Nd	trucks_heavy	ICEV	Trends	2026	8.3541	16.7082	685.091
Nd	trucks_heavy	ICEV	Trends	2027	8.49366	16.9873	696.535
Nd	trucks_heavy	ICEV	Trends	2028	8.62857	17.2571	707.599
Nd	trucks_heavy	ICEV	Trends	2029	8.75898	17.518	718.294
Nd	trucks_heavy	ICEV	Trends	2030	8.88494	17.7699	728.623
Nd	trucks_heavy	ICEV	Trends	2031	9.00656	18.0131	738.596
Nd	trucks_heavy	ICEV	Trends	2032	9.12415	18.2483	748.24
Nd	trucks_heavy	ICEV	Trends	2033	9.23766	18.4753	757.549
Nd	trucks_heavy	ICEV	Trends	2034	9.34727	18.6945	766.537
Nd	trucks_heavy	ICEV	Trends	2035	9.45326	18.9065	775.229
Nd	trucks_heavy	ICEV	Trends	2036	9.5558	19.1116	783.638
Nd	trucks_heavy	ICEV	Trends	2037	9.65514	19.3103	791.784
Nd	trucks_heavy	ICEV	Trends	2038	9.75151	19.503	799.687
Nd	trucks_heavy	ICEV	Trends	2039	9.84503	19.6901	807.357
Nd	trucks_heavy	ICEV	Trends	2040	9.93588	19.8718	814.807
Nd	trucks_heavy	ICEV	Trends	2041	10.0243	20.0486	822.057
Nd	trucks_heavy	ICEV	Trends	2042	10.1103	20.2207	829.113
Nd	trucks_heavy	ICEV	Trends	2043	10.1941	20.3881	835.98
Nd	trucks_heavy	ICEV	Trends	2044	10.2757	20.5513	842.672
Nd	trucks_heavy	ICEV	Trends	2045	10.3551	20.7103	849.19
Nd	trucks_heavy	ICEV	Trends	2046	10.4326	20.8652	855.539
Nd	trucks_heavy	ICEV	Trends	2047	10.5081	21.0162	861.733
Nd	trucks_heavy	ICEV	Trends	2048	10.5818	21.1636	867.777
Nd	trucks_heavy	ICEV	Trends	2049	10.6537	21.3074	873.671
Nd	trucks_heavy	ICEV	Trends	2050	10.7237	21.4474	879.411
Nd	trucks_heavy	ICEV	Trends	2051	10.7917	21.5833	884.987
Nd	trucks_heavy	ICEV	Trends	2052	10.8576	21.7152	890.395
Nd	trucks_heavy	ICEV	Trends	2053	10.9217	21.8434	895.652
Nd	trucks_heavy	ICEV	Trends	2054	10.984	21.968	900.762
Nd	trucks_heavy	ICEV	Trends	2055	11.0445	22.0891	905.724
Nd	trucks_heavy	ICEV	Trends	2056	11.1032	22.2065	910.537
Nd	trucks_heavy	ICEV	Trends	2057	11.1602	22.3203	915.205
Nd	trucks_heavy	ICEV	Trends	2058	11.2154	22.4309	919.739
Nd	trucks_heavy	ICEV	Trends	2059	11.2691	22.5382	924.141
Nd	trucks_heavy	ICEV	Trends	2060	11.3213	22.6425	928.418
Nd	wind	direct drive	Trends	1990	0	0	0
Nd	wind	direct drive	Trends	1991	0	0	0
Nd	wind	direct drive	Trends	1992	0	0	0
Nd	wind	direct drive	Trends	1993	0	0	0
Nd	wind	direct drive	Trends	1994	0	0	0
Nd	wind	direct drive	Trends	1995	0	0	0
Nd	wind	direct drive	Trends	1996	0	0	0
Nd	wind	direct drive	Trends	1997	0	0	0
Nd	wind	direct drive	Trends	1998	28.9121	34.1688	38.3704
Nd	wind	direct drive	Trends	1999	57.7553	68.2563	76.6494
Nd	wind	direct drive	Trends	2000	86.5331	102.266	114.842
Nd	wind	direct drive	Trends	2001	115.249	136.203	152.951
Nd	wind	direct drive	Trends	2002	143.906	170.07	190.983
Nd	wind	direct drive	Trends	2003	172.506	203.871	228.94
Nd	wind	direct drive	Trends	2004	201.054	237.609	266.826
Nd	wind	direct drive	Trends	2005	229.55	271.287	304.645
Nd	wind	direct drive	Trends	2006	257.999	304.908	342.401
Nd	wind	direct drive	Trends	2007	286.402	338.475	380.096
Nd	wind	direct drive	Trends	2008	314.762	371.991	417.733
Nd	wind	direct drive	Trends	2009	343.08	405.458	455.315
Nd	wind	direct drive	Trends	2010	371.359	438.879	492.846
Nd	wind	direct drive	Trends	2011	399.601	472.256	530.327
Nd	wind	direct drive	Trends	2012	427.808	505.591	567.761
Nd	wind	direct drive	Trends	2013	455.981	538.887	605.151
Nd	wind	direct drive	Trends	2014	484.122	572.145	642.498
Nd	wind	direct drive	Trends	2015	512.233	605.367	679.806
Nd	wind	direct drive	Trends	2016	540.316	638.555	717.074
Nd	wind	direct drive	Trends	2017	568.37	671.711	754.307
Nd	wind	direct drive	Trends	2018	596.399	704.836	791.505
Nd	wind	direct drive	Trends	2019	624.404	737.931	828.671
Nd	wind	direct drive	Trends	2020	652.384	771	865.805
Nd	wind	direct drive	Trends	2021	680.343	804.041	902.91
Nd	wind	direct drive	Trends	2022	707.629	836.289	939.123
Nd	wind	direct drive	Trends	2023	734.271	867.775	974.48
Nd	wind	direct drive	Trends	2024	760.295	898.53	1009.02
Nd	wind	direct drive	Trends	2025	783.891	926.417	1040.33
Nd	wind	direct drive	Trends	2026	805.188	951.586	1068.6
Nd	wind	direct drive	Trends	2027	824.306	974.18	1093.97
Nd	wind	direct drive	Trends	2028	841.359	994.334	1116.6
Nd	wind	direct drive	Trends	2029	856.458	1012.18	1136.64
Nd	wind	direct drive	Trends	2030	869.704	1027.83	1154.22
Nd	wind	direct drive	Trends	2031	881.198	1041.42	1169.47
Nd	wind	direct drive	Trends	2032	891.032	1053.04	1182.52
Nd	wind	direct drive	Trends	2033	899.295	1062.8	1193.49
Nd	wind	direct drive	Trends	2034	906.072	1070.81	1202.49
Nd	wind	direct drive	Trends	2035	911.443	1077.16	1209.61
Nd	wind	direct drive	Trends	2036	915.484	1081.94	1214.98
Nd	wind	direct drive	Trends	2037	918.268	1085.23	1218.67
Nd	wind	direct drive	Trends	2038	919.863	1087.11	1220.79
Nd	wind	direct drive	Trends	2039	920.334	1087.67	1221.41
Nd	wind	direct drive	Trends	2040	919.743	1086.97	1220.63
Nd	wind	direct drive	Trends	2041	918.151	1085.09	1218.51
Nd	wind	direct drive	Trends	2042	916.49	1083.12	1216.31
Nd	wind	direct drive	Trends	2043	914.763	1081.08	1214.02
Nd	wind	direct drive	Trends	2044	912.976	1078.97	1211.65
Nd	wind	direct drive	Trends	2045	911.129	1076.79	1209.2
Nd	wind	direct drive	Trends	2046	909.227	1074.54	1206.67
Nd	wind	direct drive	Trends	2047	907.273	1072.23	1204.08
Nd	wind	direct drive	Trends	2048	905.267	1069.86	1201.42
Nd	wind	direct drive	Trends	2049	903.215	1067.44	1198.69
Nd	wind	direct drive	Trends	2050	901.116	1064.96	1195.91
Nd	wind	direct drive	Trends	2051	898.975	1062.43	1193.07
Nd	wind	direct drive	Trends	2052	896.793	1059.85	1190.17
Nd	wind	direct drive	Trends	2053	894.572	1057.22	1187.22
Nd	wind	direct drive	Trends	2054	892.314	1054.55	1184.23
Nd	wind	direct drive	Trends	2055	890.021	1051.84	1181.18
Nd	wind	direct drive	Trends	2056	887.695	1049.09	1178.1
Nd	wind	direct drive	Trends	2057	885.337	1046.31	1174.97
Nd	wind	direct drive	Trends	2058	882.948	1043.48	1171.8
Nd	wind	direct drive	Trends	2059	880.532	1040.63	1168.59
Nd	wind	direct drive	Trends	2060	878.088	1037.74	1165.35
Nd	wind	geared	Trends	1990	0	0	0
Nd	wind	geared	Trends	1991	0	0	0
Nd	wind	geared	Trends	1992	0	0	0
Nd	wind	geared	Trends	1993	0	0	0
Nd	wind	geared	Trends	1994	0	0	0
Nd	wind	geared	Trends	1995	0	0	0
Nd	wind	geared	Trends	1996	0	0	0
Nd	wind	geared	Trends	1997	0	0	0
Nd	wind	geared	Trends	1998	2.37896	4.20539	4.75793
Nd	wind	geared	Trends	1999	4.75226	8.40077	9.50452
Nd	wind	geared	Trends	2000	7.12018	12.5866	14.2404
Nd	wind	geared	Trends	2001	9.48299	16.7635	18.966
Nd	wind	geared	Trends	2002	11.8409	20.9317	23.6819
Nd	wind	geared	Trends	2003	14.1943	25.0918	28.3885
Nd	wind	geared	Trends	2004	16.5432	29.2442	33.0864
Nd	wind	geared	Trends	2005	18.888	33.3891	37.776
Nd	wind	geared	Trends	2006	21.2288	37.5271	42.4577
Nd	wind	geared	Trends	2007	23.5659	41.6585	47.1318
Nd	wind	geared	Trends	2008	25.8994	45.7835	51.7989
Nd	wind	geared	Trends	2009	28.2295	49.9025	56.4591
Nd	wind	geared	Trends	2010	30.5564	54.0159	61.1129
Nd	wind	geared	Trends	2011	32.8803	58.1238	65.7605
Nd	wind	geared	Trends	2012	35.2012	62.2266	70.4024
Nd	wind	geared	Trends	2013	37.5194	66.3245	75.0387
Nd	wind	geared	Trends	2014	39.8349	70.4178	79.6698
Nd	wind	geared	Trends	2015	42.1479	74.5067	84.2959
Nd	wind	geared	Trends	2016	44.4586	78.5914	88.9172
Nd	wind	geared	Trends	2017	46.767	82.6721	93.5341
Nd	wind	geared	Trends	2018	49.0733	86.749	98.1467
Nd	wind	geared	Trends	2019	51.3776	90.8223	102.755
Nd	wind	geared	Trends	2020	53.6799	94.8923	107.36
Nd	wind	geared	Trends	2021	55.9804	98.9589	111.961
Nd	wind	geared	Trends	2022	58.273	103.012	116.546
Nd	wind	geared	Trends	2023	60.5591	107.053	121.118
Nd	wind	geared	Trends	2024	62.8399	111.085	125.68
Nd	wind	geared	Trends	2025	64.96	114.833	129.92
Nd	wind	geared	Trends	2026	66.9264	118.309	133.853
Nd	wind	geared	Trends	2027	68.7459	121.525	137.492
Nd	wind	geared	Trends	2028	70.4248	124.493	140.85
Nd	wind	geared	Trends	2029	71.9692	127.223	143.938
Nd	wind	geared	Trends	2030	73.3848	129.725	146.77
Nd	wind	geared	Trends	2031	74.6771	132.01	149.354
Nd	wind	geared	Trends	2032	75.8514	134.086	151.703
Nd	wind	geared	Trends	2033	76.9125	135.962	153.825
Nd	wind	geared	Trends	2034	77.8652	137.646	155.73
Nd	wind	geared	Trends	2035	78.7139	139.146	157.428
Nd	wind	geared	Trends	2036	79.4628	140.47	158.926
Nd	wind	geared	Trends	2037	80.116	141.624	160.232
Nd	wind	geared	Trends	2038	80.6773	142.617	161.355
Nd	wind	geared	Trends	2039	81.1502	143.453	162.3
Nd	wind	geared	Trends	2040	81.5383	144.139	163.077
Nd	wind	geared	Trends	2041	81.8449	144.681	163.69
Nd	wind	geared	Trends	2042	82.1605	145.239	164.321
Nd	wind	geared	Trends	2043	82.4846	145.812	164.969
Nd	wind	geared	Trends	2044	82.8169	146.399	165.634
Nd	wind	geared	Trends	2045	83.1569	147	166.314
Nd	wind	geared	Trends	2046	83.5043	147.614	167.009
Nd	wind	geared	Trends	2047	83.8587	148.241	167.717
Nd	wind	geared	Trends	2048	84.2197	148.879	168.439
Nd	wind	geared	Trends	2049	84.587	149.528	169.174
Nd	wind	geared	Trends	2050	84.9603	150.188	169.921
Nd	wind	geared	Trends	2051	85.3393	150.858	170.679
Nd	wind	geared	Trends	2052	85.7236	151.537	171.447
Nd	wind	geared	Trends	2053	86.1132	152.226	172.226
Nd	wind	geared	Trends	2054	86.5076	152.923	173.015
Nd	wind	geared	Trends	2055	86.9066	153.628	173.813
Nd	wind	geared	Trends	2056	87.31	154.342	174.62
Nd	wind	geared	Trends	2057	87.7176	155.062	175.435
Nd	wind	geared	Trends	2058	88.1292	155.79	176.258
Nd	wind	geared	Trends	2059	88.5446	156.524	177.089
Nd	wind	geared	Trends	2060	88.9635	157.264	177.927
Nd	pv	a-Si	Trends	1990	0	0	0
Nd	pv	a-Si	Trends	1991	0	0	0
Nd	pv	a-Si	Trends	1992	0	0	0
Nd	pv	a-Si	Trends	1993	0	0	0
Nd	pv	a-Si	Trends	1994	0	0	0
Nd	pv	a-Si	Trends	1995	0	0	0
Nd	pv	a-Si	Trends	1996	0	0	0
Nd	pv	a-Si	Trends	1997	0	0	0
Nd	pv	a-Si	Trends	1998	0	0	0
Nd	pv	a-Si	Trends	1999	0	0	0
Nd	pv	a-Si	Trends	2000	0	0	0
Nd	pv	a-Si	Trends	2001	0	0	0
Nd	pv	a-Si	Trends	2002	0	0	0
Nd	pv	a-Si	Trends	2003	0	0	0
Nd	pv	a-Si	Trends	2004	0	0	0
Nd	pv	a-Si	Trends	2005	0	0	0
Nd	pv	a-Si	Trends	2006	0	0	0
Nd	pv	a-Si	Trends	2007	0	0	0
Nd	pv	a-Si	Trends	2008	0	0	0
Nd	pv	a-Si	Trends	2009	0	0	0
Nd	pv	a-Si	Trends	2010	0	0	0
Nd	pv	a-Si	Trends	2011	0	0	0
Nd	pv	a-Si	Trends	2012	0	0	0
Nd	pv	a-Si	Trends	2013	0	0	0
Nd	pv	a-Si	Trends	2014	0	0	0
Nd	pv	a-Si	Trends	2015	0	0	0
Nd	pv	a-Si	Trends	2016	0	0	0
Nd	pv	a-Si	Trends	2017	0	0	0
Nd	pv	a-Si	Trends	2018	0	0	0
Nd	pv	a-Si	Trends	2019	0	0	0
Nd	pv	a-Si	Trends	2020	0	0	0
Nd	pv	a-Si	Trends	2021	0	0	0
Nd	pv	a-Si	Trends	2022	0	0	0
Nd	pv	a-Si	Trends	2023	0	0	0
Nd	pv	a-Si	Trends	2024	0	0	0
Nd	pv	a-Si	Trends	2025	0	0	0
Nd	pv	a-Si	Trends	2026	0	0	0
Nd	pv	a-Si	Trends	2027	0	0	0
Nd	pv	a-Si	Trends	2028	0	0	0
Nd	pv	a-Si	Trends	2029	0	0	0
Nd	pv	a-Si	Trends	2030	0	0	0
Nd	pv	a-Si	Trends	2031	0	0	0
Nd	pv	a-Si	Trends	2032	0	0	0
Nd	pv	a-Si	Trends	2033	0	0	0
Nd	pv	a-Si	Trends	2034	0	0	0
Nd	pv	a-Si	Trends	2035	0	0	0
Nd	pv	a-Si	Trends	2036	0	0	0
Nd	pv	a-Si	Trends	2037	0	0	0
Nd	pv	a-Si	Trends	2038	0	0	0
Nd	pv	a-Si	Trends	2039	0	0	0
Nd	pv	a-Si	Trends	2040	0	0	0
Nd	pv	a-Si	Trends	2041	0	0	0
Nd	pv	a-Si	Trends	2042	0	0	0
Nd	pv	a-Si	Trends	2043	0	0	0
Nd	pv	a-Si	Trends	2044	0	0	0
Nd	pv	a-Si	Trends	2045	0	0	0
Nd	pv	a-Si	Trends	2046	0	0	0
Nd	pv	a-Si	Trends	2047	0	0	0
Nd	pv	a-Si	Trends	2048	0	0	0
Nd	pv	a-Si	Trends	2049	0	0	0
Nd	pv	a-Si	Trends	2050	0	0	0
Nd	pv	a-Si	Trends	2051	0	0	0
Nd	pv	a-Si	Trends	2052	0	0	0
Nd	pv	a-Si	Trends	2053	0	0	0
Nd	pv	a-Si	Trends	2054	0	0	0
Nd	pv	a-Si	Trends	2055	0	0	0
Nd	pv	a-Si	Trends	2056	0	0	0
Nd	pv	a-Si	Trends	2057	0	0	0
Nd	pv	a-Si	Trends	2058	0	0	0
Nd	pv	a-Si	Trends	2059	0	0	0
Nd	pv	a-Si	Trends	2060	0	0	0
Nd	pv	CdTe	Trends	1990	0	0	0
Nd	pv	CdTe	Trends	1991	0	0	0
Nd	pv	CdTe	Trends	1992	0	0	0
Nd	pv	CdTe	Trends	1993	0	0	0
Nd	pv	CdTe	Trends	1994	0	0	0
Nd	pv	CdTe	Trends	1995	0	0	0
Nd	pv	CdTe	Trends	1996	0	0	0
Nd	pv	CdTe	Trends	1997	0	0	0
Nd	pv	CdTe	Trends	1998	0	0	0
Nd	pv	CdTe	Trends	1999	0	0	0
Nd	pv	CdTe	Trends	2000	0	0	0
Nd	pv	CdTe	Trends	2001	0	0	0
Nd	pv	CdTe	Trends	2002	0	0	0
Nd	pv	CdTe	Trends	2003	0	0	0
Nd	pv	CdTe	Trends	2004	0	0	0
Nd	pv	CdTe	Trends	2005	0	0	0
Nd	pv	CdTe	Trends	2006	0	0	0
Nd	pv	CdTe	Trends	2007	0	0	0
Nd	pv	CdTe	Trends	2008	0	0	0
Nd	pv	CdTe	Trends	2009	0	0	0
Nd	pv	CdTe	Trends	2010	0	0	0
Nd	pv	CdTe	Trends	2011	0	0	0
Nd	pv	CdTe	Trends	2012	0	0	0
Nd	pv	CdTe	Trends	2013	0	0	0
Nd	pv	CdTe	Trends	2014	0	0	0
Nd	pv	CdTe	Trends	2015	0	0	0
Nd	pv	CdTe	Trends	2016	0	0	0
Nd	pv	CdTe	Trends	2017	0	0	0
Nd	pv	CdTe	Trends	2018	0	0	0
Nd	pv	CdTe	Trends	2019	0	0	0
Nd	pv	CdTe	Trends	2020	0	0	0
Nd	pv	CdTe	Trends	2021	0	0	0
Nd	pv	CdTe	Trends	2022	0	0	0
Nd	pv	CdTe	Trends	2023	0	0	0
Nd	pv	CdTe	Trends	2024	0	0	0
Nd	pv	CdTe	Trends	2025	0	0	0
Nd	pv	CdTe	Trends	2026	0	0	0
Nd	pv	CdTe	Trends	2027	0	0	0
Nd	pv	CdTe	Trends	2028	0	0	0
Nd	pv	CdTe	Trends	2029	0	0	0
Nd	pv	CdTe	Trends	2030	0	0	0
Nd	pv	CdTe	Trends	2031	0	0	0
Nd	pv	CdTe	Trends	2032	0	0	0
Nd	pv	CdTe	Trends	2033	0	0	0
Nd	pv	CdTe	Trends	2034	0	0	0
Nd	pv	CdTe	Trends	2035	0	0	0
Nd	pv	CdTe	Trends	2036	0	0	0
Nd	pv	CdTe	Trends	2037	0	0	0
Nd	pv	CdTe	Trends	2038	0	0	0
Nd	pv	CdTe	Trends	2039	0	0	0
Nd	pv	CdTe	Trends	2040	0	0	0
Nd	pv	CdTe	Trends	2041	0	0	0
Nd	pv	CdTe	Trends	2042	0	0	0
Nd	pv	CdTe	Trends	2043	0	0	0
Nd	pv	CdTe	Trends	2044	0	0	0
Nd	pv	CdTe	Trends	2045	0	0	0
Nd	pv	CdTe	Trends	2046	0	0	0
Nd	pv	CdTe	Trends	2047	0	0	0
Nd	pv	CdTe	Trends	2048	0	0	0
Nd	pv	CdTe	Trends	2049	0	0	0
Nd	pv	CdTe	Trends	2050	0	0	0
Nd	pv	CdTe	Trends	2051	0	0	0
Nd	pv	CdTe	Trends	2052	0	0	0
Nd	pv	CdTe	Trends	2053	0	0	0
Nd	pv	CdTe	Trends	2054	0	0	0
Nd	pv	CdTe	Trends	2055	0	0	0
Nd	pv	CdTe	Trends	2056	0	0	0
Nd	pv	CdTe	Trends	2057	0	0	0
Nd	pv	CdTe	Trends	2058	0	0	0
Nd	pv	CdTe	Trends	2059	0	0	0
Nd	pv	CdTe	Trends	2060	0	0	0
Nd	pv	CIGS	Trends	1990	0	0	0
Nd	pv	CIGS	Trends	1991	0	0	0
Nd	pv	CIGS	Trends	1992	0	0	0
Nd	pv	CIGS	Trends	1993	0	0	0
Nd	pv	CIGS	Trends	1994	0	0	0
Nd	pv	CIGS	Trends	1995	0	0	0
Nd	pv	CIGS	Trends	1996	0	0	0
Nd	pv	CIGS	Trends	1997	0	0	0
Nd	pv	CIGS	Trends	1998	0	0	0
Nd	pv	CIGS	Trends	1999	0	0	0
Nd	pv	CIGS	Trends	2000	0	0	0
Nd	pv	CIGS	Trends	2001	0	0	0
Nd	pv	CIGS	Trends	2002	0	0	0
Nd	pv	CIGS	Trends	2003	0	0	0
Nd	pv	CIGS	Trends	2004	0	0	0
Nd	pv	CIGS	Trends	2005	0	0	0
Nd	pv	CIGS	Trends	2006	0	0	0
Nd	pv	CIGS	Trends	2007	0	0	0
Nd	pv	CIGS	Trends	2008	0	0	0
Nd	pv	CIGS	Trends	2009	0	0	0
Nd	pv	CIGS	Trends	2010	0	0	0
Nd	pv	CIGS	Trends	2011	0	0	0
Nd	pv	CIGS	Trends	2012	0	0	0
Nd	pv	CIGS	Trends	2013	0	0	0
Nd	pv	CIGS	Trends	2014	0	0	0
Nd	pv	CIGS	Trends	2015	0	0	0
Nd	pv	CIGS	Trends	2016	0	0	0
Nd	pv	CIGS	Trends	2017	0	0	0
Nd	pv	CIGS	Trends	2018	0	0	0
Nd	pv	CIGS	Trends	2019	0	0	0
Nd	pv	CIGS	Trends	2020	0	0	0
Nd	pv	CIGS	Trends	2021	0	0	0
Nd	pv	CIGS	Trends	2022	0	0	0
Nd	pv	CIGS	Trends	2023	0	0	0
Nd	pv	CIGS	Trends	2024	0	0	0
Nd	pv	CIGS	Trends	2025	0	0	0
Nd	pv	CIGS	Trends	2026	0	0	0
Nd	pv	CIGS	Trends	2027	0	0	0
Nd	pv	CIGS	Trends	2028	0	0	0
Nd	pv	CIGS	Trends	2029	0	0	0
Nd	pv	CIGS	Trends	2030	0	0	0
Nd	pv	CIGS	Trends	2031	0	0	0
Nd	pv	CIGS	Trends	2032	0	0	0
Nd	pv	CIGS	Trends	2033	0	0	0
Nd	pv	CIGS	Trends	2034	0	0	0
Nd	pv	CIGS	Trends	2035	0	0	0
Nd	pv	CIGS	Trends	2036	0	0	0
Nd	pv	CIGS	Trends	2037	0	0	0
Nd	pv	CIGS	Trends	2038	0	0	0
Nd	pv	CIGS	Trends	2039	0	0	0
Nd	pv	CIGS	Trends	2040	0	0	0
Nd	pv	CIGS	Trends	2041	0	0	0
Nd	pv	CIGS	Trends	2042	0	0	0
Nd	pv	CIGS	Trends	2043	0	0	0
Nd	pv	CIGS	Trends	2044	0	0	0
Nd	pv	CIGS	Trends	2045	0	0	0
Nd	pv	CIGS	Trends	2046	0	0	0
Nd	pv	CIGS	Trends	2047	0	0	0
Nd	pv	CIGS	Trends	2048	0	0	0
Nd	pv	CIGS	Trends	2049	0	0	0
Nd	pv	CIGS	Trends	2050	0	0	0
Nd	pv	CIGS	Trends	2051	0	0	0
Nd	pv	CIGS	Trends	2052	0	0	0
Nd	pv	CIGS	Trends	2053	0	0	0
Nd	pv	CIGS	Trends	2054	0	0	0
Nd	pv	CIGS	Trends	2055	0	0	0
Nd	pv	CIGS	Trends	2056	0	0	0
Nd	pv	CIGS	Trends	2057	0	0	0
Nd	pv	CIGS	Trends	2058	0	0	0
Nd	pv	CIGS	Trends	2059	0	0	0
Nd	pv	CIGS	Trends	2060	0	0	0
Nd	other	ebikes	Trends	1990	0	0	0
Nd	other	ebikes	Trends	1991	0	0	0
Nd	other	ebikes	Trends	1992	0	0	0
Nd	other	ebikes	Trends	1993	0	0	0
Nd	other	ebikes	Trends	1994	0	0	0
Nd	other	ebikes	Trends	1995	0	0	0
Nd	other	ebikes	Trends	1996	0	0	0
Nd	other	ebikes	Trends	1997	0	0	0
Nd	other	ebikes	Trends	1998	0	0	0
Nd	other	ebikes	Trends	1999	0	0	0
Nd	other	ebikes	Trends	2000	0	0	0
Nd	other	ebikes	Trends	2001	0	0	0
Nd	other	ebikes	Trends	2002	0	0	0
Nd	other	ebikes	Trends	2003	0	0	0
Nd	other	ebikes	Trends	2004	0	0	0
Nd	other	ebikes	Trends	2005	0	0	0
Nd	other	ebikes	Trends	2006	0	0	0
Nd	other	ebikes	Trends	2007	0	0	0
Nd	other	ebikes	Trends	2008	0	0	0
Nd	other	ebikes	Trends	2009	82.7594	167.85	178.655
Nd	other	ebikes	Trends	2010	209.938	425.79	453.2
Nd	other	ebikes	Trends	2011	412.111	835.83	889.637
Nd	other	ebikes	Trends	2012	771.459	1564.65	1665.37
Nd	other	ebikes	Trends	2013	1198.75	2431.26	2587.77
Nd	other	ebikes	Trends	2014	1653.1	3352.77	3568.6
Nd	other	ebikes	Trends	2015	2186.27	4434.12	4719.57
Nd	other	ebikes	Trends	2016	2785.68	5649.83	6013.53
Nd	other	ebikes	Trends	2017	3337.31	6768.63	7204.36
Nd	other	ebikes	Trends	2018	3843.2	7794.65	8296.43
Nd	other	ebikes	Trends	2019	4302.37	8725.93	9287.67
Nd	other	ebikes	Trends	2020	4721.72	9576.44	10192.9
Nd	other	ebikes	Trends	2021	5111.94	10367.9	11035.3
Nd	other	ebikes	Trends	2022	5475.94	11106.1	11821.1
Nd	other	ebikes	Trends	2023	5812.7	11789.1	12548.1
Nd	other	ebikes	Trends	2024	6124.69	12421.9	13221.6
Nd	other	ebikes	Trends	2025	6407.51	12995.5	13832.1
Nd	other	ebikes	Trends	2026	6666.17	13520.1	14390.5
Nd	other	ebikes	Trends	2027	6905.53	14005.6	14907.2
Nd	other	ebikes	Trends	2028	7127.02	14454.8	15385.3
Nd	other	ebikes	Trends	2029	7332.21	14871	15828.3
Nd	other	ebikes	Trends	2030	7522.39	15256.7	16238.8
Nd	other	ebikes	Trends	2031	7698.83	15614.5	16619.7
Nd	other	ebikes	Trends	2032	7862.94	15947.4	16974
Nd	other	ebikes	Trends	2033	8015.53	16256.8	17303.4
Nd	other	ebikes	Trends	2034	8157.62	16545	17610.1
Nd	other	ebikes	Trends	2035	8290.3	16814.1	17896.5
Nd	other	ebikes	Trends	2036	8414.42	17065.9	18164.5
Nd	other	ebikes	Trends	2037	8530.86	17302	18415.8
Nd	other	ebikes	Trends	2038	8640.4	17524.2	18652.3
Nd	other	ebikes	Trends	2039	8743.64	17733.6	18875.2
Nd	other	ebikes	Trends	2040	8841.19	17931.4	19085.8
Nd	other	ebikes	Trends	2041	8933.69	18119	19285.4
Nd	other	ebikes	Trends	2042	9021.53	18297.2	19475.1
Nd	other	ebikes	Trends	2043	9105.05	18466.6	19655.4
Nd	other	ebikes	Trends	2044	9184.69	18628.1	19827.3
Nd	other	ebikes	Trends	2045	9260.7	18782.3	19991.4
Nd	other	ebikes	Trends	2046	9333.32	18929.6	20148.1
Nd	other	ebikes	Trends	2047	9402.92	19070.7	20298.4
Nd	other	ebikes	Trends	2048	9469.75	19206.2	20442.6
Nd	other	ebikes	Trends	2049	9533.89	19336.3	20581.1
Nd	other	ebikes	Trends	2050	9595.42	19461.1	20713.9
Nd	other	ebikes	Trends	2051	9654.25	19580.5	20840.9
Nd	other	ebikes	Trends	2052	9710.43	19694.4	20962.2
Nd	other	ebikes	Trends	2053	9764.32	19803.7	21078.6
Nd	other	ebikes	Trends	2054	9816.05	19908.6	21190.2
Nd	other	ebikes	Trends	2055	9865.68	20009.3	21297.4
Nd	other	ebikes	Trends	2056	9913.21	20105.7	21400
Nd	other	ebikes	Trends	2057	9958.78	20198.1	21498.3
Nd	other	ebikes	Trends	2058	10002.6	20287	21593
Nd	other	ebikes	Trends	2059	10044.8	20372.5	21683.9
Nd	other	ebikes	Trends	2060	10085.4	20454.8	21771.6
Nd	other	escooters	Trends	1990	0	0	0
Nd	other	escooters	Trends	1991	0	0	0
Nd	other	escooters	Trends	1992	0	0	0
Nd	other	escooters	Trends	1993	0	0	0
Nd	other	escooters	Trends	1994	0	0	0
Nd	other	escooters	Trends	1995	0	0	0
Nd	other	escooters	Trends	1996	0	0	0
Nd	other	escooters	Trends	1997	0	0	0
Nd	other	escooters	Trends	1998	0	0	0
Nd	other	escooters	Trends	1999	0	0	0
Nd	other	escooters	Trends	2000	0	0	0
Nd	other	escooters	Trends	2001	0	0	0
Nd	other	escooters	Trends	2002	0	0	0
Nd	other	escooters	Trends	2003	0	0	0
Nd	other	escooters	Trends	2004	0	0	0
Nd	other	escooters	Trends	2005	0	0	0
Nd	other	escooters	Trends	2006	0	0	0
Nd	other	escooters	Trends	2007	0	0	0
Nd	other	escooters	Trends	2008	0	0	0
Nd	other	escooters	Trends	2009	0	0	0
Nd	other	escooters	Trends	2010	0	0	0
Nd	other	escooters	Trends	2011	0	0	0
Nd	other	escooters	Trends	2012	0	0	0
Nd	other	escooters	Trends	2013	0	0	0
Nd	other	escooters	Trends	2014	0	0	0
Nd	other	escooters	Trends	2015	0	0	0
Nd	other	escooters	Trends	2016	29.5833	60	63.8625
Nd	other	escooters	Trends	2017	59.1667	120	127.725
Nd	other	escooters	Trends	2018	88.75	180	191.588
Nd	other	escooters	Trends	2019	118.333	240	255.45
Nd	other	escooters	Trends	2020	147.917	300	319.312
Nd	other	escooters	Trends	2021	177.5	360	383.175
Nd	other	escooters	Trends	2022	199.688	405	431.072
Nd	other	escooters	Trends	2023	244.062	495	526.866
Nd	other	escooters	Trends	2024	288.438	585	622.659
Nd	other	escooters	Trends	2025	332.812	675	718.453
Nd	other	escooters	Trends	2026	332.812	675	718.453
Nd	other	escooters	Trends	2027	332.812	675	718.453
Nd	other	escooters	Trends	2028	332.812	675	718.453
Nd	other	escooters	Trends	2029	332.812	675	718.453
Nd	other	escooters	Trends	2030	332.812	675	718.453
Nd	other	escooters	Trends	2031	332.812	675	718.453
Nd	other	escooters	Trends	2032	332.812	675	718.453
Nd	other	escooters	Trends	2033	332.812	675	718.453
Nd	other	escooters	Trends	2034	332.812	675	718.453
Nd	other	escooters	Trends	2035	332.812	675	718.453
Nd	other	escooters	Trends	2036	332.812	675	718.453
Nd	other	escooters	Trends	2037	332.812	675	718.453
Nd	other	escooters	Trends	2038	332.812	675	718.453
Nd	other	escooters	Trends	2039	332.812	675	718.453
Nd	other	escooters	Trends	2040	332.812	675	718.453
Nd	other	escooters	Trends	2041	332.812	675	718.453
Nd	other	escooters	Trends	2042	332.812	675	718.453
Nd	other	escooters	Trends	2043	332.812	675	718.453
Nd	other	escooters	Trends	2044	332.812	675	718.453
Nd	other	escooters	Trends	2045	332.812	675	718.453
Nd	other	escooters	Trends	2046	332.812	675	718.453
Nd	other	escooters	Trends	2047	332.812	675	718.453
Nd	other	escooters	Trends	2048	332.812	675	718.453
Nd	other	escooters	Trends	2049	332.812	675	718.453
Nd	other	escooters	Trends	2050	332.812	675	718.453
Nd	other	escooters	Trends	2051	332.812	675	718.453
Nd	other	escooters	Trends	2052	332.812	675	718.453
Nd	other	escooters	Trends	2053	332.812	675	718.453
Nd	other	escooters	Trends	2054	332.812	675	718.453
Nd	other	escooters	Trends	2055	332.812	675	718.453
Nd	other	escooters	Trends	2056	332.812	675	718.453
Nd	other	escooters	Trends	2057	332.812	675	718.453
Nd	other	escooters	Trends	2058	332.812	675	718.453
Nd	other	escooters	Trends	2059	332.812	675	718.453
Nd	other	escooters	Trends	2060	332.812	675	718.453
Nd	cars	BEV	Decarb-S	1990	11.0885	12.7656	14.2776
Nd	cars	BEV	Decarb-S	1991	24.6412	28.368	31.728
Nd	cars	BEV	Decarb-S	1992	29.5694	34.0416	38.0736
Nd	cars	BEV	Decarb-S	1993	32.0335	36.8784	41.2464
Nd	cars	BEV	Decarb-S	1994	30.8015	35.46	39.66
Nd	cars	BEV	Decarb-S	1995	30.8015	35.46	39.66
Nd	cars	BEV	Decarb-S	1996	40.6579	46.8073	52.3512
Nd	cars	BEV	Decarb-S	1997	44.3541	51.0625	57.1104
Nd	cars	BEV	Decarb-S	1998	51.7465	59.5729	66.6289
Nd	cars	BEV	Decarb-S	1999	48.0503	55.3177	61.8696
Nd	cars	BEV	Decarb-S	2000	44.3541	51.0625	57.1104
Nd	cars	BEV	Decarb-S	2001	0	0	0
Nd	cars	BEV	Decarb-S	2002	36.9618	42.5521	47.592
Nd	cars	BEV	Decarb-S	2003	33.2656	38.2969	42.8328
Nd	cars	BEV	Decarb-S	2004	27.1053	31.2048	34.9008
Nd	cars	BEV	Decarb-S	2005	27.1053	31.2048	34.9008
Nd	cars	BEV	Decarb-S	2006	24.6412	28.368	31.728
Nd	cars	BEV	Decarb-S	2007	20.945	24.1128	26.9688
Nd	cars	BEV	Decarb-S	2008	18.4809	21.276	23.796
Nd	cars	BEV	Decarb-S	2009	22.1771	25.5312	28.5552
Nd	cars	BEV	Decarb-S	2010	44.3541	51.0625	57.1104
Nd	cars	BEV	Decarb-S	2011	168.792	194.321	217.337
Nd	cars	BEV	Decarb-S	2012	168.792	194.321	217.337
Nd	cars	BEV	Decarb-S	2013	256.268	295.028	329.971
Nd	cars	BEV	Decarb-S	2014	415.204	478.001	534.617
Nd	cars	BEV	Decarb-S	2015	666.544	767.355	858.243
Nd	cars	BEV	Decarb-S	2016	1686.69	1941.79	2171.78
Nd	cars	BEV	Decarb-S	2017	2706.83	3116.23	3485.32
Nd	cars	BEV	Decarb-S	2018	3726.98	4290.67	4798.86
Nd	cars	BEV	Decarb-S	2019	4747.12	5465.1	6112.4
Nd	cars	BEV	Decarb-S	2020	7694.21	8857.92	9907.08
Nd	cars	BEV	Decarb-S	2021	14280.8	16440.7	18388
Nd	cars	BEV	Decarb-S	2022	21957.8	25278.8	28272.8
Nd	cars	BEV	Decarb-S	2023	30522.7	35139.2	39301.1
Nd	cars	BEV	Decarb-S	2024	40037.3	46092.7	51552.1
Nd	cars	BEV	Decarb-S	2025	50452	58082.7	64962.1
Nd	cars	BEV	Decarb-S	2026	61845.5	71199.4	79632.4
Nd	cars	BEV	Decarb-S	2027	74310.8	85549.9	95682.7
Nd	cars	BEV	Decarb-S	2028	87883.5	101175	113159
Nd	cars	BEV	Decarb-S	2029	102602	118120	132110
Nd	cars	BEV	Decarb-S	2030	118498	136420	152578
Nd	cars	BEV	Decarb-S	2031	135601	156111	174601
Nd	cars	BEV	Decarb-S	2032	153951	177236	198228
Nd	cars	BEV	Decarb-S	2033	173566	199817	223484
Nd	cars	BEV	Decarb-S	2034	194473	223886	250403
Nd	cars	BEV	Decarb-S	2035	216704	249479	279028
Nd	cars	BEV	Decarb-S	2036	240284	276626	309391
Nd	cars	BEV	Decarb-S	2037	265244	305361	341529
Nd	cars	BEV	Decarb-S	2038	291612	335717	375481
Nd	cars	BEV	Decarb-S	2039	319410	367719	411273
Nd	cars	BEV	Decarb-S	2040	348661	401394	448937
Nd	cars	BEV	Decarb-S	2041	379396	436777	488510
Nd	cars	BEV	Decarb-S	2042	411630	473887	530015
Nd	cars	BEV	Decarb-S	2043	445379	512741	573471
Nd	cars	BEV	Decarb-S	2044	480667	553366	618908
Nd	cars	BEV	Decarb-S	2045	517503	595773	666338
Nd	cars	BEV	Decarb-S	2046	555900	639977	715777
Nd	cars	BEV	Decarb-S	2047	595881	686005	767257
Nd	cars	BEV	Decarb-S	2048	637462	733875	820797
Nd	cars	BEV	Decarb-S	2049	680644	783588	876398
Nd	cars	BEV	Decarb-S	2050	725424	835141	934057
Nd	cars	BEV	Decarb-S	2051	766111	881982	986446
Nd	cars	BEV	Decarb-S	2052	803089	924552	1.03406e+06
Nd	cars	BEV	Decarb-S	2053	836739	963292	1.07739e+06
Nd	cars	BEV	Decarb-S	2054	867383	998570	1.11684e+06
Nd	cars	BEV	Decarb-S	2055	895304	1.03071e+06	1.15279e+06
Nd	cars	BEV	Decarb-S	2056	920751	1.06001e+06	1.18556e+06
Nd	cars	BEV	Decarb-S	2057	943965	1.08673e+06	1.21545e+06
Nd	cars	BEV	Decarb-S	2058	965169	1.11115e+06	1.24275e+06
Nd	cars	BEV	Decarb-S	2059	984554	1.13346e+06	1.26771e+06
Nd	cars	BEV	Decarb-S	2060	1.0023e+06	1.15389e+06	1.29056e+06
Nd	cars	HEV	Decarb-S	1990	0	0	0
Nd	cars	HEV	Decarb-S	1991	0	0	0
Nd	cars	HEV	Decarb-S	1992	0	0	0
Nd	cars	HEV	Decarb-S	1993	0	0	0
Nd	cars	HEV	Decarb-S	1994	0	0	0
Nd	cars	HEV	Decarb-S	1995	0	0	0
Nd	cars	HEV	Decarb-S	1996	0	0	0
Nd	cars	HEV	Decarb-S	1997	0	0	0
Nd	cars	HEV	Decarb-S	1998	0	0	0
Nd	cars	HEV	Decarb-S	1999	0	0	0
Nd	cars	HEV	Decarb-S	2000	0	0	0
Nd	cars	HEV	Decarb-S	2001	0	0	0
Nd	cars	HEV	Decarb-S	2002	0	0	0
Nd	cars	HEV	Decarb-S	2003	0	0	0
Nd	cars	HEV	Decarb-S	2004	0	0	0
Nd	cars	HEV	Decarb-S	2005	0	0	0
Nd	cars	HEV	Decarb-S	2006	59.065	74.6832	117.26
Nd	cars	HEV	Decarb-S	2007	130.009	164.253	259.386
Nd	cars	HEV	Decarb-S	2008	226.405	285.794	454.05
Nd	cars	HEV	Decarb-S	2009	319.348	402.755	643.911
Nd	cars	HEV	Decarb-S	2010	414.696	522.511	840.891
Nd	cars	HEV	Decarb-S	2011	677.362	852.616	1381.63
Nd	cars	HEV	Decarb-S	2012	659.703	829.516	1353.95
Nd	cars	HEV	Decarb-S	2013	827.013	1038.74	1708.36
Nd	cars	HEV	Decarb-S	2014	996.636	1250.32	2072.79
Nd	cars	HEV	Decarb-S	2015	1169.25	1465.05	2449.22
Nd	cars	HEV	Decarb-S	2016	1771.06	2216.17	3737.81
Nd	cars	HEV	Decarb-S	2017	2388.86	2988.23	5051.47
Nd	cars	HEV	Decarb-S	2018	2997.13	3747.81	6350.2
Nd	cars	HEV	Decarb-S	2019	3595.87	4494.92	7633.98
Nd	cars	HEV	Decarb-S	2020	5362.52	6700.87	11407.6
Nd	cars	HEV	Decarb-S	2021	6375.42	7963.67	13590.1
Nd	cars	HEV	Decarb-S	2022	10811.9	13500.4	23095
Nd	cars	HEV	Decarb-S	2023	14952.8	18663.9	32007.4
Nd	cars	HEV	Decarb-S	2024	18801.8	23459.2	40332.2
Nd	cars	HEV	Decarb-S	2025	22320.7	27838.9	47984.3
Nd	cars	HEV	Decarb-S	2026	25530.3	31829.4	55004.7
Nd	cars	HEV	Decarb-S	2027	28452	35457.7	61435.8
Nd	cars	HEV	Decarb-S	2028	31086.6	38725.2	67276.2
Nd	cars	HEV	Decarb-S	2029	33437	41635.8	72528.3
Nd	cars	HEV	Decarb-S	2030	35504.9	44192.1	77192.7
Nd	cars	HEV	Decarb-S	2031	37293	46397.7	81271.4
Nd	cars	HEV	Decarb-S	2032	38805.7	48258.5	84770
Nd	cars	HEV	Decarb-S	2033	40044.2	49776.5	87687.7
Nd	cars	HEV	Decarb-S	2034	41012.1	50956.5	90028.2
Nd	cars	HEV	Decarb-S	2035	41713.7	51804.3	91797
Nd	cars	HEV	Decarb-S	2036	42152.5	52324.7	92998
Nd	cars	HEV	Decarb-S	2037	42332.8	52523.4	93636.3
Nd	cars	HEV	Decarb-S	2038	42258.7	52405.9	93716.8
Nd	cars	HEV	Decarb-S	2039	41933.8	51977.1	93243
Nd	cars	HEV	Decarb-S	2040	41361.9	51242.4	92219.4
Nd	cars	HEV	Decarb-S	2041	40547.5	50207.5	90651.2
Nd	cars	HEV	Decarb-S	2042	39494.2	48877.6	88541.9
Nd	cars	HEV	Decarb-S	2043	38205.8	47257.8	85895.6
Nd	cars	HEV	Decarb-S	2044	36686.7	45354	82717.1
Nd	cars	HEV	Decarb-S	2045	34940.9	43171.7	79010.8
Nd	cars	HEV	Decarb-S	2046	32972.8	40716.9	74781.5
Nd	cars	HEV	Decarb-S	2047	30787.2	37996	70035.2
Nd	cars	HEV	Decarb-S	2048	28388.8	35015.3	64777.3
Nd	cars	HEV	Decarb-S	2049	25782.4	31781.3	59013.4
Nd	cars	HEV	Decarb-S	2050	22973.2	28301	52749.8
Nd	cars	HEV	Decarb-S	2051	20467.9	25198.9	47148.9
Nd	cars	HEV	Decarb-S	2052	18234	22434.2	42140.6
Nd	cars	HEV	Decarb-S	2053	16242.1	19970.4	37662.5
Nd	cars	HEV	Decarb-S	2054	14466.3	17775.1	33658.7
Nd	cars	HEV	Decarb-S	2055	12883.3	15819.1	30078.9
Nd	cars	HEV	Decarb-S	2056	11472.1	14076.6	26878.6
Nd	cars	HEV	Decarb-S	2057	10214.4	12524.4	24017.5
Nd	cars	HEV	Decarb-S	2058	9093.52	11141.8	21459.8
Nd	cars	HEV	Decarb-S	2059	8094.66	9910.55	19173.5
Nd	cars	HEV	Decarb-S	2060	7204.63	8814.11	17129.9
Nd	cars	ICEV	Decarb-S	1990	12233.9	23323.5	119699
Nd	cars	ICEV	Decarb-S	1991	12511.8	23853.3	122418
Nd	cars	ICEV	Decarb-S	1992	12782.5	24369.5	125067
Nd	cars	ICEV	Decarb-S	1993	12972.7	24732.1	126928
Nd	cars	ICEV	Decarb-S	1994	13099.7	24974	128170
Nd	cars	ICEV	Decarb-S	1995	13282.7	25323	129961
Nd	cars	ICEV	Decarb-S	1996	13148	25066.1	128642
Nd	cars	ICEV	Decarb-S	1997	13399.2	25545	131100
Nd	cars	ICEV	Decarb-S	1998	13667	26055.6	133721
Nd	cars	ICEV	Decarb-S	1999	13974.8	26642.5	136732
Nd	cars	ICEV	Decarb-S	2000	14282.7	27229.5	139745
Nd	cars	ICEV	Decarb-S	2001	14381.3	27417.5	140710
Nd	cars	ICEV	Decarb-S	2002	14480	27605.6	141675
Nd	cars	ICEV	Decarb-S	2003	14592.7	27820.5	142778
Nd	cars	ICEV	Decarb-S	2004	14654.4	27938.1	143382
Nd	cars	ICEV	Decarb-S	2005	14668.6	27965.2	143520
Nd	cars	ICEV	Decarb-S	2006	14714.4	28052.4	143968
Nd	cars	ICEV	Decarb-S	2007	14693.6	28012.9	143765
Nd	cars	ICEV	Decarb-S	2008	14677.5	27982.2	143608
Nd	cars	ICEV	Decarb-S	2009	14818.8	28251.5	144990
Nd	cars	ICEV	Decarb-S	2010	14929.8	28463.1	146076
Nd	cars	ICEV	Decarb-S	2011	15135	28854.3	148083
Nd	cars	ICEV	Decarb-S	2012	15135	28854.3	148083
Nd	cars	ICEV	Decarb-S	2013	15162.3	28906.4	148351
Nd	cars	ICEV	Decarb-S	2014	15185.2	28950	148575
Nd	cars	ICEV	Decarb-S	2015	15215.9	29008.6	148875
Nd	cars	ICEV	Decarb-S	2016	15310.9	29189.8	149805
Nd	cars	ICEV	Decarb-S	2017	15406	29370.9	150735
Nd	cars	ICEV	Decarb-S	2018	15501	29552.1	151665
Nd	cars	ICEV	Decarb-S	2019	15596	29733.3	152595
Nd	cars	ICEV	Decarb-S	2020	15481.1	29514.1	151470
Nd	cars	ICEV	Decarb-S	2021	15279	29128.9	149493
Nd	cars	ICEV	Decarb-S	2022	14925.1	28454.1	146030
Nd	cars	ICEV	Decarb-S	2023	14576.4	27789.5	142619
Nd	cars	ICEV	Decarb-S	2024	14231.4	27131.7	139243
Nd	cars	ICEV	Decarb-S	2025	13880.5	26462.7	135810
Nd	cars	ICEV	Decarb-S	2026	13526.6	25787.9	132347
Nd	cars	ICEV	Decarb-S	2027	13172.2	25112.3	128879
Nd	cars	ICEV	Decarb-S	2028	12816.2	24433.6	125396
Nd	cars	ICEV	Decarb-S	2029	12458	23750.7	121891
Nd	cars	ICEV	Decarb-S	2030	12096.9	23062.4	118359
Nd	cars	ICEV	Decarb-S	2031	11732.5	22367.7	114793
Nd	cars	ICEV	Decarb-S	2032	11364.7	21666.4	111194
Nd	cars	ICEV	Decarb-S	2033	10992.9	20957.5	107556
Nd	cars	ICEV	Decarb-S	2034	10616.9	20240.7	103878
Nd	cars	ICEV	Decarb-S	2035	10236.7	19516	100158
Nd	cars	ICEV	Decarb-S	2036	9852.33	18783.1	96397.1
Nd	cars	ICEV	Decarb-S	2037	9463.64	18042.1	92594.1
Nd	cars	ICEV	Decarb-S	2038	9070.67	17292.9	88749.2
Nd	cars	ICEV	Decarb-S	2039	8673.33	16535.4	84861.6
Nd	cars	ICEV	Decarb-S	2040	8271.61	15769.5	80931
Nd	cars	ICEV	Decarb-S	2041	7865.52	14995.3	76957.8
Nd	cars	ICEV	Decarb-S	2042	7455.02	14212.7	72941.3
Nd	cars	ICEV	Decarb-S	2043	7040.06	13421.6	68881.3
Nd	cars	ICEV	Decarb-S	2044	6620.66	12622.1	64777.8
Nd	cars	ICEV	Decarb-S	2045	6196.8	11814	60630.7
Nd	cars	ICEV	Decarb-S	2046	5768.5	10997.4	56440.1
Nd	cars	ICEV	Decarb-S	2047	5335.79	10172.5	52206.4
Nd	cars	ICEV	Decarb-S	2048	4898.7	9339.2	47929.9
Nd	cars	ICEV	Decarb-S	2049	4457.27	8497.63	43610.8
Nd	cars	ICEV	Decarb-S	2050	4011.54	7647.87	39249.7
Nd	cars	ICEV	Decarb-S	2051	3610.39	6883.08	35324.8
Nd	cars	ICEV	Decarb-S	2052	3249.35	6194.77	31792.3
Nd	cars	ICEV	Decarb-S	2053	2924.42	5575.29	28613.1
Nd	cars	ICEV	Decarb-S	2054	2631.97	5017.77	25751.7
Nd	cars	ICEV	Decarb-S	2055	2368.78	4515.99	23176.6
Nd	cars	ICEV	Decarb-S	2056	2131.9	4064.39	20858.9
Nd	cars	ICEV	Decarb-S	2057	1918.71	3657.95	18773
Nd	cars	ICEV	Decarb-S	2058	1726.84	3292.16	16895.7
Nd	cars	ICEV	Decarb-S	2059	1554.15	2962.94	15206.1
Nd	cars	ICEV	Decarb-S	2060	1398.74	2666.65	13685.5
Nd	motorcycles	BEV	Decarb-S	1990	0	0	0
Nd	motorcycles	BEV	Decarb-S	1991	0	0	0
Nd	motorcycles	BEV	Decarb-S	1992	0.51792	0.71584	0.91376
Nd	motorcycles	BEV	Decarb-S	1993	0.77688	1.07376	1.37064
Nd	motorcycles	BEV	Decarb-S	1994	0.77688	1.07376	1.37064
Nd	motorcycles	BEV	Decarb-S	1995	1.10058	1.52116	1.94174
Nd	motorcycles	BEV	Decarb-S	1996	1.35954	1.87908	2.39862
Nd	motorcycles	BEV	Decarb-S	1997	1.35954	1.87908	2.39862
Nd	motorcycles	BEV	Decarb-S	1998	1.6185	2.237	2.8555
Nd	motorcycles	BEV	Decarb-S	1999	1.55376	2.14752	2.74128
Nd	motorcycles	BEV	Decarb-S	2000	1.55376	2.14752	2.74128
Nd	motorcycles	BEV	Decarb-S	2001	1.42428	1.96856	2.51284
Nd	motorcycles	BEV	Decarb-S	2002	1.35954	1.87908	2.39862
Nd	motorcycles	BEV	Decarb-S	2003	1.35954	1.87908	2.39862
Nd	motorcycles	BEV	Decarb-S	2004	1.42428	1.96856	2.51284
Nd	motorcycles	BEV	Decarb-S	2005	1.42428	1.96856	2.51284
Nd	motorcycles	BEV	Decarb-S	2006	1.81272	2.50544	3.19816
Nd	motorcycles	BEV	Decarb-S	2007	2.65434	3.66868	4.68302
Nd	motorcycles	BEV	Decarb-S	2008	5.1792	7.1584	9.1376
Nd	motorcycles	BEV	Decarb-S	2009	8.99886	12.4377	15.8766
Nd	motorcycles	BEV	Decarb-S	2010	13.1422	18.1644	23.1867
Nd	motorcycles	BEV	Decarb-S	2011	17.5445	24.2491	30.9536
Nd	motorcycles	BEV	Decarb-S	2012	26.3492	36.4184	46.4875
Nd	motorcycles	BEV	Decarb-S	2013	28.0972	38.8343	49.5715
Nd	motorcycles	BEV	Decarb-S	2014	32.4995	44.919	57.3384
Nd	motorcycles	BEV	Decarb-S	2015	35.8012	49.4824	63.1637
Nd	motorcycles	BEV	Decarb-S	2016	35.4028	48.9317	62.4607
Nd	motorcycles	BEV	Decarb-S	2017	35.0915	48.5015	61.9114
Nd	motorcycles	BEV	Decarb-S	2018	34.8479	48.1649	61.4818
Nd	motorcycles	BEV	Decarb-S	2019	34.6438	47.8827	61.1217
Nd	motorcycles	BEV	Decarb-S	2020	34.4838	47.6616	60.8394
Nd	motorcycles	BEV	Decarb-S	2021	34.3896	47.5314	60.6732
Nd	motorcycles	BEV	Decarb-S	2022	34.3546	47.4831	60.6115
Nd	motorcycles	BEV	Decarb-S	2023	48.1735	66.5826	84.9918
Nd	motorcycles	BEV	Decarb-S	2024	74.7382	103.299	131.86
Nd	motorcycles	BEV	Decarb-S	2025	112.703	155.772	198.841
Nd	motorcycles	BEV	Decarb-S	2026	161.131	222.706	284.281
Nd	motorcycles	BEV	Decarb-S	2027	219.304	303.11	386.915
Nd	motorcycles	BEV	Decarb-S	2028	286.404	395.852	505.299
Nd	motorcycles	BEV	Decarb-S	2029	361.704	499.927	638.15
Nd	motorcycles	BEV	Decarb-S	2030	444.523	614.395	784.267
Nd	motorcycles	BEV	Decarb-S	2031	534.247	738.406	942.565
Nd	motorcycles	BEV	Decarb-S	2032	630.356	871.243	1112.13
Nd	motorcycles	BEV	Decarb-S	2033	732.304	1012.15	1292
Nd	motorcycles	BEV	Decarb-S	2034	839.635	1160.5	1481.36
Nd	motorcycles	BEV	Decarb-S	2035	951.967	1315.76	1679.54
Nd	motorcycles	BEV	Decarb-S	2036	1068.93	1477.41	1885.9
Nd	motorcycles	BEV	Decarb-S	2037	1190.21	1645.04	2099.87
Nd	motorcycles	BEV	Decarb-S	2038	1315.53	1818.25	2320.98
Nd	motorcycles	BEV	Decarb-S	2039	1444.61	1996.66	2548.71
Nd	motorcycles	BEV	Decarb-S	2040	1577.22	2179.94	2782.67
Nd	motorcycles	BEV	Decarb-S	2041	1713.16	2367.83	3022.51
Nd	motorcycles	BEV	Decarb-S	2042	1852.21	2560.02	3267.84
Nd	motorcycles	BEV	Decarb-S	2043	1994.17	2756.23	3518.29
Nd	motorcycles	BEV	Decarb-S	2044	2138.89	2956.25	3773.62
Nd	motorcycles	BEV	Decarb-S	2045	2286.17	3159.82	4033.46
Nd	motorcycles	BEV	Decarb-S	2046	2435.86	3366.71	4297.56
Nd	motorcycles	BEV	Decarb-S	2047	2587.85	3576.78	4565.71
Nd	motorcycles	BEV	Decarb-S	2048	2742.03	3789.87	4837.72
Nd	motorcycles	BEV	Decarb-S	2049	2898.22	4005.76	5113.3
Nd	motorcycles	BEV	Decarb-S	2050	3056.26	4224.2	5392.13
Nd	motorcycles	BEV	Decarb-S	2051	3200.03	4422.9	5645.78
Nd	motorcycles	BEV	Decarb-S	2052	3330.85	4603.71	5876.57
Nd	motorcycles	BEV	Decarb-S	2053	3450.05	4768.47	6086.88
Nd	motorcycles	BEV	Decarb-S	2054	3558.76	4918.72	6278.67
Nd	motorcycles	BEV	Decarb-S	2055	3657.95	5055.81	6453.67
Nd	motorcycles	BEV	Decarb-S	2056	3748.48	5180.94	6613.41
Nd	motorcycles	BEV	Decarb-S	2057	3831.2	5295.27	6759.34
Nd	motorcycles	BEV	Decarb-S	2058	3906.89	5399.88	6892.87
Nd	motorcycles	BEV	Decarb-S	2059	3976.2	5495.67	7015.15
Nd	motorcycles	BEV	Decarb-S	2060	4039.75	5583.52	7127.28
Nd	motorcycles	ICEV	Decarb-S	1990	6.21869	12.4374	509.973
Nd	motorcycles	ICEV	Decarb-S	1991	6.06933	12.1387	497.725
Nd	motorcycles	ICEV	Decarb-S	1992	6.23209	12.4642	511.072
Nd	motorcycles	ICEV	Decarb-S	1993	6.42031	12.8406	526.507
Nd	motorcycles	ICEV	Decarb-S	1994	6.42031	12.8406	526.507
Nd	motorcycles	ICEV	Decarb-S	1995	6.95816	13.9163	570.615
Nd	motorcycles	ICEV	Decarb-S	1996	6.98467	13.9693	572.788
Nd	motorcycles	ICEV	Decarb-S	1997	7.37019	14.7404	604.404
Nd	motorcycles	ICEV	Decarb-S	1998	8.0166	16.0332	657.413
Nd	motorcycles	ICEV	Decarb-S	1999	8.65318	17.3064	709.617
Nd	motorcycles	ICEV	Decarb-S	2000	9.28991	18.5798	761.833
Nd	motorcycles	ICEV	Decarb-S	2001	9.66932	19.3386	792.948
Nd	motorcycles	ICEV	Decarb-S	2002	10.0489	20.0978	824.075
Nd	motorcycles	ICEV	Decarb-S	2003	10.1759	20.3518	834.491
Nd	motorcycles	ICEV	Decarb-S	2004	10.2416	20.4832	839.876
Nd	motorcycles	ICEV	Decarb-S	2005	10.3351	20.6702	847.545
Nd	motorcycles	ICEV	Decarb-S	2006	10.5975	21.1949	869.061
Nd	motorcycles	ICEV	Decarb-S	2007	10.9142	21.8284	895.035
Nd	motorcycles	ICEV	Decarb-S	2008	11.2781	22.5562	924.88
Nd	motorcycles	ICEV	Decarb-S	2009	11.5874	23.1748	950.243
Nd	motorcycles	ICEV	Decarb-S	2010	11.817	23.634	969.073
Nd	motorcycles	ICEV	Decarb-S	2011	12.0319	24.0638	986.694
Nd	motorcycles	ICEV	Decarb-S	2012	12.3459	24.6919	1012.45
Nd	motorcycles	ICEV	Decarb-S	2013	12.5397	25.0793	1028.33
Nd	motorcycles	ICEV	Decarb-S	2014	12.6603	25.3206	1038.23
Nd	motorcycles	ICEV	Decarb-S	2015	12.7735	25.5469	1047.51
Nd	motorcycles	ICEV	Decarb-S	2016	12.3191	24.6382	1010.25
Nd	motorcycles	ICEV	Decarb-S	2017	11.9224	23.8448	977.715
Nd	motorcycles	ICEV	Decarb-S	2018	11.5749	23.1497	949.214
Nd	motorcycles	ICEV	Decarb-S	2019	11.266	22.5319	923.883
Nd	motorcycles	ICEV	Decarb-S	2020	10.9941	21.9882	901.588
Nd	motorcycles	ICEV	Decarb-S	2021	10.7623	21.5246	882.578
Nd	motorcycles	ICEV	Decarb-S	2022	10.5666	21.1331	866.526
Nd	motorcycles	ICEV	Decarb-S	2023	10.3678	20.7356	850.229
Nd	motorcycles	ICEV	Decarb-S	2024	10.1655	20.331	833.639
Nd	motorcycles	ICEV	Decarb-S	2025	9.95316	19.9063	816.224
Nd	motorcycles	ICEV	Decarb-S	2026	9.73344	19.4669	798.205
Nd	motorcycles	ICEV	Decarb-S	2027	9.50879	19.0176	779.783
Nd	motorcycles	ICEV	Decarb-S	2028	9.27885	18.5577	760.926
Nd	motorcycles	ICEV	Decarb-S	2029	9.04354	18.0871	741.63
Nd	motorcycles	ICEV	Decarb-S	2030	8.80275	17.6055	721.883
Nd	motorcycles	ICEV	Decarb-S	2031	8.55646	17.1129	701.686
Nd	motorcycles	ICEV	Decarb-S	2032	8.30487	16.6097	681.054
Nd	motorcycles	ICEV	Decarb-S	2033	8.04787	16.0957	659.978
Nd	motorcycles	ICEV	Decarb-S	2034	7.78557	15.5711	638.468
Nd	motorcycles	ICEV	Decarb-S	2035	7.51818	15.0364	616.54
Nd	motorcycles	ICEV	Decarb-S	2036	7.24582	14.4916	594.204
Nd	motorcycles	ICEV	Decarb-S	2037	6.96866	13.9373	571.475
Nd	motorcycles	ICEV	Decarb-S	2038	6.68684	13.3737	548.364
Nd	motorcycles	ICEV	Decarb-S	2039	6.40046	12.8009	524.879
Nd	motorcycles	ICEV	Decarb-S	2040	6.10962	12.2192	501.029
Nd	motorcycles	ICEV	Decarb-S	2041	5.81447	11.6289	476.825
Nd	motorcycles	ICEV	Decarb-S	2042	5.51506	11.0301	452.271
Nd	motorcycles	ICEV	Decarb-S	2043	5.21147	10.4229	427.374
Nd	motorcycles	ICEV	Decarb-S	2044	4.90378	9.80756	402.142
Nd	motorcycles	ICEV	Decarb-S	2045	4.59206	9.18412	376.579
Nd	motorcycles	ICEV	Decarb-S	2046	4.27639	8.55277	350.692
Nd	motorcycles	ICEV	Decarb-S	2047	3.95686	7.91371	324.488
Nd	motorcycles	ICEV	Decarb-S	2048	3.63354	7.26708	297.974
Nd	motorcycles	ICEV	Decarb-S	2049	3.30652	6.61304	271.156
Nd	motorcycles	ICEV	Decarb-S	2050	2.97587	5.95173	244.04
Nd	motorcycles	ICEV	Decarb-S	2051	2.67828	5.35656	219.636
Nd	motorcycles	ICEV	Decarb-S	2052	2.41045	4.8209	197.673
Nd	motorcycles	ICEV	Decarb-S	2053	2.16941	4.33881	177.905
Nd	motorcycles	ICEV	Decarb-S	2054	1.95247	3.90493	160.115
Nd	motorcycles	ICEV	Decarb-S	2055	1.75722	3.51444	144.103
Nd	motorcycles	ICEV	Decarb-S	2056	1.5815	3.16299	129.693
Nd	motorcycles	ICEV	Decarb-S	2057	1.42335	2.84669	116.724
Nd	motorcycles	ICEV	Decarb-S	2058	1.28101	2.56203	105.051
Nd	motorcycles	ICEV	Decarb-S	2059	1.15291	2.30582	94.5463
Nd	motorcycles	ICEV	Decarb-S	2060	1.03762	2.07524	85.0916
Nd	buses	BEV	Decarb-S	1990	0	0	0
Nd	buses	BEV	Decarb-S	1991	0	0	0
Nd	buses	BEV	Decarb-S	1992	0	0	0
Nd	buses	BEV	Decarb-S	1993	0	0	0
Nd	buses	BEV	Decarb-S	1994	0	0	0
Nd	buses	BEV	Decarb-S	1995	0	0	0
Nd	buses	BEV	Decarb-S	1996	0	0	0
Nd	buses	BEV	Decarb-S	1997	0	0	0
Nd	buses	BEV	Decarb-S	1998	0	0	0
Nd	buses	BEV	Decarb-S	1999	0	0	0
Nd	buses	BEV	Decarb-S	2000	0	0	0
Nd	buses	BEV	Decarb-S	2001	0	0	0
Nd	buses	BEV	Decarb-S	2002	0	0	0
Nd	buses	BEV	Decarb-S	2003	0	0	0
Nd	buses	BEV	Decarb-S	2004	0	0	0
Nd	buses	BEV	Decarb-S	2005	0	0	0
Nd	buses	BEV	Decarb-S	2006	0	0	0
Nd	buses	BEV	Decarb-S	2007	0	0	0
Nd	buses	BEV	Decarb-S	2008	0	0	0
Nd	buses	BEV	Decarb-S	2009	0	0	0
Nd	buses	BEV	Decarb-S	2010	0	0	0
Nd	buses	BEV	Decarb-S	2011	0	0	0
Nd	buses	BEV	Decarb-S	2012	0	0	0
Nd	buses	BEV	Decarb-S	2013	4.8	12.7655	7.5
Nd	buses	BEV	Decarb-S	2014	19.2	51.0622	30
Nd	buses	BEV	Decarb-S	2015	19.2	51.0622	30
Nd	buses	BEV	Decarb-S	2016	17.6	46.807	27.5
Nd	buses	BEV	Decarb-S	2017	16.1333	42.9064	25.2083
Nd	buses	BEV	Decarb-S	2018	14.7889	39.3309	23.1076
Nd	buses	BEV	Decarb-S	2019	13.5565	36.0533	21.182
Nd	buses	BEV	Decarb-S	2020	12.4268	33.0489	19.4168
Nd	buses	BEV	Decarb-S	2021	11.3912	30.2948	17.7988
Nd	buses	BEV	Decarb-S	2022	10.4419	27.7702	16.3155
Nd	buses	BEV	Decarb-S	2023	9.57178	25.456	14.9559
Nd	buses	BEV	Decarb-S	2024	8.77413	23.3347	13.7096
Nd	buses	BEV	Decarb-S	2025	8.04295	21.3902	12.5671
Nd	buses	BEV	Decarb-S	2026	7.37271	19.6076	11.5199
Nd	buses	BEV	Decarb-S	2027	6.75832	17.9737	10.5599
Nd	buses	BEV	Decarb-S	2028	6.19512	16.4759	9.67988
Nd	buses	BEV	Decarb-S	2029	5.67886	15.1029	8.87322
Nd	buses	BEV	Decarb-S	2030	5.20562	13.8443	8.13379
Nd	buses	BEV	Decarb-S	2031	4.77182	12.6906	7.45597
Nd	buses	BEV	Decarb-S	2032	4.37417	11.6331	6.83464
Nd	buses	BEV	Decarb-S	2033	4.00966	10.6636	6.26509
Nd	buses	BEV	Decarb-S	2034	3.67552	9.775	5.743
Nd	buses	BEV	Decarb-S	2035	3.36922	8.96042	5.26441
Nd	buses	BEV	Decarb-S	2036	3.08846	8.21372	4.82571
Nd	buses	BEV	Decarb-S	2037	2.83108	7.52924	4.42357
Nd	buses	BEV	Decarb-S	2038	2.59516	6.9018	4.05494
Nd	buses	BEV	Decarb-S	2039	2.3789	6.32665	3.71703
Nd	buses	BEV	Decarb-S	2040	2.18066	5.79943	3.40728
Nd	buses	BEV	Decarb-S	2041	1.99893	5.31615	3.12334
Nd	buses	BEV	Decarb-S	2042	1.83236	4.87313	2.86306
Nd	buses	BEV	Decarb-S	2043	1.67966	4.46704	2.62447
Nd	buses	BEV	Decarb-S	2044	1.53969	4.09479	2.40576
Nd	buses	BEV	Decarb-S	2045	1.41138	3.75355	2.20528
Nd	buses	BEV	Decarb-S	2046	1.29377	3.44076	2.02151
Nd	buses	BEV	Decarb-S	2047	1.18595	3.15403	1.85305
Nd	buses	BEV	Decarb-S	2048	1.08712	2.89119	1.69863
Nd	buses	BEV	Decarb-S	2049	0.996529	2.65026	1.55708
Nd	buses	BEV	Decarb-S	2050	0.913485	2.4294	1.42732
Nd	buses	BEV	Decarb-S	2051	0.837362	2.22695	1.30838
Nd	buses	BEV	Decarb-S	2052	0.767581	2.04137	1.19935
Nd	buses	BEV	Decarb-S	2053	0.703616	1.87126	1.0994
Nd	buses	BEV	Decarb-S	2054	0.644982	1.71532	1.00778
Nd	buses	BEV	Decarb-S	2055	0.591233	1.57238	0.923802
Nd	buses	BEV	Decarb-S	2056	0.541964	1.44135	0.846818
Nd	buses	BEV	Decarb-S	2057	0.4968	1.32123	0.77625
Nd	buses	BEV	Decarb-S	2058	0.4554	1.21113	0.711563
Nd	buses	BEV	Decarb-S	2059	0.41745	1.1102	0.652266
Nd	buses	BEV	Decarb-S	2060	0.382663	1.01769	0.59791
Nd	buses	ICEV	Decarb-S	1990	87.2053	166.281	853.497
Nd	buses	ICEV	Decarb-S	1991	94.1817	179.583	921.777
Nd	buses	ICEV	Decarb-S	1992	96.1941	183.421	941.473
Nd	buses	ICEV	Decarb-S	1993	99.1457	189.049	970.361
Nd	buses	ICEV	Decarb-S	1994	97.6699	186.235	955.917
Nd	buses	ICEV	Decarb-S	1995	97.2674	185.467	951.978
Nd	buses	ICEV	Decarb-S	1996	100.353	191.351	982.178
Nd	buses	ICEV	Decarb-S	1997	101.561	193.653	993.996
Nd	buses	ICEV	Decarb-S	1998	100.353	191.351	982.178
Nd	buses	ICEV	Decarb-S	1999	98.7432	188.281	966.421
Nd	buses	ICEV	Decarb-S	2000	99.5482	189.816	974.3
Nd	buses	ICEV	Decarb-S	2001	98.7432	188.281	966.421
Nd	buses	ICEV	Decarb-S	2002	99.5482	189.816	974.3
Nd	buses	ICEV	Decarb-S	2003	99.1457	189.049	970.361
Nd	buses	ICEV	Decarb-S	2004	98.0724	187.002	959.856
Nd	buses	ICEV	Decarb-S	2005	96.06	183.165	940.16
Nd	buses	ICEV	Decarb-S	2006	97.1332	185.211	950.664
Nd	buses	ICEV	Decarb-S	2007	96.3283	183.677	942.786
Nd	buses	ICEV	Decarb-S	2008	96.5966	184.188	945.412
Nd	buses	ICEV	Decarb-S	2009	95.9258	182.909	938.847
Nd	buses	ICEV	Decarb-S	2010	99.9506	190.584	978.239
Nd	buses	ICEV	Decarb-S	2011	101.158	192.886	990.057
Nd	buses	ICEV	Decarb-S	2012	104.512	199.281	1022.88
Nd	buses	ICEV	Decarb-S	2013	120.88	230.491	1183.08
Nd	buses	ICEV	Decarb-S	2014	141.273	269.375	1382.67
Nd	buses	ICEV	Decarb-S	2015	150.53	287.027	1473.27
Nd	buses	ICEV	Decarb-S	2016	143.137	272.93	1400.91
Nd	buses	ICEV	Decarb-S	2017	136.436	260.154	1335.33
Nd	buses	ICEV	Decarb-S	2018	130.354	248.555	1275.8
Nd	buses	ICEV	Decarb-S	2019	124.802	237.97	1221.47
Nd	buses	ICEV	Decarb-S	2020	119.752	228.34	1172.04
Nd	buses	ICEV	Decarb-S	2021	115.203	219.666	1127.52
Nd	buses	ICEV	Decarb-S	2022	111.114	211.869	1087.49
Nd	buses	ICEV	Decarb-S	2023	107.423	204.832	1051.37
Nd	buses	ICEV	Decarb-S	2024	104.096	198.488	1018.81
Nd	buses	ICEV	Decarb-S	2025	101.059	192.697	989.085
Nd	buses	ICEV	Decarb-S	2026	98.3008	187.438	962.091
Nd	buses	ICEV	Decarb-S	2027	95.8139	182.696	937.752
Nd	buses	ICEV	Decarb-S	2028	93.5725	178.422	915.815
Nd	buses	ICEV	Decarb-S	2029	91.5547	174.574	896.066
Nd	buses	ICEV	Decarb-S	2030	89.7398	171.114	878.303
Nd	buses	ICEV	Decarb-S	2031	88.1093	168.005	862.345
Nd	buses	ICEV	Decarb-S	2032	86.6481	165.219	848.044
Nd	buses	ICEV	Decarb-S	2033	85.3395	162.723	835.237
Nd	buses	ICEV	Decarb-S	2034	84.17	160.493	823.79
Nd	buses	ICEV	Decarb-S	2035	83.1281	158.507	813.593
Nd	buses	ICEV	Decarb-S	2036	82.2027	156.742	804.535
Nd	buses	ICEV	Decarb-S	2037	81.3841	155.181	796.524
Nd	buses	ICEV	Decarb-S	2038	80.6637	153.808	789.473
Nd	buses	ICEV	Decarb-S	2039	80.0326	152.604	783.297
Nd	buses	ICEV	Decarb-S	2040	79.4834	151.557	777.921
Nd	buses	ICEV	Decarb-S	2041	79.0094	150.653	773.283
Nd	buses	ICEV	Decarb-S	2042	78.6039	149.88	769.314
Nd	buses	ICEV	Decarb-S	2043	78.2603	149.225	765.951
Nd	buses	ICEV	Decarb-S	2044	77.9735	148.678	763.144
Nd	buses	ICEV	Decarb-S	2045	77.7379	148.229	760.838
Nd	buses	ICEV	Decarb-S	2046	77.5484	147.867	758.983
Nd	buses	ICEV	Decarb-S	2047	77.4014	147.587	757.545
Nd	buses	ICEV	Decarb-S	2048	77.2931	147.381	756.484
Nd	buses	ICEV	Decarb-S	2049	77.219	147.239	755.759
Nd	buses	ICEV	Decarb-S	2050	77.1749	147.155	755.327
Nd	buses	ICEV	Decarb-S	2051	77.1563	147.12	755.145
Nd	buses	ICEV	Decarb-S	2052	77.1596	147.126	755.178
Nd	buses	ICEV	Decarb-S	2053	77.1836	147.172	755.412
Nd	buses	ICEV	Decarb-S	2054	77.2259	147.252	755.826
Nd	buses	ICEV	Decarb-S	2055	77.284	147.363	756.395
Nd	buses	ICEV	Decarb-S	2056	77.3553	147.499	757.093
Nd	buses	ICEV	Decarb-S	2057	77.4383	147.657	757.905
Nd	buses	ICEV	Decarb-S	2058	77.532	147.836	758.823
Nd	buses	ICEV	Decarb-S	2059	77.635	148.033	759.83
Nd	buses	ICEV	Decarb-S	2060	77.7462	148.245	760.919
Nd	trucks_light	BEV	Decarb-S	1990	6.52581	6.52581	6.52581
Nd	trucks_light	BEV	Decarb-S	1991	8.44516	8.44516	8.44516
Nd	trucks_light	BEV	Decarb-S	1992	8.06129	8.06129	8.06129
Nd	trucks_light	BEV	Decarb-S	1993	6.14194	6.14194	6.14194
Nd	trucks_light	BEV	Decarb-S	1994	6.14194	6.14194	6.14194
Nd	trucks_light	BEV	Decarb-S	1995	4.22258	4.22258	4.22258
Nd	trucks_light	BEV	Decarb-S	1996	4.22258	4.22258	4.22258
Nd	trucks_light	BEV	Decarb-S	1997	3.07097	3.07097	3.07097
Nd	trucks_light	BEV	Decarb-S	1998	2.6871	2.6871	2.6871
Nd	trucks_light	BEV	Decarb-S	1999	2.6871	2.6871	2.6871
Nd	trucks_light	BEV	Decarb-S	2000	2.6871	2.6871	2.6871
Nd	trucks_light	BEV	Decarb-S	2001	2.6871	2.6871	2.6871
Nd	trucks_light	BEV	Decarb-S	2002	2.6871	2.6871	2.6871
Nd	trucks_light	BEV	Decarb-S	2003	2.30323	2.30323	2.30323
Nd	trucks_light	BEV	Decarb-S	2004	1.53548	1.53548	1.53548
Nd	trucks_light	BEV	Decarb-S	2005	1.53548	1.53548	1.53548
Nd	trucks_light	BEV	Decarb-S	2006	2.6871	2.6871	2.6871
Nd	trucks_light	BEV	Decarb-S	2007	3.45484	3.45484	3.45484
Nd	trucks_light	BEV	Decarb-S	2008	3.83871	3.83871	3.83871
Nd	trucks_light	BEV	Decarb-S	2009	3.83871	3.83871	3.83871
Nd	trucks_light	BEV	Decarb-S	2010	4.99032	4.99032	4.99032
Nd	trucks_light	BEV	Decarb-S	2011	16.1226	16.1226	16.1226
Nd	trucks_light	BEV	Decarb-S	2012	24.5677	24.5677	24.5677
Nd	trucks_light	BEV	Decarb-S	2013	51.0548	51.0548	51.0548
Nd	trucks_light	BEV	Decarb-S	2014	80.229	80.229	80.229
Nd	trucks_light	BEV	Decarb-S	2015	131.284	131.284	131.284
Nd	trucks_light	BEV	Decarb-S	2016	142.576	142.576	142.576
Nd	trucks_light	BEV	Decarb-S	2017	153.414	153.414	153.414
Nd	trucks_light	BEV	Decarb-S	2018	163.76	163.76	163.76
Nd	trucks_light	BEV	Decarb-S	2019	173.511	173.511	173.511
Nd	trucks_light	BEV	Decarb-S	2020	182.761	182.761	182.761
Nd	trucks_light	BEV	Decarb-S	2021	191.708	191.708	191.708
Nd	trucks_light	BEV	Decarb-S	2022	200.373	200.373	200.373
Nd	trucks_light	BEV	Decarb-S	2023	208.684	208.684	208.684
Nd	trucks_light	BEV	Decarb-S	2024	216.66	216.66	216.66
Nd	trucks_light	BEV	Decarb-S	2025	224.153	224.153	224.153
Nd	trucks_light	BEV	Decarb-S	2026	231.248	231.248	231.248
Nd	trucks_light	BEV	Decarb-S	2027	238.031	238.031	238.031
Nd	trucks_light	BEV	Decarb-S	2028	244.51	244.51	244.51
Nd	trucks_light	BEV	Decarb-S	2029	250.701	250.701	250.701
Nd	trucks_light	BEV	Decarb-S	2030	256.614	256.614	256.614
Nd	trucks_light	BEV	Decarb-S	2031	262.262	262.262	262.262
Nd	trucks_light	BEV	Decarb-S	2032	267.664	267.664	267.664
Nd	trucks_light	BEV	Decarb-S	2033	272.825	272.825	272.825
Nd	trucks_light	BEV	Decarb-S	2034	277.759	277.759	277.759
Nd	trucks_light	BEV	Decarb-S	2035	282.482	282.482	282.482
Nd	trucks_light	BEV	Decarb-S	2036	287.005	287.005	287.005
Nd	trucks_light	BEV	Decarb-S	2037	291.342	291.342	291.342
Nd	trucks_light	BEV	Decarb-S	2038	295.507	295.507	295.507
Nd	trucks_light	BEV	Decarb-S	2039	299.508	299.508	299.508
Nd	trucks_light	BEV	Decarb-S	2040	303.356	303.356	303.356
Nd	trucks_light	BEV	Decarb-S	2041	307.063	307.063	307.063
Nd	trucks_light	BEV	Decarb-S	2042	310.635	310.635	310.635
Nd	trucks_light	BEV	Decarb-S	2043	314.078	314.078	314.078
Nd	trucks_light	BEV	Decarb-S	2044	317.401	317.401	317.401
Nd	trucks_light	BEV	Decarb-S	2045	320.609	320.609	320.609
Nd	trucks_light	BEV	Decarb-S	2046	323.706	323.706	323.706
Nd	trucks_light	BEV	Decarb-S	2047	326.701	326.701	326.701
Nd	trucks_light	BEV	Decarb-S	2048	329.599	329.599	329.599
Nd	trucks_light	BEV	Decarb-S	2049	332.401	332.401	332.401
Nd	trucks_light	BEV	Decarb-S	2050	335.11	335.11	335.11
Nd	trucks_light	BEV	Decarb-S	2051	337.723	337.723	337.723
Nd	trucks_light	BEV	Decarb-S	2052	340.24	340.24	340.24
Nd	trucks_light	BEV	Decarb-S	2053	342.672	342.672	342.672
Nd	trucks_light	BEV	Decarb-S	2054	345.021	345.021	345.021
Nd	trucks_light	BEV	Decarb-S	2055	347.288	347.288	347.288
Nd	trucks_light	BEV	Decarb-S	2056	349.474	349.474	349.474
Nd	trucks_light	BEV	Decarb-S	2057	351.583	351.583	351.583
Nd	trucks_light	BEV	Decarb-S	2058	353.62	353.62	353.62
Nd	trucks_light	BEV	Decarb-S	2059	355.588	355.588	355.588
Nd	trucks_light	BEV	Decarb-S	2060	357.49	357.49	357.49
Nd	trucks_light	ICEV	Decarb-S	1990	23.9311	47.8622	1962.51
Nd	trucks_light	ICEV	Decarb-S	1991	24.6411	49.2821	2020.73
Nd	trucks_light	ICEV	Decarb-S	1992	25.1773	50.3546	2064.7
Nd	trucks_light	ICEV	Decarb-S	1993	25.3353	50.6705	2077.66
Nd	trucks_light	ICEV	Decarb-S	1994	25.3577	50.7153	2079.49
Nd	trucks_light	ICEV	Decarb-S	1995	25.6336	51.2673	2102.13
Nd	trucks_light	ICEV	Decarb-S	1996	25.1277	50.2553	2060.63
Nd	trucks_light	ICEV	Decarb-S	1997	25.4388	50.8775	2086.14
Nd	trucks_light	ICEV	Decarb-S	1998	26.1989	52.3979	2148.48
[truncated: 43,443 more rows]

## Sheet: Inflows
TCE inflows (1990-2060)
unit: kg/a
TCE	tech_class	tech_subclass	scenario	year	low	mean	high
Nd	cars	BEV	Trends	1990	0	0	0
Nd	cars	BEV	Trends	1991	0	0	0
Nd	cars	BEV	Trends	1992	0	0	0
Nd	cars	BEV	Trends	1993	0	0	0
Nd	cars	BEV	Trends	1994	0	0	0
Nd	cars	BEV	Trends	1995	0	0	0
Nd	cars	BEV	Trends	1996	0	0	0
Nd	cars	BEV	Trends	1997	0	0	0
Nd	cars	BEV	Trends	1998	0	0	0
Nd	cars	BEV	Trends	1999	0	0	0
Nd	cars	BEV	Trends	2000	0	0	0
Nd	cars	BEV	Trends	2001	0	0	0
Nd	cars	BEV	Trends	2002	0	0	0
Nd	cars	BEV	Trends	2003	0	0	0
Nd	cars	BEV	Trends	2004	0	0	0
Nd	cars	BEV	Trends	2005	7.39235	8.51041	9.51841
Nd	cars	BEV	Trends	2006	16.0168	18.4392	20.6232
Nd	cars	BEV	Trends	2007	39.4259	45.3889	50.7648
Nd	cars	BEV	Trends	2008	54.2106	62.4097	69.8017
Nd	cars	BEV	Trends	2009	64.0671	73.7569	82.4929
Nd	cars	BEV	Trends	2010	72.6915	83.6857	93.5977
Nd	cars	BEV	Trends	2011	77.6197	89.3593	99.9433
Nd	cars	BEV	Trends	2012	73.9235	85.1041	95.1841
Nd	cars	BEV	Trends	2013	77.6197	89.3593	99.9433
Nd	cars	BEV	Trends	2014	121.974	140.422	157.054
Nd	cars	BEV	Trends	2015	77.6197	89.3593	99.9433
Nd	cars	BEV	Trends	2016	1086.8	1251.17	1399.36
Nd	cars	BEV	Trends	2017	1188.81	1368.62	1530.72
Nd	cars	BEV	Trends	2018	1290.83	1486.06	1662.07
Nd	cars	BEV	Trends	2019	1392.84	1603.5	1793.43
Nd	cars	BEV	Trends	2020	3421.8	3939.33	4405.91
Nd	cars	BEV	Trends	2021	7356.01	8468.57	9471.61
Nd	cars	BEV	Trends	2022	9105.04	10482.1	11723.7
Nd	cars	BEV	Trends	2023	9200.28	10591.8	11846.3
Nd	cars	BEV	Trends	2024	9292.99	10698.5	11965.7
Nd	cars	BEV	Trends	2025	9314.06	10722.8	11992.8
Nd	cars	BEV	Trends	2026	9356.98	10772.2	12048.1
Nd	cars	BEV	Trends	2027	9425.25	10850.8	12136
Nd	cars	BEV	Trends	2028	9488.32	10923.4	12217.2
Nd	cars	BEV	Trends	2029	9549.23	10993.5	12295.6
Nd	cars	BEV	Trends	2030	9606.56	11059.5	12369.4
Nd	cars	BEV	Trends	2031	9661.42	11122.7	12440.1
Nd	cars	BEV	Trends	2032	9716.72	11186.3	12511.3
Nd	cars	BEV	Trends	2033	9767.59	11244.9	12576.8
Nd	cars	BEV	Trends	2034	9817.15	11301.9	12640.6
Nd	cars	BEV	Trends	2035	9867.04	11359.4	12704.8
Nd	cars	BEV	Trends	2036	9916	11415.7	12767.9
Nd	cars	BEV	Trends	2037	9965.2	11472.4	12831.2
Nd	cars	BEV	Trends	2038	10014.6	11529.2	12894.8
Nd	cars	BEV	Trends	2039	10063	11585	12957.2
Nd	cars	BEV	Trends	2040	10111.3	11640.6	13019.3
Nd	cars	BEV	Trends	2041	10160.1	11696.8	13082.2
Nd	cars	BEV	Trends	2042	10207.9	11751.8	13143.7
Nd	cars	BEV	Trends	2043	10254.4	11805.3	13203.6
Nd	cars	BEV	Trends	2044	10300.9	11858.9	13263.5
Nd	cars	BEV	Trends	2045	10345.9	11910.7	13321.4
Nd	cars	BEV	Trends	2046	10389.8	11961.2	13377.9
Nd	cars	BEV	Trends	2047	10433.9	12012	13434.8
Nd	cars	BEV	Trends	2048	10477.5	12062.1	13490.8
Nd	cars	BEV	Trends	2049	10519.1	12110.1	13544.4
Nd	cars	BEV	Trends	2050	10558.6	12155.5	13595.2
Nd	cars	BEV	Trends	2051	10594.6	12197	13641.6
Nd	cars	BEV	Trends	2052	10628.2	12235.6	13684.8
Nd	cars	BEV	Trends	2053	10662.9	12275.6	13729.5
Nd	cars	BEV	Trends	2054	10696.4	12314.2	13772.7
Nd	cars	BEV	Trends	2055	10728.3	12350.9	13813.8
Nd	cars	BEV	Trends	2056	10758.1	12385.3	13852.2
Nd	cars	BEV	Trends	2057	10787.3	12418.8	13889.7
Nd	cars	BEV	Trends	2058	10816.4	12452.4	13927.3
Nd	cars	BEV	Trends	2059	10844.6	12484.8	13963.5
Nd	cars	BEV	Trends	2060	10872.3	12516.7	13999.3
Nd	cars	HEV	Trends	1990	0	0	0
Nd	cars	HEV	Trends	1991	0	0	0
Nd	cars	HEV	Trends	1992	0	0	0
Nd	cars	HEV	Trends	1993	0	0	0
Nd	cars	HEV	Trends	1994	0	0	0
Nd	cars	HEV	Trends	1995	0	0	0
Nd	cars	HEV	Trends	1996	0	0	0
Nd	cars	HEV	Trends	1997	0	0	0
Nd	cars	HEV	Trends	1998	0	0	0
Nd	cars	HEV	Trends	1999	0	0	0
Nd	cars	HEV	Trends	2000	0	0	0
Nd	cars	HEV	Trends	2001	0	0	0
Nd	cars	HEV	Trends	2002	0	0	0
Nd	cars	HEV	Trends	2003	0	0	0
Nd	cars	HEV	Trends	2004	0	0	0
Nd	cars	HEV	Trends	2005	5.59512	7.08012	11.0552
Nd	cars	HEV	Trends	2006	13.1256	16.5963	26.0579
Nd	cars	HEV	Trends	2007	21.7276	27.4505	43.3495
Nd	cars	HEV	Trends	2008	30.9525	39.0717	62.0744
Nd	cars	HEV	Trends	2009	43.1002	54.357	86.904
Nd	cars	HEV	Trends	2010	70.164	88.4056	142.274
Nd	cars	HEV	Trends	2011	72.2519	90.9457	147.374
Nd	cars	HEV	Trends	2012	85.7613	107.837	176.014
Nd	cars	HEV	Trends	2013	102.115	128.259	210.94
Nd	cars	HEV	Trends	2014	220.913	277.145	459.452
Nd	cars	HEV	Trends	2015	240.957	301.914	504.731
Nd	cars	HEV	Trends	2016	749.362	937.7	1581.53
Nd	cars	HEV	Trends	2017	806.854	1009.29	1706.17
Nd	cars	HEV	Trends	2018	863.392	1079.64	1829.32
Nd	cars	HEV	Trends	2019	918.977	1148.74	1950.98
Nd	cars	HEV	Trends	2020	2151.05	2687.9	4575.88
Nd	cars	HEV	Trends	2021	1586.44	1981.66	3381.72
Nd	cars	HEV	Trends	2022	5118.73	6391.54	10933.9
Nd	cars	HEV	Trends	2023	5131.69	6405.3	10984.7
Nd	cars	HEV	Trends	2024	5142.4	6416.22	11031.1
Nd	cars	HEV	Trends	2025	5112.97	6377.02	10991.7
Nd	cars	HEV	Trends	2026	5095.25	6352.4	10977.6
Nd	cars	HEV	Trends	2027	5090.84	6344.35	10992.6
Nd	cars	HEV	Trends	2028	5083.05	6332.06	11000.5
Nd	cars	HEV	Trends	2029	5073.55	6317.59	11005.1
Nd	cars	HEV	Trends	2030	5061.63	6300.08	11004.7
Nd	cars	HEV	Trends	2031	5047.91	6280.3	11000.7
Nd	cars	HEV	Trends	2032	5033.94	6260.17	10996.5
Nd	cars	HEV	Trends	2033	5017.2	6236.58	10986.5
Nd	cars	HEV	Trends	2034	4999.35	6211.57	10974.4
Nd	cars	HEV	Trends	2035	4981.22	6186.19	10961.9
Nd	cars	HEV	Trends	2036	4962.19	6159.66	10947.7
Nd	cars	HEV	Trends	2037	4942.85	6132.72	10933.1
Nd	cars	HEV	Trends	2038	4923.17	6105.32	10918.1
Nd	cars	HEV	Trends	2039	4902.59	6076.79	10901.3
Nd	cars	HEV	Trends	2040	4881.48	6047.56	10883.6
Nd	cars	HEV	Trends	2041	4860.25	6018.15	10865.9
Nd	cars	HEV	Trends	2042	4838.05	5987.52	10846.4
Nd	cars	HEV	Trends	2043	4814.86	5955.63	10824.9
Nd	cars	HEV	Trends	2044	4791.26	5923.2	10802.8
Nd	cars	HEV	Trends	2045	4766.55	5889.37	10778.4
Nd	cars	HEV	Trends	2046	4740.93	5854.39	10752.3
Nd	cars	HEV	Trends	2047	4715.04	5819.04	10725.8
Nd	cars	HEV	Trends	2048	4688.48	5782.85	10698.1
Nd	cars	HEV	Trends	2049	4660.72	5745.14	10667.9
Nd	cars	HEV	Trends	2050	4631.6	5705.74	10634.9
Nd	cars	HEV	Trends	2051	4600.67	5664.07	10597.9
Nd	cars	HEV	Trends	2052	4568.37	5620.69	10558
Nd	cars	HEV	Trends	2053	4536.24	5577.5	10518.7
Nd	cars	HEV	Trends	2054	4503.31	5533.31	10477.8
Nd	cars	HEV	Trends	2055	4469.43	5487.92	10434.9
Nd	cars	HEV	Trends	2056	4434.38	5441.08	10389.5
Nd	cars	HEV	Trends	2057	4398.8	5393.57	10343
Nd	cars	HEV	Trends	2058	4362.98	5345.73	10296.2
Nd	cars	HEV	Trends	2059	4326.48	5297.05	10248
Nd	cars	HEV	Trends	2060	4289.6	5247.87	10199
Nd	cars	ICEV	Trends	1990	1401.45	2671.81	13712
Nd	cars	ICEV	Trends	1991	1477.45	2816.71	14455.7
Nd	cars	ICEV	Trends	1992	1522.37	2902.34	14895.1
Nd	cars	ICEV	Trends	1993	1321.93	2520.21	12934
Nd	cars	ICEV	Trends	1994	1244.06	2371.77	12172.2
Nd	cars	ICEV	Trends	1995	1247.82	2378.93	12208.9
Nd	cars	ICEV	Trends	1996	1387.69	2645.58	13577.4
Nd	cars	ICEV	Trends	1997	1263.68	2409.16	12364.1
Nd	cars	ICEV	Trends	1998	1353.29	2580	13240.8
Nd	cars	ICEV	Trends	1999	1381.63	2634.03	13518.1
Nd	cars	ICEV	Trends	2000	1369.15	2610.23	13396
Nd	cars	ICEV	Trends	2001	1315.4	2507.76	12870.1
Nd	cars	ICEV	Trends	2002	1261.38	2404.77	12341.6
Nd	cars	ICEV	Trends	2003	1362.79	2598.12	13333.8
Nd	cars	ICEV	Trends	2004	1375.39	2622.13	13457.1
Nd	cars	ICEV	Trends	2005	1377.31	2625.79	13475.9
Nd	cars	ICEV	Trends	2006	1466.27	2795.39	14346.3
Nd	cars	ICEV	Trends	2007	1387.27	2644.77	13573.3
Nd	cars	ICEV	Trends	2008	1416.68	2700.85	13861.1
Nd	cars	ICEV	Trends	2009	1520.13	2898.08	14873.3
Nd	cars	ICEV	Trends	2010	1534.74	2925.92	15016.2
Nd	cars	ICEV	Trends	2011	1616.98	3082.72	15820.9
Nd	cars	ICEV	Trends	2012	1536.39	2929.08	15032.4
Nd	cars	ICEV	Trends	2013	1518.7	2895.35	14859.3
Nd	cars	ICEV	Trends	2014	1481.57	2824.56	14496
Nd	cars	ICEV	Trends	2015	1532.43	2921.53	14993.6
Nd	cars	ICEV	Trends	2016	1616.62	3082.03	15817.3
Nd	cars	ICEV	Trends	2017	1626.13	3100.15	15910.3
Nd	cars	ICEV	Trends	2018	1635.63	3118.27	16003.3
Nd	cars	ICEV	Trends	2019	1645.13	3136.38	16096.3
Nd	cars	ICEV	Trends	2020	1444.63	2754.14	14134.6
Nd	cars	ICEV	Trends	2021	1346.03	2566.17	13169.9
Nd	cars	ICEV	Trends	2022	1173.97	2238.13	11486.4
Nd	cars	ICEV	Trends	2023	1186.25	2261.54	11606.5
Nd	cars	ICEV	Trends	2024	1198.2	2284.33	11723.5
Nd	cars	ICEV	Trends	2025	1200.92	2289.51	11750
Nd	cars	ICEV	Trends	2026	1206.45	2300.06	11804.2
Nd	cars	ICEV	Trends	2027	1215.26	2316.84	11890.3
Nd	cars	ICEV	Trends	2028	1223.39	2332.35	11969.9
Nd	cars	ICEV	Trends	2029	1231.24	2347.32	12046.7
Nd	cars	ICEV	Trends	2030	1238.63	2361.41	12119
Nd	cars	ICEV	Trends	2031	1245.71	2374.9	12188.2
Nd	cars	ICEV	Trends	2032	1252.84	2388.49	12258
Nd	cars	ICEV	Trends	2033	1259.4	2401	12322.2
Nd	cars	ICEV	Trends	2034	1265.79	2413.18	12384.7
Nd	cars	ICEV	Trends	2035	1272.22	2425.44	12447.6
Nd	cars	ICEV	Trends	2036	1278.53	2437.48	12509.4
Nd	cars	ICEV	Trends	2037	1284.88	2449.57	12571.5
Nd	cars	ICEV	Trends	2038	1291.24	2461.71	12633.8
Nd	cars	ICEV	Trends	2039	1297.49	2473.62	12694.9
Nd	cars	ICEV	Trends	2040	1303.71	2485.48	12755.8
Nd	cars	ICEV	Trends	2041	1310.01	2497.49	12817.4
Nd	cars	ICEV	Trends	2042	1316.17	2509.22	12877.6
Nd	cars	ICEV	Trends	2043	1322.17	2520.66	12936.3
Nd	cars	ICEV	Trends	2044	1328.16	2532.1	12995
Nd	cars	ICEV	Trends	2045	1333.97	2543.16	13051.8
Nd	cars	ICEV	Trends	2046	1339.62	2553.94	13107.1
Nd	cars	ICEV	Trends	2047	1345.31	2564.79	13162.8
Nd	cars	ICEV	Trends	2048	1350.92	2575.49	13217.7
Nd	cars	ICEV	Trends	2049	1356.3	2585.73	13270.3
Nd	cars	ICEV	Trends	2050	1361.38	2595.42	13320
Nd	cars	ICEV	Trends	2051	1366.03	2604.28	13365.5
Nd	cars	ICEV	Trends	2052	1370.36	2612.54	13407.8
Nd	cars	ICEV	Trends	2053	1374.83	2621.07	13451.6
Nd	cars	ICEV	Trends	2054	1379.15	2629.3	13493.9
Nd	cars	ICEV	Trends	2055	1383.27	2637.16	13534.2
Nd	cars	ICEV	Trends	2056	1387.11	2644.48	13571.8
Nd	cars	ICEV	Trends	2057	1390.87	2651.65	13608.6
Nd	cars	ICEV	Trends	2058	1394.63	2658.82	13645.4
Nd	cars	ICEV	Trends	2059	1398.26	2665.73	13680.8
Nd	cars	ICEV	Trends	2060	1401.84	2672.56	13715.9
Nd	motorcycles	BEV	Trends	1990	0	0	0
Nd	motorcycles	BEV	Trends	1991	0	0	0
Nd	motorcycles	BEV	Trends	1992	0	0	0
Nd	motorcycles	BEV	Trends	1993	0.06474	0.08948	0.11422
Nd	motorcycles	BEV	Trends	1994	0.06474	0.08948	0.11422
Nd	motorcycles	BEV	Trends	1995	0.12948	0.17896	0.22844
Nd	motorcycles	BEV	Trends	1996	0.12948	0.17896	0.22844
Nd	motorcycles	BEV	Trends	1997	0.12948	0.17896	0.22844
Nd	motorcycles	BEV	Trends	1998	0.12948	0.17896	0.22844
Nd	motorcycles	BEV	Trends	1999	0.19422	0.26844	0.34266
Nd	motorcycles	BEV	Trends	2000	0.12948	0.17896	0.22844
Nd	motorcycles	BEV	Trends	2001	0.12948	0.17896	0.22844
Nd	motorcycles	BEV	Trends	2002	0.06474	0.08948	0.11422
Nd	motorcycles	BEV	Trends	2003	0.06474	0.08948	0.11422
Nd	motorcycles	BEV	Trends	2004	0.06474	0.08948	0.11422
Nd	motorcycles	BEV	Trends	2005	0.12948	0.17896	0.22844
Nd	motorcycles	BEV	Trends	2006	0.19422	0.26844	0.34266
Nd	motorcycles	BEV	Trends	2007	0.45318	0.62636	0.79954
Nd	motorcycles	BEV	Trends	2008	0.90636	1.25272	1.59908
Nd	motorcycles	BEV	Trends	2009	1.16532	1.61064	2.05596
Nd	motorcycles	BEV	Trends	2010	1.42428	1.96856	2.51284
Nd	motorcycles	BEV	Trends	2011	2.13642	2.95284	3.76926
Nd	motorcycles	BEV	Trends	2012	2.2659	3.1318	3.9977
Nd	motorcycles	BEV	Trends	2013	2.33064	3.22128	4.11192
Nd	motorcycles	BEV	Trends	2014	2.46012	3.40024	4.34036
Nd	motorcycles	BEV	Trends	2015	3.10752	4.29504	5.48256
Nd	motorcycles	BEV	Trends	2016	3.18167	4.39753	5.61339
Nd	motorcycles	BEV	Trends	2017	3.22897	4.4629	5.69683
Nd	motorcycles	BEV	Trends	2018	3.26561	4.51355	5.76148
Nd	motorcycles	BEV	Trends	2019	3.28068	4.53437	5.78807
Nd	motorcycles	BEV	Trends	2020	3.30437	4.56711	5.82986
Nd	motorcycles	BEV	Trends	2021	3.35418	4.63596	5.91774
Nd	motorcycles	BEV	Trends	2022	3.40399	4.7048	6.00562
Nd	motorcycles	BEV	Trends	2023	3.4396	4.75402	6.06844
Nd	motorcycles	BEV	Trends	2024	3.47426	4.80192	6.12959
Nd	motorcycles	BEV	Trends	2025	3.48214	4.81281	6.14349
Nd	motorcycles	BEV	Trends	2026	3.49818	4.83499	6.1718
Nd	motorcycles	BEV	Trends	2027	3.5237	4.87026	6.21683
Nd	motorcycles	BEV	Trends	2028	3.54728	4.90286	6.25843
Nd	motorcycles	BEV	Trends	2029	3.57005	4.93433	6.2986
Nd	motorcycles	BEV	Trends	2030	3.59149	4.96395	6.33642
Nd	motorcycles	BEV	Trends	2031	3.612	4.9923	6.3726
Nd	motorcycles	BEV	Trends	2032	3.63267	5.02087	6.40908
Nd	motorcycles	BEV	Trends	2033	3.65169	5.04716	6.44263
Nd	motorcycles	BEV	Trends	2034	3.67022	5.07277	6.47532
Nd	motorcycles	BEV	Trends	2035	3.68887	5.09855	6.50823
Nd	motorcycles	BEV	Trends	2036	3.70717	5.12385	6.54052
Nd	motorcycles	BEV	Trends	2037	3.72557	5.14927	6.57298
Nd	motorcycles	BEV	Trends	2038	3.74403	5.17479	6.60555
Nd	motorcycles	BEV	Trends	2039	3.76215	5.19983	6.63751
Nd	motorcycles	BEV	Trends	2040	3.78018	5.22475	6.66933
Nd	motorcycles	BEV	Trends	2041	3.79845	5.25	6.70155
Nd	motorcycles	BEV	Trends	2042	3.81629	5.27467	6.73304
Nd	motorcycles	BEV	Trends	2043	3.83369	5.29871	6.76373
Nd	motorcycles	BEV	Trends	2044	3.85108	5.32275	6.79442
Nd	motorcycles	BEV	Trends	2045	3.86791	5.346	6.8241
Nd	motorcycles	BEV	Trends	2046	3.88431	5.36868	6.85304
Nd	motorcycles	BEV	Trends	2047	3.90081	5.39148	6.88215
Nd	motorcycles	BEV	Trends	2048	3.91708	5.41397	6.91085
Nd	motorcycles	BEV	Trends	2049	3.93266	5.4355	6.93834
Nd	motorcycles	BEV	Trends	2050	3.9474	5.45587	6.96435
Nd	motorcycles	BEV	Trends	2051	3.96087	5.47449	6.98811
Nd	motorcycles	BEV	Trends	2052	3.97342	5.49184	7.01026
Nd	motorcycles	BEV	Trends	2053	3.98639	5.50977	7.03315
Nd	motorcycles	BEV	Trends	2054	3.99893	5.52709	7.05526
Nd	motorcycles	BEV	Trends	2055	4.01087	5.5436	7.07633
Nd	motorcycles	BEV	Trends	2056	4.02201	5.559	7.09599
Nd	motorcycles	BEV	Trends	2057	4.03291	5.57406	7.11521
Nd	motorcycles	BEV	Trends	2058	4.04381	5.58913	7.13445
Nd	motorcycles	BEV	Trends	2059	4.05433	5.60367	7.15301
Nd	motorcycles	BEV	Trends	2060	4.06471	5.61802	7.17132
Nd	motorcycles	ICEV	Trends	1990	0.47993	0.959859	39.3574
Nd	motorcycles	ICEV	Trends	1991	0.469655	0.93931	38.5148
Nd	motorcycles	ICEV	Trends	1992	0.501223	1.00245	41.1036
Nd	motorcycles	ICEV	Trends	1993	0.544258	1.08852	44.6327
Nd	motorcycles	ICEV	Trends	1994	0.581783	1.16357	47.71
Nd	motorcycles	ICEV	Trends	1995	0.705078	1.41016	57.821
Nd	motorcycles	ICEV	Trends	1996	0.823311	1.64662	67.5169
Nd	motorcycles	ICEV	Trends	1997	0.825842	1.65168	67.7245
Nd	motorcycles	ICEV	Trends	1998	1.03312	2.06624	84.7227
Nd	motorcycles	ICEV	Trends	1999	1.21792	2.43583	99.8771
Nd	motorcycles	ICEV	Trends	2000	1.19975	2.3995	98.3873
Nd	motorcycles	ICEV	Trends	2001	1.01957	2.03914	83.6115
Nd	motorcycles	ICEV	Trends	2002	0.848774	1.69755	69.605
Nd	motorcycles	ICEV	Trends	2003	0.836117	1.67223	68.5671
Nd	motorcycles	ICEV	Trends	2004	0.878407	1.75681	72.0351
Nd	motorcycles	ICEV	Trends	2005	0.954648	1.9093	78.2873
Nd	motorcycles	ICEV	Trends	2006	0.995746	1.99149	81.6577
Nd	motorcycles	ICEV	Trends	2007	1.11279	2.22558	91.2559
Nd	motorcycles	ICEV	Trends	2008	1.16759	2.33517	95.7496
Nd	motorcycles	ICEV	Trends	2009	1.05025	2.10049	86.1271
Nd	motorcycles	ICEV	Trends	2010	1.01153	2.02306	82.9521
Nd	motorcycles	ICEV	Trends	2011	1.0288	2.05761	84.3686
Nd	motorcycles	ICEV	Trends	2012	1.02597	2.05195	84.1366
Nd	motorcycles	ICEV	Trends	2013	0.92025	1.8405	75.4665
Nd	motorcycles	ICEV	Trends	2014	0.882725	1.76545	72.3892
Nd	motorcycles	ICEV	Trends	2015	0.803804	1.60761	65.9172
Nd	motorcycles	ICEV	Trends	2016	0.822985	1.64597	67.4901
Nd	motorcycles	ICEV	Trends	2017	0.835219	1.67044	68.4934
Nd	motorcycles	ICEV	Trends	2018	0.844697	1.68939	69.2707
Nd	motorcycles	ICEV	Trends	2019	0.848595	1.69719	69.5903
Nd	motorcycles	ICEV	Trends	2020	0.854722	1.70944	70.0928
Nd	motorcycles	ICEV	Trends	2021	0.867606	1.73521	71.1494
Nd	motorcycles	ICEV	Trends	2022	0.88049	1.76098	72.2059
Nd	motorcycles	ICEV	Trends	2023	0.8897	1.7794	72.9612
Nd	motorcycles	ICEV	Trends	2024	0.898666	1.79733	73.6965
Nd	motorcycles	ICEV	Trends	2025	0.900704	1.80141	73.8636
Nd	motorcycles	ICEV	Trends	2026	0.904854	1.80971	74.2039
Nd	motorcycles	ICEV	Trends	2027	0.911456	1.82291	74.7453
Nd	motorcycles	ICEV	Trends	2028	0.917555	1.83511	75.2455
Nd	motorcycles	ICEV	Trends	2029	0.923445	1.84689	75.7285
Nd	motorcycles	ICEV	Trends	2030	0.928989	1.85798	76.1831
Nd	motorcycles	ICEV	Trends	2031	0.934294	1.86859	76.6182
Nd	motorcycles	ICEV	Trends	2032	0.939642	1.87928	77.0567
Nd	motorcycles	ICEV	Trends	2033	0.944561	1.88912	77.4602
Nd	motorcycles	ICEV	Trends	2034	0.949354	1.89871	77.8532
Nd	motorcycles	ICEV	Trends	2035	0.954178	1.90836	78.2489
Nd	motorcycles	ICEV	Trends	2036	0.958913	1.91783	78.6371
Nd	motorcycles	ICEV	Trends	2037	0.963671	1.92734	79.0273
Nd	motorcycles	ICEV	Trends	2038	0.968447	1.93689	79.419
Nd	motorcycles	ICEV	Trends	2039	0.973133	1.94627	79.8033
Nd	motorcycles	ICEV	Trends	2040	0.977797	1.95559	80.1858
Nd	motorcycles	ICEV	Trends	2041	0.982522	1.96504	80.5732
Nd	motorcycles	ICEV	Trends	2042	0.987139	1.97428	80.9518
Nd	motorcycles	ICEV	Trends	2043	0.991638	1.98328	81.3208
Nd	motorcycles	ICEV	Trends	2044	0.996137	1.99227	81.6897
Nd	motorcycles	ICEV	Trends	2045	1.00049	2.00098	82.0466
Nd	motorcycles	ICEV	Trends	2046	1.00473	2.00946	82.3946
Nd	motorcycles	ICEV	Trends	2047	1.009	2.018	82.7445
Nd	motorcycles	ICEV	Trends	2048	1.01321	2.02642	83.0897
Nd	motorcycles	ICEV	Trends	2049	1.01724	2.03448	83.4201
Nd	motorcycles	ICEV	Trends	2050	1.02105	2.0421	83.7328
Nd	motorcycles	ICEV	Trends	2051	1.02453	2.04907	84.0185
Nd	motorcycles	ICEV	Trends	2052	1.02778	2.05556	84.2849
Nd	motorcycles	ICEV	Trends	2053	1.03114	2.06227	84.56
Nd	motorcycles	ICEV	Trends	2054	1.03438	2.06876	84.8258
Nd	motorcycles	ICEV	Trends	2055	1.03747	2.07494	85.0791
Nd	motorcycles	ICEV	Trends	2056	1.04035	2.0807	85.3155
Nd	motorcycles	ICEV	Trends	2057	1.04317	2.08634	85.5466
Nd	motorcycles	ICEV	Trends	2058	1.04599	2.09198	85.778
Nd	motorcycles	ICEV	Trends	2059	1.04871	2.09742	86.0011
Nd	motorcycles	ICEV	Trends	2060	1.0514	2.10279	86.2213
Nd	buses	BEV	Trends	1990	0	0	0
Nd	buses	BEV	Trends	1991	0	0	0
Nd	buses	BEV	Trends	1992	0	0	0
Nd	buses	BEV	Trends	1993	0	0	0
Nd	buses	BEV	Trends	1994	0	0	0
Nd	buses	BEV	Trends	1995	0	0	0
Nd	buses	BEV	Trends	1996	0	0	0
Nd	buses	BEV	Trends	1997	0	0	0
Nd	buses	BEV	Trends	1998	0	0	0
Nd	buses	BEV	Trends	1999	0	0	0
Nd	buses	BEV	Trends	2000	0	0	0
Nd	buses	BEV	Trends	2001	0	0	0
Nd	buses	BEV	Trends	2002	0	0	0
Nd	buses	BEV	Trends	2003	0	0	0
Nd	buses	BEV	Trends	2004	0	0	0
Nd	buses	BEV	Trends	2005	0	0	0
Nd	buses	BEV	Trends	2006	0	0	0
Nd	buses	BEV	Trends	2007	0	0	0
Nd	buses	BEV	Trends	2008	0	0	0
Nd	buses	BEV	Trends	2009	0	0	0
Nd	buses	BEV	Trends	2010	0	0	0
Nd	buses	BEV	Trends	2011	0	0	0
Nd	buses	BEV	Trends	2012	4.8	12.7655	7.5
Nd	buses	BEV	Trends	2013	14.4	38.2966	22.5
Nd	buses	BEV	Trends	2014	0	0	0
Nd	buses	BEV	Trends	2015	0	0	0
Nd	buses	BEV	Trends	2016	0	0	0
Nd	buses	BEV	Trends	2017	0	0	0
Nd	buses	BEV	Trends	2018	0	0	0
Nd	buses	BEV	Trends	2019	0	0	0
Nd	buses	BEV	Trends	2020	0	0	0
Nd	buses	BEV	Trends	2021	0	0	0
Nd	buses	BEV	Trends	2022	0	0	0
Nd	buses	BEV	Trends	2023	0	0	0
Nd	buses	BEV	Trends	2024	0	0	0
Nd	buses	BEV	Trends	2025	0	0	0
Nd	buses	BEV	Trends	2026	0	0	0
Nd	buses	BEV	Trends	2027	0	0	0
Nd	buses	BEV	Trends	2028	0	0	0
Nd	buses	BEV	Trends	2029	0	0	0
Nd	buses	BEV	Trends	2030	0	0	0
Nd	buses	BEV	Trends	2031	0	0	0
Nd	buses	BEV	Trends	2032	0	0	0
Nd	buses	BEV	Trends	2033	0	0	0
Nd	buses	BEV	Trends	2034	0	0	0
Nd	buses	BEV	Trends	2035	0	0	0
Nd	buses	BEV	Trends	2036	0	0	0
Nd	buses	BEV	Trends	2037	0	0	0
Nd	buses	BEV	Trends	2038	0	0	0
Nd	buses	BEV	Trends	2039	0	0	0
Nd	buses	BEV	Trends	2040	0	0	0
Nd	buses	BEV	Trends	2041	0	0	0
Nd	buses	BEV	Trends	2042	0	0	0
Nd	buses	BEV	Trends	2043	0	0	0
Nd	buses	BEV	Trends	2044	0	0	0
Nd	buses	BEV	Trends	2045	0	0	0
Nd	buses	BEV	Trends	2046	0	0	0
Nd	buses	BEV	Trends	2047	0	0	0
Nd	buses	BEV	Trends	2048	0	0	0
Nd	buses	BEV	Trends	2049	0	0	0
Nd	buses	BEV	Trends	2050	0	0	0
Nd	buses	BEV	Trends	2051	0	0	0
Nd	buses	BEV	Trends	2052	0	0	0
Nd	buses	BEV	Trends	2053	0	0	0
Nd	buses	BEV	Trends	2054	0	0	0
Nd	buses	BEV	Trends	2055	0	0	0
Nd	buses	BEV	Trends	2056	0	0	0
Nd	buses	BEV	Trends	2057	0	0	0
Nd	buses	BEV	Trends	2058	0	0	0
Nd	buses	BEV	Trends	2059	0	0	0
Nd	buses	BEV	Trends	2060	0	0	0
Nd	buses	ICEV	Trends	1990	8.1168	15.4769	79.4409
Nd	buses	ICEV	Trends	1991	1.94535	3.70934	19.0396
Nd	buses	ICEV	Trends	1992	1.94535	3.70934	19.0396
Nd	buses	ICEV	Trends	1993	1.34162	2.55817	13.1307
Nd	buses	ICEV	Trends	1994	3.35405	6.39542	32.8268
Nd	buses	ICEV	Trends	1995	3.35405	6.39542	32.8268
Nd	buses	ICEV	Trends	1996	2.95156	5.62797	28.8876
Nd	buses	ICEV	Trends	1997	2.21367	4.22098	21.6657
Nd	buses	ICEV	Trends	1998	2.61616	4.98843	25.6049
Nd	buses	ICEV	Trends	1999	2.88448	5.50006	28.2311
Nd	buses	ICEV	Trends	2000	9.8609	18.8025	96.5108
Nd	buses	ICEV	Trends	2001	1.27454	2.43026	12.4742
Nd	buses	ICEV	Trends	2002	2.41492	4.6047	23.6353
Nd	buses	ICEV	Trends	2003	2.21367	4.22098	21.6657
Nd	buses	ICEV	Trends	2004	1.81119	3.45353	17.7265
Nd	buses	ICEV	Trends	2005	2.75032	5.24425	26.918
Nd	buses	ICEV	Trends	2006	2.07951	3.96516	20.3526
Nd	buses	ICEV	Trends	2007	2.54908	4.86052	24.9484
Nd	buses	ICEV	Trends	2008	10.1292	19.3142	99.137
Nd	buses	ICEV	Trends	2009	5.2994	10.1048	51.8664
Nd	buses	ICEV	Trends	2010	2.88448	5.50006	28.2311
Nd	buses	ICEV	Trends	2011	1.94535	3.70934	19.0396
Nd	buses	ICEV	Trends	2012	0.067081	0.127908	0.656536
Nd	buses	ICEV	Trends	2013	1.54286	2.94189	15.1003
Nd	buses	ICEV	Trends	2014	24.015	45.7912	235.04
Nd	buses	ICEV	Trends	2015	5.03107	9.59313	49.2402
Nd	buses	ICEV	Trends	2016	5.15113	9.82205	50.4152
Nd	buses	ICEV	Trends	2017	5.2277	9.96806	51.1647
Nd	buses	ICEV	Trends	2018	5.28703	10.0812	51.7453
Nd	buses	ICEV	Trends	2019	5.31142	10.1277	51.9841
Nd	buses	ICEV	Trends	2020	5.34977	10.2008	52.3594
Nd	buses	ICEV	Trends	2021	5.43041	10.3546	53.1487
Nd	buses	ICEV	Trends	2022	5.51106	10.5084	53.9379
Nd	buses	ICEV	Trends	2023	5.5687	10.6183	54.5021
Nd	buses	ICEV	Trends	2024	5.62482	10.7253	55.0514
Nd	buses	ICEV	Trends	2025	5.63757	10.7496	55.1762
Nd	buses	ICEV	Trends	2026	5.66355	10.7991	55.4304
Nd	buses	ICEV	Trends	2027	5.70487	10.8779	55.8348
Nd	buses	ICEV	Trends	2028	5.74305	10.9507	56.2085
Nd	buses	ICEV	Trends	2029	5.77991	11.021	56.5693
Nd	buses	ICEV	Trends	2030	5.81461	11.0872	56.9089
Nd	buses	ICEV	Trends	2031	5.84782	11.1505	57.2339
Nd	buses	ICEV	Trends	2032	5.88129	11.2143	57.5615
Nd	buses	ICEV	Trends	2033	5.91208	11.273	57.8629
Nd	buses	ICEV	Trends	2034	5.94208	11.3302	58.1564
Nd	buses	ICEV	Trends	2035	5.97228	11.3878	58.452
Nd	buses	ICEV	Trends	2036	6.00191	11.4443	58.742
Nd	buses	ICEV	Trends	2037	6.03169	11.5011	59.0335
Nd	buses	ICEV	Trends	2038	6.06159	11.5581	59.3261
Nd	buses	ICEV	Trends	2039	6.09092	11.614	59.6131
Nd	buses	ICEV	Trends	2040	6.12011	11.6697	59.8989
Nd	buses	ICEV	Trends	2041	6.14968	11.7261	60.1883
Nd	buses	ICEV	Trends	2042	6.17858	11.7812	60.4711
Nd	buses	ICEV	Trends	2043	6.20674	11.8349	60.7467
Nd	buses	ICEV	Trends	2044	6.2349	11.8886	61.0223
Nd	buses	ICEV	Trends	2045	6.26214	11.9405	61.2889
Nd	buses	ICEV	Trends	2046	6.28869	11.9911	61.5488
Nd	buses	ICEV	Trends	2047	6.31541	12.0421	61.8103
Nd	buses	ICEV	Trends	2048	6.34175	12.0923	62.0681
Nd	buses	ICEV	Trends	2049	6.36697	12.1404	62.3149
Nd	buses	ICEV	Trends	2050	6.39083	12.1859	62.5485
Nd	buses	ICEV	Trends	2051	6.41264	12.2275	62.7619
Nd	buses	ICEV	Trends	2052	6.43297	12.2662	62.9609
Nd	buses	ICEV	Trends	2053	6.45397	12.3063	63.1664
Nd	buses	ICEV	Trends	2054	6.47426	12.345	63.365
Nd	buses	ICEV	Trends	2055	6.49359	12.3818	63.5542
Nd	buses	ICEV	Trends	2056	6.51164	12.4162	63.7308
Nd	buses	ICEV	Trends	2057	6.52927	12.4499	63.9034
Nd	buses	ICEV	Trends	2058	6.54693	12.4835	64.0762
Nd	buses	ICEV	Trends	2059	6.56396	12.516	64.2429
Nd	buses	ICEV	Trends	2060	6.58076	12.548	64.4074
Nd	trucks_light	BEV	Trends	1990	0.767742	0.767742	0.767742
Nd	trucks_light	BEV	Trends	1991	0.767742	0.767742	0.767742
Nd	trucks_light	BEV	Trends	1992	0.383871	0.383871	0.383871
Nd	trucks_light	BEV	Trends	1993	0.383871	0.383871	0.383871
Nd	trucks_light	BEV	Trends	1994	0.383871	0.383871	0.383871
Nd	trucks_light	BEV	Trends	1995	0.383871	0.383871	0.383871
Nd	trucks_light	BEV	Trends	1996	0	0	0
Nd	trucks_light	BEV	Trends	1997	0	0	0
Nd	trucks_light	BEV	Trends	1998	0	0	0
Nd	trucks_light	BEV	Trends	1999	0	0	0
Nd	trucks_light	BEV	Trends	2000	0	0	0
Nd	trucks_light	BEV	Trends	2001	0	0	0
Nd	trucks_light	BEV	Trends	2002	0	0	0
Nd	trucks_light	BEV	Trends	2003	0	0	0
Nd	trucks_light	BEV	Trends	2004	0	0	0
Nd	trucks_light	BEV	Trends	2005	0	0	0
Nd	trucks_light	BEV	Trends	2006	0.383871	0.383871	0.383871
Nd	trucks_light	BEV	Trends	2007	0.383871	0.383871	0.383871
Nd	trucks_light	BEV	Trends	2008	0.383871	0.383871	0.383871
Nd	trucks_light	BEV	Trends	2009	0.383871	0.383871	0.383871
Nd	trucks_light	BEV	Trends	2010	1.15161	1.15161	1.15161
Nd	trucks_light	BEV	Trends	2011	2.30323	2.30323	2.30323
Nd	trucks_light	BEV	Trends	2012	5.75806	5.75806	5.75806
Nd	trucks_light	BEV	Trends	2013	7.67742	7.67742	7.67742
Nd	trucks_light	BEV	Trends	2014	12.6677	12.6677	12.6677
Nd	trucks_light	BEV	Trends	2015	19.5774	19.5774	19.5774
Nd	trucks_light	BEV	Trends	2016	20.0446	20.0446	20.0446
Nd	trucks_light	BEV	Trends	2017	20.3426	20.3426	20.3426
Nd	trucks_light	BEV	Trends	2018	20.5734	20.5734	20.5734
Nd	trucks_light	BEV	Trends	2019	20.6683	20.6683	20.6683
Nd	trucks_light	BEV	Trends	2020	20.8176	20.8176	20.8176
Nd	trucks_light	BEV	Trends	2021	21.1314	21.1314	21.1314
Nd	trucks_light	BEV	Trends	2022	21.4452	21.4452	21.4452
Nd	trucks_light	BEV	Trends	2023	21.6695	21.6695	21.6695
Nd	trucks_light	BEV	Trends	2024	21.8879	21.8879	21.8879
Nd	trucks_light	BEV	Trends	2025	21.9375	21.9375	21.9375
Nd	trucks_light	BEV	Trends	2026	22.0386	22.0386	22.0386
Nd	trucks_light	BEV	Trends	2027	22.1994	22.1994	22.1994
Nd	trucks_light	BEV	Trends	2028	22.3479	22.3479	22.3479
Nd	trucks_light	BEV	Trends	2029	22.4914	22.4914	22.4914
Nd	trucks_light	BEV	Trends	2030	22.6264	22.6264	22.6264
Nd	trucks_light	BEV	Trends	2031	22.7556	22.7556	22.7556
Nd	trucks_light	BEV	Trends	2032	22.8859	22.8859	22.8859
Nd	trucks_light	BEV	Trends	2033	23.0057	23.0057	23.0057
Nd	trucks_light	BEV	Trends	2034	23.1224	23.1224	23.1224
Nd	trucks_light	BEV	Trends	2035	23.2399	23.2399	23.2399
Nd	trucks_light	BEV	Trends	2036	23.3552	23.3552	23.3552
Nd	trucks_light	BEV	Trends	2037	23.4711	23.4711	23.4711
Nd	trucks_light	BEV	Trends	2038	23.5875	23.5875	23.5875
Nd	trucks_light	BEV	Trends	2039	23.7016	23.7016	23.7016
Nd	trucks_light	BEV	Trends	2040	23.8152	23.8152	23.8152
Nd	trucks_light	BEV	Trends	2041	23.9303	23.9303	23.9303
Nd	trucks_light	BEV	Trends	2042	24.0427	24.0427	24.0427
Nd	trucks_light	BEV	Trends	2043	24.1523	24.1523	24.1523
Nd	trucks_light	BEV	Trends	2044	24.2619	24.2619	24.2619
Nd	trucks_light	BEV	Trends	2045	24.3679	24.3679	24.3679
Nd	trucks_light	BEV	Trends	2046	24.4712	24.4712	24.4712
Nd	trucks_light	BEV	Trends	2047	24.5752	24.5752	24.5752
Nd	trucks_light	BEV	Trends	2048	24.6776	24.6776	24.6776
Nd	trucks_light	BEV	Trends	2049	24.7758	24.7758	24.7758
Nd	trucks_light	BEV	Trends	2050	24.8687	24.8687	24.8687
Nd	trucks_light	BEV	Trends	2051	24.9535	24.9535	24.9535
Nd	trucks_light	BEV	Trends	2052	25.0326	25.0326	25.0326
Nd	trucks_light	BEV	Trends	2053	25.1143	25.1143	25.1143
Nd	trucks_light	BEV	Trends	2054	25.1933	25.1933	25.1933
Nd	trucks_light	BEV	Trends	2055	25.2685	25.2685	25.2685
Nd	trucks_light	BEV	Trends	2056	25.3387	25.3387	25.3387
Nd	trucks_light	BEV	Trends	2057	25.4074	25.4074	25.4074
Nd	trucks_light	BEV	Trends	2058	25.4761	25.4761	25.4761
Nd	trucks_light	BEV	Trends	2059	25.5423	25.5423	25.5423
Nd	trucks_light	BEV	Trends	2060	25.6077	25.6077	25.6077
Nd	trucks_light	ICEV	Trends	1990	2.76775	5.53551	226.974
Nd	trucks_light	ICEV	Trends	1991	2.85067	5.70134	233.774
Nd	trucks_light	ICEV	Trends	1992	3.05585	6.11169	250.599
Nd	trucks_light	ICEV	Trends	1993	2.7042	5.40841	221.762
Nd	trucks_light	ICEV	Trends	1994	2.61281	5.22562	214.268
Nd	trucks_light	ICEV	Trends	1995	2.48148	4.96295	203.497
Nd	trucks_light	ICEV	Trends	1996	2.52384	5.04768	206.972
Nd	trucks_light	ICEV	Trends	1997	2.6927	5.38541	220.819
Nd	trucks_light	ICEV	Trends	1998	3.0395	6.07901	249.259
Nd	trucks_light	ICEV	Trends	1999	3.38631	6.77261	277.699
Nd	trucks_light	ICEV	Trends	2000	3.2934	6.5868	270.08
Nd	trucks_light	ICEV	Trends	2001	3.2005	6.401	262.462
Nd	trucks_light	ICEV	Trends	2002	3.0268	6.05359	248.217
Nd	trucks_light	ICEV	Trends	2003	2.74233	5.48467	224.889
Nd	trucks_light	ICEV	Trends	2004	3.29794	6.59588	270.453
Nd	trucks_light	ICEV	Trends	2005	3.71253	7.42506	304.452
Nd	trucks_light	ICEV	Trends	2006	4.13075	8.2615	338.748
Nd	trucks_light	ICEV	Trends	2007	4.0563	8.11261	332.643
Nd	trucks_light	ICEV	Trends	2008	4.43216	8.86432	363.466
Nd	trucks_light	ICEV	Trends	2009	4.40734	8.81469	361.431
Nd	trucks_light	ICEV	Trends	2010	3.08187	6.16374	252.734
Nd	trucks_light	ICEV	Trends	2011	3.65564	7.31127	299.786
Nd	trucks_light	ICEV	Trends	2012	4.04359	8.08719	331.601
Nd	trucks_light	ICEV	Trends	2013	3.47951	6.95903	285.343
Nd	trucks_light	ICEV	Trends	2014	3.50312	7.00623	287.278
Nd	trucks_light	ICEV	Trends	2015	3.37239	6.74477	276.558
Nd	trucks_light	ICEV	Trends	2016	3.45286	6.90572	283.157
Nd	trucks_light	ICEV	Trends	2017	3.50419	7.00838	287.366
Nd	trucks_light	ICEV	Trends	2018	3.54396	7.08791	290.627
Nd	trucks_light	ICEV	Trends	2019	3.56031	7.12061	291.968
Nd	trucks_light	ICEV	Trends	2020	3.58601	7.17203	294.076
Nd	trucks_light	ICEV	Trends	2021	3.64007	7.28014	298.509
Nd	trucks_light	ICEV	Trends	2022	3.69412	7.38825	302.942
Nd	trucks_light	ICEV	Trends	2023	3.73277	7.46553	306.111
Nd	trucks_light	ICEV	Trends	2024	3.77038	7.54076	309.196
Nd	trucks_light	ICEV	Trends	2025	3.77893	7.55786	309.897
Nd	trucks_light	ICEV	Trends	2026	3.79634	7.59269	311.325
Nd	trucks_light	ICEV	Trends	2027	3.82404	7.64808	313.596
Nd	trucks_light	ICEV	Trends	2028	3.84963	7.69927	315.695
Nd	trucks_light	ICEV	Trends	2029	3.87434	7.74868	317.721
Nd	trucks_light	ICEV	Trends	2030	3.8976	7.79521	319.629
Nd	trucks_light	ICEV	Trends	2031	3.91986	7.83972	321.454
Nd	trucks_light	ICEV	Trends	2032	3.9423	7.88459	323.294
Nd	trucks_light	ICEV	Trends	2033	3.96294	7.92588	324.987
Nd	trucks_light	ICEV	Trends	2034	3.98304	7.96609	326.636
Nd	trucks_light	ICEV	Trends	2035	4.00329	8.00657	328.296
Nd	trucks_light	ICEV	Trends	2036	4.02315	8.0463	329.925
Nd	trucks_light	ICEV	Trends	2037	4.04311	8.08623	331.562
Nd	trucks_light	ICEV	Trends	2038	4.06315	8.1263	333.205
Nd	trucks_light	ICEV	Trends	2039	4.08281	8.16562	334.817
Nd	trucks_light	ICEV	Trends	2040	4.10238	8.20476	336.422
Nd	trucks_light	ICEV	Trends	2041	4.1222	8.2444	338.048
Nd	trucks_light	ICEV	Trends	2042	4.14157	8.28314	339.636
Nd	trucks_light	ICEV	Trends	2043	4.16045	8.3209	341.184
Nd	trucks_light	ICEV	Trends	2044	4.17933	8.35865	342.732
Nd	trucks_light	ICEV	Trends	2045	4.19758	8.39516	344.229
Nd	trucks_light	ICEV	Trends	2046	4.21538	8.43077	345.689
Nd	trucks_light	ICEV	Trends	2047	4.23329	8.46658	347.157
Nd	trucks_light	ICEV	Trends	2048	4.25095	8.50189	348.605
Nd	trucks_light	ICEV	Trends	2049	4.26785	8.53571	349.992
Nd	trucks_light	ICEV	Trends	2050	4.28385	8.5677	351.304
Nd	trucks_light	ICEV	Trends	2051	4.29847	8.59694	352.502
Nd	trucks_light	ICEV	Trends	2052	4.31209	8.62419	353.62
Nd	trucks_light	ICEV	Trends	2053	4.32617	8.65234	354.774
Nd	trucks_light	ICEV	Trends	2054	4.33977	8.67954	355.889
Nd	trucks_light	ICEV	Trends	2055	4.35273	8.70546	356.952
Nd	trucks_light	ICEV	Trends	2056	4.36482	8.72965	357.944
Nd	trucks_light	ICEV	Trends	2057	4.37665	8.75329	358.914
Nd	trucks_light	ICEV	Trends	2058	4.38848	8.77697	359.884
Nd	trucks_light	ICEV	Trends	2059	4.3999	8.79979	360.82
Nd	trucks_light	ICEV	Trends	2060	4.41116	8.82232	361.744
Nd	trucks_med	BEV	Trends	1990	0	0	0
Nd	trucks_med	BEV	Trends	1991	0	0	0
Nd	trucks_med	BEV	Trends	1992	0	0	0
Nd	trucks_med	BEV	Trends	1993	0	0	0
Nd	trucks_med	BEV	Trends	1994	0	0	0
Nd	trucks_med	BEV	Trends	1995	0	0	0
Nd	trucks_med	BEV	Trends	1996	0	0	0
Nd	trucks_med	BEV	Trends	1997	0	0	0
Nd	trucks_med	BEV	Trends	1998	0	0	0
Nd	trucks_med	BEV	Trends	1999	0	0	0
Nd	trucks_med	BEV	Trends	2000	0	0	0
Nd	trucks_med	BEV	Trends	2001	0	0	0
Nd	trucks_med	BEV	Trends	2002	0	0	0
Nd	trucks_med	BEV	Trends	2003	0	0	0
Nd	trucks_med	BEV	Trends	2004	0	0	0
Nd	trucks_med	BEV	Trends	2005	0	0	0
Nd	trucks_med	BEV	Trends	2006	0	0	0
Nd	trucks_med	BEV	Trends	2007	0	0	0
Nd	trucks_med	BEV	Trends	2008	0	0	0
Nd	trucks_med	BEV	Trends	2009	0	0	0
Nd	trucks_med	BEV	Trends	2010	0	0	0
Nd	trucks_med	BEV	Trends	2011	0	0	0
Nd	trucks_med	BEV	Trends	2012	0	0	0
Nd	trucks_med	BEV	Trends	2013	0	0	0
Nd	trucks_med	BEV	Trends	2014	0	0	0
Nd	trucks_med	BEV	Trends	2015	0	0	0
Nd	trucks_med	BEV	Trends	2016	0	0	0
Nd	trucks_med	BEV	Trends	2017	0	0	0
Nd	trucks_med	BEV	Trends	2018	0	0	0
Nd	trucks_med	BEV	Trends	2019	0	0	0
Nd	trucks_med	BEV	Trends	2020	0	0	0
Nd	trucks_med	BEV	Trends	2021	0	0	0
Nd	trucks_med	BEV	Trends	2022	0	0	0
Nd	trucks_med	BEV	Trends	2023	0	0	0
Nd	trucks_med	BEV	Trends	2024	0	0	0
Nd	trucks_med	BEV	Trends	2025	0	0	0
Nd	trucks_med	BEV	Trends	2026	0	0	0
Nd	trucks_med	BEV	Trends	2027	0	0	0
Nd	trucks_med	BEV	Trends	2028	0	0	0
Nd	trucks_med	BEV	Trends	2029	0	0	0
Nd	trucks_med	BEV	Trends	2030	0	0	0
Nd	trucks_med	BEV	Trends	2031	0	0	0
Nd	trucks_med	BEV	Trends	2032	0	0	0
Nd	trucks_med	BEV	Trends	2033	0	0	0
Nd	trucks_med	BEV	Trends	2034	0	0	0
Nd	trucks_med	BEV	Trends	2035	0	0	0
Nd	trucks_med	BEV	Trends	2036	0	0	0
Nd	trucks_med	BEV	Trends	2037	0	0	0
Nd	trucks_med	BEV	Trends	2038	0	0	0
Nd	trucks_med	BEV	Trends	2039	0	0	0
Nd	trucks_med	BEV	Trends	2040	0	0	0
Nd	trucks_med	BEV	Trends	2041	0	0	0
Nd	trucks_med	BEV	Trends	2042	0	0	0
Nd	trucks_med	BEV	Trends	2043	0	0	0
Nd	trucks_med	BEV	Trends	2044	0	0	0
Nd	trucks_med	BEV	Trends	2045	0	0	0
Nd	trucks_med	BEV	Trends	2046	0	0	0
Nd	trucks_med	BEV	Trends	2047	0	0	0
Nd	trucks_med	BEV	Trends	2048	0	0	0
Nd	trucks_med	BEV	Trends	2049	0	0	0
Nd	trucks_med	BEV	Trends	2050	0	0	0
Nd	trucks_med	BEV	Trends	2051	0	0	0
Nd	trucks_med	BEV	Trends	2052	0	0	0
Nd	trucks_med	BEV	Trends	2053	0	0	0
Nd	trucks_med	BEV	Trends	2054	0	0	0
Nd	trucks_med	BEV	Trends	2055	0	0	0
Nd	trucks_med	BEV	Trends	2056	0	0	0
Nd	trucks_med	BEV	Trends	2057	0	0	0
Nd	trucks_med	BEV	Trends	2058	0	0	0
Nd	trucks_med	BEV	Trends	2059	0	0	0
Nd	trucks_med	BEV	Trends	2060	0	0	0
Nd	trucks_med	ICEV	Trends	1990	1.65645	3.3129	135.84
Nd	trucks_med	ICEV	Trends	1991	1.67119	3.34238	137.049
Nd	trucks_med	ICEV	Trends	1992	1.75562	3.51124	143.972
Nd	trucks_med	ICEV	Trends	1993	1.53047	3.06095	125.509
Nd	trucks_med	ICEV	Trends	1994	1.47553	2.95105	121.003
Nd	trucks_med	ICEV	Trends	1995	1.4112	2.8224	115.728
Nd	trucks_med	ICEV	Trends	1996	1.4514	2.90281	119.025
Nd	trucks_med	ICEV	Trends	1997	1.52913	3.05827	125.399
Nd	trucks_med	ICEV	Trends	1998	1.44068	2.88136	118.145
Nd	trucks_med	ICEV	Trends	1999	1.40718	2.81436	115.398
Nd	trucks_med	ICEV	Trends	2000	1.18873	2.37746	97.4837
Nd	trucks_med	ICEV	Trends	2001	1.13646	2.27293	93.1975
Nd	trucks_med	ICEV	Trends	2002	0.901934	1.80387	73.9645
Nd	trucks_med	ICEV	Trends	2003	0.667405	1.33481	54.7315
Nd	trucks_med	ICEV	Trends	2004	0.63256	1.26512	51.8741
Nd	trucks_med	ICEV	Trends	2005	0.528027	1.05605	43.3017
Nd	trucks_med	ICEV	Trends	2006	0.39401	0.78802	32.3114
Nd	trucks_med	ICEV	Trends	2007	0.379268	0.758536	31.1025
Nd	trucks_med	ICEV	Trends	2008	0.400711	0.801422	32.8609
Nd	trucks_med	ICEV	Trends	2009	0.381948	0.763897	31.3223
Nd	trucks_med	ICEV	Trends	2010	0.246591	0.493182	20.2221
Nd	trucks_med	ICEV	Trends	2011	0.276075	0.55215	22.6399
Nd	trucks_med	ICEV	Trends	2012	0.296178	0.592355	24.2885
Nd	trucks_med	ICEV	Trends	2013	0.243911	0.487822	20.0023
Nd	trucks_med	ICEV	Trends	2014	0.23453	0.469059	19.233
Nd	trucks_med	ICEV	Trends	2015	0.210407	0.420813	17.2547
Nd	trucks_med	ICEV	Trends	2016	0.215427	0.430855	17.6665
Nd	trucks_med	ICEV	Trends	2017	0.21863	0.43726	17.9291
Nd	trucks_med	ICEV	Trends	2018	0.221111	0.442222	18.1325
Nd	trucks_med	ICEV	Trends	2019	0.222131	0.444263	18.2162
Nd	trucks_med	ICEV	Trends	2020	0.223735	0.44747	18.3477
Nd	trucks_med	ICEV	Trends	2021	0.227108	0.454215	18.6243
Nd	trucks_med	ICEV	Trends	2022	0.23048	0.460961	18.9009
Nd	trucks_med	ICEV	Trends	2023	0.232891	0.465782	19.0986
Nd	trucks_med	ICEV	Trends	2024	0.235238	0.470476	19.2911
Nd	trucks_med	ICEV	Trends	2025	0.235771	0.471543	19.3348
Nd	trucks_med	ICEV	Trends	2026	0.236858	0.473716	19.4239
Nd	trucks_med	ICEV	Trends	2027	0.238586	0.477172	19.5656
Nd	trucks_med	ICEV	Trends	2028	0.240183	0.480365	19.6965
Nd	trucks_med	ICEV	Trends	2029	0.241724	0.483448	19.823
Nd	trucks_med	ICEV	Trends	2030	0.243175	0.486351	19.942
Nd	trucks_med	ICEV	Trends	2031	0.244564	0.489128	20.0559
Nd	trucks_med	ICEV	Trends	2032	0.245964	0.491928	20.1707
Nd	trucks_med	ICEV	Trends	2033	0.247252	0.494504	20.2763
Nd	trucks_med	ICEV	Trends	2034	0.248506	0.497013	20.3791
Nd	trucks_med	ICEV	Trends	2035	0.249769	0.499538	20.4827
Nd	trucks_med	ICEV	Trends	2036	0.251008	0.502017	20.5843
Nd	trucks_med	ICEV	Trends	2037	0.252254	0.504508	20.6865
Nd	trucks_med	ICEV	Trends	2038	0.253504	0.507008	20.789
Nd	trucks_med	ICEV	Trends	2039	0.254731	0.509462	20.8896
Nd	trucks_med	ICEV	Trends	2040	0.255952	0.511904	20.9897
Nd	trucks_med	ICEV	Trends	2041	0.257188	0.514377	21.0911
Nd	trucks_med	ICEV	Trends	2042	0.258397	0.516794	21.1902
Nd	trucks_med	ICEV	Trends	2043	0.259575	0.519149	21.2868
Nd	trucks_med	ICEV	Trends	2044	0.260752	0.521505	21.3834
Nd	trucks_med	ICEV	Trends	2045	0.261891	0.523783	21.4768
Nd	trucks_med	ICEV	Trends	2046	0.263002	0.526004	21.5679
Nd	trucks_med	ICEV	Trends	2047	0.264119	0.528239	21.6595
Nd	trucks_med	ICEV	Trends	2048	0.265221	0.530442	21.7498
Nd	trucks_med	ICEV	Trends	2049	0.266276	0.532552	21.8364
Nd	trucks_med	ICEV	Trends	2050	0.267274	0.534548	21.9182
Nd	trucks_med	ICEV	Trends	2051	0.268186	0.536372	21.993
Nd	trucks_med	ICEV	Trends	2052	0.269036	0.538072	22.0627
Nd	trucks_med	ICEV	Trends	2053	0.269914	0.539828	22.1347
Nd	trucks_med	ICEV	Trends	2054	0.270763	0.541525	22.2043
Nd	trucks_med	ICEV	Trends	2055	0.271571	0.543143	22.2706
Nd	trucks_med	ICEV	Trends	2056	0.272326	0.544652	22.3325
Nd	trucks_med	ICEV	Trends	2057	0.273064	0.546127	22.393
Nd	trucks_med	ICEV	Trends	2058	0.273802	0.547604	22.4536
Nd	trucks_med	ICEV	Trends	2059	0.274514	0.549028	22.5119
Nd	trucks_med	ICEV	Trends	2060	0.275217	0.550434	22.5696
Nd	trucks_heavy	BEV	Trends	1990	0	0	0
Nd	trucks_heavy	BEV	Trends	1991	0	0	0
Nd	trucks_heavy	BEV	Trends	1992	0	0	0
Nd	trucks_heavy	BEV	Trends	1993	0	0	0
Nd	trucks_heavy	BEV	Trends	1994	0	0	0
Nd	trucks_heavy	BEV	Trends	1995	0	0	0
Nd	trucks_heavy	BEV	Trends	1996	0	0	0
Nd	trucks_heavy	BEV	Trends	1997	0	0	0
Nd	trucks_heavy	BEV	Trends	1998	0	0	0
Nd	trucks_heavy	BEV	Trends	1999	0	0	0
Nd	trucks_heavy	BEV	Trends	2000	0	0	0
Nd	trucks_heavy	BEV	Trends	2001	0	0	0
Nd	trucks_heavy	BEV	Trends	2002	0	0	0
Nd	trucks_heavy	BEV	Trends	2003	0	0	0
Nd	trucks_heavy	BEV	Trends	2004	0	0	0
Nd	trucks_heavy	BEV	Trends	2005	0	0	0
Nd	trucks_heavy	BEV	Trends	2006	0	0	0
Nd	trucks_heavy	BEV	Trends	2007	0	0	0
Nd	trucks_heavy	BEV	Trends	2008	0	0	0
Nd	trucks_heavy	BEV	Trends	2009	0	0	0
Nd	trucks_heavy	BEV	Trends	2010	0	0	0
Nd	trucks_heavy	BEV	Trends	2011	0	0	0
Nd	trucks_heavy	BEV	Trends	2012	0	0	0
Nd	trucks_heavy	BEV	Trends	2013	0	0	0
Nd	trucks_heavy	BEV	Trends	2014	0	0	0
Nd	trucks_heavy	BEV	Trends	2015	0	0	0
Nd	trucks_heavy	BEV	Trends	2016	0	0	0
Nd	trucks_heavy	BEV	Trends	2017	0	0	0
Nd	trucks_heavy	BEV	Trends	2018	0	0	0
Nd	trucks_heavy	BEV	Trends	2019	0	0	0
Nd	trucks_heavy	BEV	Trends	2020	0	0	0
Nd	trucks_heavy	BEV	Trends	2021	0	0	0
Nd	trucks_heavy	BEV	Trends	2022	0	0	0
Nd	trucks_heavy	BEV	Trends	2023	0	0	0
Nd	trucks_heavy	BEV	Trends	2024	0	0	0
Nd	trucks_heavy	BEV	Trends	2025	0	0	0
Nd	trucks_heavy	BEV	Trends	2026	0	0	0
Nd	trucks_heavy	BEV	Trends	2027	0	0	0
Nd	trucks_heavy	BEV	Trends	2028	0	0	0
Nd	trucks_heavy	BEV	Trends	2029	0	0	0
Nd	trucks_heavy	BEV	Trends	2030	0	0	0
Nd	trucks_heavy	BEV	Trends	2031	0	0	0
Nd	trucks_heavy	BEV	Trends	2032	0	0	0
Nd	trucks_heavy	BEV	Trends	2033	0	0	0
Nd	trucks_heavy	BEV	Trends	2034	0	0	0
Nd	trucks_heavy	BEV	Trends	2035	0	0	0
Nd	trucks_heavy	BEV	Trends	2036	0	0	0
Nd	trucks_heavy	BEV	Trends	2037	0	0	0
Nd	trucks_heavy	BEV	Trends	2038	0	0	0
Nd	trucks_heavy	BEV	Trends	2039	0	0	0
Nd	trucks_heavy	BEV	Trends	2040	0	0	0
Nd	trucks_heavy	BEV	Trends	2041	0	0	0
Nd	trucks_heavy	BEV	Trends	2042	0	0	0
Nd	trucks_heavy	BEV	Trends	2043	0	0	0
Nd	trucks_heavy	BEV	Trends	2044	0	0	0
Nd	trucks_heavy	BEV	Trends	2045	0	0	0
Nd	trucks_heavy	BEV	Trends	2046	0	0	0
Nd	trucks_heavy	BEV	Trends	2047	0	0	0
Nd	trucks_heavy	BEV	Trends	2048	0	0	0
Nd	trucks_heavy	BEV	Trends	2049	0	0	0
Nd	trucks_heavy	BEV	Trends	2050	0	0	0
Nd	trucks_heavy	BEV	Trends	2051	0	0	0
Nd	trucks_heavy	BEV	Trends	2052	0	0	0
Nd	trucks_heavy	BEV	Trends	2053	0	0	0
Nd	trucks_heavy	BEV	Trends	2054	0	0	0
Nd	trucks_heavy	BEV	Trends	2055	0	0	0
Nd	trucks_heavy	BEV	Trends	2056	0	0	0
Nd	trucks_heavy	BEV	Trends	2057	0	0	0
Nd	trucks_heavy	BEV	Trends	2058	0	0	0
Nd	trucks_heavy	BEV	Trends	2059	0	0	0
Nd	trucks_heavy	BEV	Trends	2060	0	0	0
Nd	trucks_heavy	ICEV	Trends	1990	1.22016	2.44032	100.061
Nd	trucks_heavy	ICEV	Trends	1991	1.24506	2.49012	102.103
Nd	trucks_heavy	ICEV	Trends	1992	1.31769	2.63538	108.059
Nd	trucks_heavy	ICEV	Trends	1993	1.16206	2.32411	95.2963
Nd	trucks_heavy	ICEV	Trends	1994	1.10603	2.21206	90.7016
Nd	trucks_heavy	ICEV	Trends	1995	0.998124	1.99625	81.8527
Nd	trucks_heavy	ICEV	Trends	1996	0.962847	1.92569	78.9598
Nd	trucks_heavy	ICEV	Trends	1997	0.991899	1.9838	81.3422
Nd	trucks_heavy	ICEV	Trends	1998	0.908894	1.81779	74.5353
Nd	trucks_heavy	ICEV	Trends	1999	1.03755	2.0751	85.0859
Nd	trucks_heavy	ICEV	Trends	2000	0.844566	1.68913	69.26
Nd	trucks_heavy	ICEV	Trends	2001	0.913045	1.82609	74.8756
Nd	trucks_heavy	ICEV	Trends	2002	0.81759	1.63518	67.0477
Nd	trucks_heavy	ICEV	Trends	2003	0.688934	1.37787	56.4971
Nd	trucks_heavy	ICEV	Trends	2004	0.769863	1.53973	63.1338
Nd	trucks_heavy	ICEV	Trends	2005	0.803064	1.60613	65.8565
Nd	trucks_heavy	ICEV	Trends	2006	0.844566	1.68913	69.26
Nd	trucks_heavy	ICEV	Trends	2007	0.838341	1.67668	68.7494
Nd	trucks_heavy	ICEV	Trends	2008	0.921345	1.84269	75.5563
Nd	trucks_heavy	ICEV	Trends	2009	0.892294	1.78459	73.1739
Nd	trucks_heavy	ICEV	Trends	2010	0.603855	1.20771	49.52
Nd	trucks_heavy	ICEV	Trends	2011	0.70761	1.41522	58.0286
Nd	trucks_heavy	ICEV	Trends	2012	0.778163	1.55633	63.8145
Nd	trucks_heavy	ICEV	Trends	2013	0.657807	1.31561	53.9445
Nd	trucks_heavy	ICEV	Trends	2014	0.649507	1.29901	53.2638
Nd	trucks_heavy	ICEV	Trends	2015	0.61423	1.22846	50.3709
Nd	trucks_heavy	ICEV	Trends	2016	0.628887	1.25777	51.5729
Nd	trucks_heavy	ICEV	Trends	2017	0.638236	1.27647	52.3395
Nd	trucks_heavy	ICEV	Trends	2018	0.645479	1.29096	52.9335
Nd	trucks_heavy	ICEV	Trends	2019	0.648457	1.29691	53.1777
Nd	trucks_heavy	ICEV	Trends	2020	0.653139	1.30628	53.5617
Nd	trucks_heavy	ICEV	Trends	2021	0.662985	1.32597	54.3691
Nd	trucks_heavy	ICEV	Trends	2022	0.67283	1.34566	55.1765
Nd	trucks_heavy	ICEV	Trends	2023	0.679868	1.35974	55.7536
Nd	trucks_heavy	ICEV	Trends	2024	0.686719	1.37344	56.3155
Nd	trucks_heavy	ICEV	Trends	2025	0.688276	1.37655	56.4431
Nd	trucks_heavy	ICEV	Trends	2026	0.691448	1.3829	56.7032
Nd	trucks_heavy	ICEV	Trends	2027	0.696492	1.39298	57.1169
Nd	trucks_heavy	ICEV	Trends	2028	0.701153	1.40231	57.4992
Nd	trucks_heavy	ICEV	Trends	2029	0.705654	1.41131	57.8682
Nd	trucks_heavy	ICEV	Trends	2030	0.709891	1.41978	58.2157
Nd	trucks_heavy	ICEV	Trends	2031	0.713945	1.42789	58.5481
Nd	trucks_heavy	ICEV	Trends	2032	0.718031	1.43606	58.8832
Nd	trucks_heavy	ICEV	Trends	2033	0.72179	1.44358	59.1915
Nd	trucks_heavy	ICEV	Trends	2034	0.725453	1.45091	59.4918
Nd	trucks_heavy	ICEV	Trends	2035	0.729139	1.45828	59.7942
Nd	trucks_heavy	ICEV	Trends	2036	0.732757	1.46551	60.0909
Nd	trucks_heavy	ICEV	Trends	2037	0.736393	1.47279	60.389
Nd	trucks_heavy	ICEV	Trends	2038	0.740043	1.48009	60.6883
Nd	trucks_heavy	ICEV	Trends	2039	0.743623	1.48725	60.982
Nd	trucks_heavy	ICEV	Trends	2040	0.747188	1.49438	61.2743
Nd	trucks_heavy	ICEV	Trends	2041	0.750798	1.5016	61.5703
Nd	trucks_heavy	ICEV	Trends	2042	0.754326	1.50865	61.8596
Nd	trucks_heavy	ICEV	Trends	2043	0.757764	1.51553	62.1416
Nd	trucks_heavy	ICEV	Trends	2044	0.761202	1.5224	62.4235
Nd	trucks_heavy	ICEV	Trends	2045	0.764527	1.52905	62.6962
Nd	trucks_heavy	ICEV	Trends	2046	0.76777	1.53554	62.9621
Nd	trucks_heavy	ICEV	Trends	2047	0.771031	1.54206	63.2296
Nd	trucks_heavy	ICEV	Trends	2048	0.774247	1.54849	63.4933
Nd	trucks_heavy	ICEV	Trends	2049	0.777326	1.55465	63.7458
Nd	trucks_heavy	ICEV	Trends	2050	0.78024	1.56048	63.9847
Nd	trucks_heavy	ICEV	Trends	2051	0.782902	1.5658	64.2031
Nd	trucks_heavy	ICEV	Trends	2052	0.785384	1.57077	64.4066
Nd	trucks_heavy	ICEV	Trends	2053	0.787948	1.5759	64.6169
Nd	trucks_heavy	ICEV	Trends	2054	0.790425	1.58085	64.82
Nd	trucks_heavy	ICEV	Trends	2055	0.792785	1.58557	65.0136
Nd	trucks_heavy	ICEV	Trends	2056	0.794988	1.58998	65.1942
Nd	trucks_heavy	ICEV	Trends	2057	0.797141	1.59428	65.3708
Nd	trucks_heavy	ICEV	Trends	2058	0.799297	1.59859	65.5476
Nd	trucks_heavy	ICEV	Trends	2059	0.801376	1.60275	65.7181
Nd	trucks_heavy	ICEV	Trends	2060	0.803428	1.60686	65.8863
Nd	wind	direct drive	Trends	1990	0	0	0
Nd	wind	direct drive	Trends	1991	0	0	0
Nd	wind	direct drive	Trends	1992	0	0	0
Nd	wind	direct drive	Trends	1993	0	0	0
Nd	wind	direct drive	Trends	1994	0	0	0
Nd	wind	direct drive	Trends	1995	0	0	0
Nd	wind	direct drive	Trends	1996	0	0	0
Nd	wind	direct drive	Trends	1997	0	0	0
Nd	wind	direct drive	Trends	1998	28.9121	34.1688	38.3704
Nd	wind	direct drive	Trends	1999	57.7553	68.2563	76.6494
Nd	wind	direct drive	Trends	2000	86.5331	102.266	114.842
Nd	wind	direct drive	Trends	2001	115.249	136.203	152.951
Nd	wind	direct drive	Trends	2002	143.906	170.07	190.983
Nd	wind	direct drive	Trends	2003	172.506	203.871	228.94
Nd	wind	direct drive	Trends	2004	201.054	237.609	266.826
Nd	wind	direct drive	Trends	2005	229.55	271.287	304.645
Nd	wind	direct drive	Trends	2006	257.999	304.908	342.401
Nd	wind	direct drive	Trends	2007	286.402	338.475	380.096
Nd	wind	direct drive	Trends	2008	314.762	371.991	417.733
Nd	wind	direct drive	Trends	2009	343.08	405.458	455.315
Nd	wind	direct drive	Trends	2010	371.359	438.879	492.846
Nd	wind	direct drive	Trends	2011	399.601	472.256	530.327
Nd	wind	direct drive	Trends	2012	427.808	505.591	567.761
Nd	wind	direct drive	Trends	2013	455.981	538.887	605.151
Nd	wind	direct drive	Trends	2014	484.122	572.145	642.498
Nd	wind	direct drive	Trends	2015	512.233	605.367	679.806
Nd	wind	direct drive	Trends	2016	540.316	638.555	717.074
Nd	wind	direct drive	Trends	2017	568.37	671.711	754.307
Nd	wind	direct drive	Trends	2018	596.399	704.836	791.505
Nd	wind	direct drive	Trends	2019	624.404	737.931	828.671
Nd	wind	direct drive	Trends	2020	652.384	771	865.805
Nd	wind	direct drive	Trends	2021	680.343	804.041	902.91
Nd	wind	direct drive	Trends	2022	707.629	836.289	939.123
Nd	wind	direct drive	Trends	2023	734.271	867.775	974.48
Nd	wind	direct drive	Trends	2024	760.295	898.53	1009.02
Nd	wind	direct drive	Trends	2025	783.891	926.417	1040.33
Nd	wind	direct drive	Trends	2026	805.188	951.586	1068.6
Nd	wind	direct drive	Trends	2027	824.306	974.18	1093.97
Nd	wind	direct drive	Trends	2028	841.359	994.334	1116.6
Nd	wind	direct drive	Trends	2029	856.458	1012.18	1136.64
Nd	wind	direct drive	Trends	2030	869.704	1027.83	1154.22
Nd	wind	direct drive	Trends	2031	881.198	1041.42	1169.47
Nd	wind	direct drive	Trends	2032	891.032	1053.04	1182.52
Nd	wind	direct drive	Trends	2033	899.295	1062.8	1193.49
Nd	wind	direct drive	Trends	2034	906.072	1070.81	1202.49
Nd	wind	direct drive	Trends	2035	911.443	1077.16	1209.61
Nd	wind	direct drive	Trends	2036	915.484	1081.94	1214.98
Nd	wind	direct drive	Trends	2037	918.268	1085.23	1218.67
Nd	wind	direct drive	Trends	2038	919.863	1087.11	1220.79
Nd	wind	direct drive	Trends	2039	920.334	1087.67	1221.41
Nd	wind	direct drive	Trends	2040	919.743	1086.97	1220.63
Nd	wind	direct drive	Trends	2041	918.151	1085.09	1218.51
Nd	wind	direct drive	Trends	2042	916.49	1083.12	1216.31
Nd	wind	direct drive	Trends	2043	914.763	1081.08	1214.02
Nd	wind	direct drive	Trends	2044	912.976	1078.97	1211.65
Nd	wind	direct drive	Trends	2045	911.129	1076.79	1209.2
Nd	wind	direct drive	Trends	2046	909.227	1074.54	1206.67
Nd	wind	direct drive	Trends	2047	907.273	1072.23	1204.08
Nd	wind	direct drive	Trends	2048	905.267	1069.86	1201.42
Nd	wind	direct drive	Trends	2049	903.215	1067.44	1198.69
Nd	wind	direct drive	Trends	2050	901.116	1064.96	1195.91
Nd	wind	direct drive	Trends	2051	898.975	1062.43	1193.07
Nd	wind	direct drive	Trends	2052	896.793	1059.85	1190.17
Nd	wind	direct drive	Trends	2053	894.572	1057.22	1187.22
Nd	wind	direct drive	Trends	2054	892.314	1054.55	1184.23
Nd	wind	direct drive	Trends	2055	890.021	1051.84	1181.18
Nd	wind	direct drive	Trends	2056	887.695	1049.09	1178.1
Nd	wind	direct drive	Trends	2057	885.337	1046.31	1174.97
Nd	wind	direct drive	Trends	2058	882.948	1043.48	1171.8
Nd	wind	direct drive	Trends	2059	880.532	1040.63	1168.59
Nd	wind	direct drive	Trends	2060	878.088	1037.74	1165.35
Nd	wind	geared	Trends	1990	0	0	0
Nd	wind	geared	Trends	1991	0	0	0
Nd	wind	geared	Trends	1992	0	0	0
Nd	wind	geared	Trends	1993	0	0	0
Nd	wind	geared	Trends	1994	0	0	0
Nd	wind	geared	Trends	1995	0	0	0
Nd	wind	geared	Trends	1996	0	0	0
Nd	wind	geared	Trends	1997	0	0	0
Nd	wind	geared	Trends	1998	2.37896	4.20539	4.75793
Nd	wind	geared	Trends	1999	4.75226	8.40077	9.50452
Nd	wind	geared	Trends	2000	7.12018	12.5866	14.2404
Nd	wind	geared	Trends	2001	9.48299	16.7635	18.966
Nd	wind	geared	Trends	2002	11.8409	20.9317	23.6819
Nd	wind	geared	Trends	2003	14.1943	25.0918	28.3885
Nd	wind	geared	Trends	2004	16.5432	29.2442	33.0864
Nd	wind	geared	Trends	2005	18.888	33.3891	37.776
Nd	wind	geared	Trends	2006	21.2288	37.5271	42.4577
Nd	wind	geared	Trends	2007	23.5659	41.6585	47.1318
Nd	wind	geared	Trends	2008	25.8994	45.7835	51.7989
Nd	wind	geared	Trends	2009	28.2295	49.9025	56.4591
Nd	wind	geared	Trends	2010	30.5564	54.0159	61.1129
Nd	wind	geared	Trends	2011	32.8803	58.1238	65.7605
Nd	wind	geared	Trends	2012	35.2012	62.2266	70.4024
Nd	wind	geared	Trends	2013	37.5194	66.3245	75.0387
Nd	wind	geared	Trends	2014	39.8349	70.4178	79.6698
Nd	wind	geared	Trends	2015	42.1479	74.5067	84.2959
Nd	wind	geared	Trends	2016	44.4586	78.5914	88.9172
Nd	wind	geared	Trends	2017	46.767	82.6721	93.5341
Nd	wind	geared	Trends	2018	49.0733	86.749	98.1467
Nd	wind	geared	Trends	2019	51.3776	90.8223	102.755
Nd	wind	geared	Trends	2020	53.6799	94.8923	107.36
Nd	wind	geared	Trends	2021	55.9804	98.9589	111.961
Nd	wind	geared	Trends	2022	58.273	103.012	116.546
Nd	wind	geared	Trends	2023	60.5591	107.053	121.118
Nd	wind	geared	Trends	2024	62.8399	111.085	125.68
Nd	wind	geared	Trends	2025	64.96	114.833	129.92
Nd	wind	geared	Trends	2026	66.9264	118.309	133.853
Nd	wind	geared	Trends	2027	68.7459	121.525	137.492
Nd	wind	geared	Trends	2028	70.4248	124.493	140.85
Nd	wind	geared	Trends	2029	71.9692	127.223	143.938
Nd	wind	geared	Trends	2030	73.3848	129.725	146.77
Nd	wind	geared	Trends	2031	74.6771	132.01	149.354
Nd	wind	geared	Trends	2032	75.8514	134.086	151.703
Nd	wind	geared	Trends	2033	76.9125	135.962	153.825
Nd	wind	geared	Trends	2034	77.8652	137.646	155.73
Nd	wind	geared	Trends	2035	78.7139	139.146	157.428
Nd	wind	geared	Trends	2036	79.4628	140.47	158.926
Nd	wind	geared	Trends	2037	80.116	141.624	160.232
Nd	wind	geared	Trends	2038	80.6773	142.617	161.355
Nd	wind	geared	Trends	2039	81.1502	143.453	162.3
Nd	wind	geared	Trends	2040	81.5383	144.139	163.077
Nd	wind	geared	Trends	2041	81.8449	144.681	163.69
Nd	wind	geared	Trends	2042	82.1605	145.239	164.321
Nd	wind	geared	Trends	2043	82.4846	145.812	164.969
Nd	wind	geared	Trends	2044	82.8169	146.399	165.634
Nd	wind	geared	Trends	2045	83.1569	147	166.314
Nd	wind	geared	Trends	2046	83.5043	147.614	167.009
Nd	wind	geared	Trends	2047	83.8587	148.241	167.717
Nd	wind	geared	Trends	2048	84.2197	148.879	168.439
Nd	wind	geared	Trends	2049	84.587	149.528	169.174
Nd	wind	geared	Trends	2050	84.9603	150.188	169.921
Nd	wind	geared	Trends	2051	85.3393	150.858	170.679
Nd	wind	geared	Trends	2052	85.7236	151.537	171.447
Nd	wind	geared	Trends	2053	86.1132	152.226	172.226
Nd	wind	geared	Trends	2054	86.5076	152.923	173.015
Nd	wind	geared	Trends	2055	86.9066	153.628	173.813
Nd	wind	geared	Trends	2056	87.31	154.342	174.62
Nd	wind	geared	Trends	2057	87.7176	155.062	175.435
Nd	wind	geared	Trends	2058	88.1292	155.79	176.258
Nd	wind	geared	Trends	2059	88.5446	156.524	177.089
Nd	wind	geared	Trends	2060	88.9635	157.264	177.927
Nd	pv	a-Si	Trends	1990	0	0	0
Nd	pv	a-Si	Trends	1991	0	0	0
Nd	pv	a-Si	Trends	1992	0	0	0
Nd	pv	a-Si	Trends	1993	0	0	0
Nd	pv	a-Si	Trends	1994	0	0	0
Nd	pv	a-Si	Trends	1995	0	0	0
Nd	pv	a-Si	Trends	1996	0	0	0
Nd	pv	a-Si	Trends	1997	0	0	0
Nd	pv	a-Si	Trends	1998	0	0	0
Nd	pv	a-Si	Trends	1999	0	0	0
Nd	pv	a-Si	Trends	2000	0	0	0
Nd	pv	a-Si	Trends	2001	0	0	0
Nd	pv	a-Si	Trends	2002	0	0	0
Nd	pv	a-Si	Trends	2003	0	0	0
Nd	pv	a-Si	Trends	2004	0	0	0
Nd	pv	a-Si	Trends	2005	0	0	0
Nd	pv	a-Si	Trends	2006	0	0	0
Nd	pv	a-Si	Trends	2007	0	0	0
Nd	pv	a-Si	Trends	2008	0	0	0
Nd	pv	a-Si	Trends	2009	0	0	0
Nd	pv	a-Si	Trends	2010	0	0	0
Nd	pv	a-Si	Trends	2011	0	0	0
Nd	pv	a-Si	Trends	2012	0	0	0
Nd	pv	a-Si	Trends	2013	0	0	0
Nd	pv	a-Si	Trends	2014	0	0	0
Nd	pv	a-Si	Trends	2015	0	0	0
Nd	pv	a-Si	Trends	2016	0	0	0
Nd	pv	a-Si	Trends	2017	0	0	0
Nd	pv	a-Si	Trends	2018	0	0	0
Nd	pv	a-Si	Trends	2019	0	0	0
Nd	pv	a-Si	Trends	2020	0	0	0
Nd	pv	a-Si	Trends	2021	0	0	0
Nd	pv	a-Si	Trends	2022	0	0	0
Nd	pv	a-Si	Trends	2023	0	0	0
Nd	pv	a-Si	Trends	2024	0	0	0
Nd	pv	a-Si	Trends	2025	0	0	0
Nd	pv	a-Si	Trends	2026	0	0	0
Nd	pv	a-Si	Trends	2027	0	0	0
Nd	pv	a-Si	Trends	2028	0	0	0
Nd	pv	a-Si	Trends	2029	0	0	0
Nd	pv	a-Si	Trends	2030	0	0	0
Nd	pv	a-Si	Trends	2031	0	0	0
Nd	pv	a-Si	Trends	2032	0	0	0
Nd	pv	a-Si	Trends	2033	0	0	0
Nd	pv	a-Si	Trends	2034	0	0	0
Nd	pv	a-Si	Trends	2035	0	0	0
Nd	pv	a-Si	Trends	2036	0	0	0
Nd	pv	a-Si	Trends	2037	0	0	0
Nd	pv	a-Si	Trends	2038	0	0	0
Nd	pv	a-Si	Trends	2039	0	0	0
Nd	pv	a-Si	Trends	2040	0	0	0
Nd	pv	a-Si	Trends	2041	0	0	0
Nd	pv	a-Si	Trends	2042	0	0	0
Nd	pv	a-Si	Trends	2043	0	0	0
Nd	pv	a-Si	Trends	2044	0	0	0
Nd	pv	a-Si	Trends	2045	0	0	0
Nd	pv	a-Si	Trends	2046	0	0	0
Nd	pv	a-Si	Trends	2047	0	0	0
Nd	pv	a-Si	Trends	2048	0	0	0
Nd	pv	a-Si	Trends	2049	0	0	0
Nd	pv	a-Si	Trends	2050	0	0	0
Nd	pv	a-Si	Trends	2051	0	0	0
Nd	pv	a-Si	Trends	2052	0	0	0
Nd	pv	a-Si	Trends	2053	0	0	0
Nd	pv	a-Si	Trends	2054	0	0	0
Nd	pv	a-Si	Trends	2055	0	0	0
Nd	pv	a-Si	Trends	2056	0	0	0
Nd	pv	a-Si	Trends	2057	0	0	0
Nd	pv	a-Si	Trends	2058	0	0	0
Nd	pv	a-Si	Trends	2059	0	0	0
Nd	pv	a-Si	Trends	2060	0	0	0
Nd	pv	CdTe	Trends	1990	0	0	0
Nd	pv	CdTe	Trends	1991	0	0	0
Nd	pv	CdTe	Trends	1992	0	0	0
Nd	pv	CdTe	Trends	1993	0	0	0
Nd	pv	CdTe	Trends	1994	0	0	0
Nd	pv	CdTe	Trends	1995	0	0	0
Nd	pv	CdTe	Trends	1996	0	0	0
Nd	pv	CdTe	Trends	1997	0	0	0
Nd	pv	CdTe	Trends	1998	0	0	0
Nd	pv	CdTe	Trends	1999	0	0	0
Nd	pv	CdTe	Trends	2000	0	0	0
Nd	pv	CdTe	Trends	2001	0	0	0
Nd	pv	CdTe	Trends	2002	0	0	0
Nd	pv	CdTe	Trends	2003	0	0	0
Nd	pv	CdTe	Trends	2004	0	0	0
Nd	pv	CdTe	Trends	2005	0	0	0
Nd	pv	CdTe	Trends	2006	0	0	0
Nd	pv	CdTe	Trends	2007	0	0	0
Nd	pv	CdTe	Trends	2008	0	0	0
Nd	pv	CdTe	Trends	2009	0	0	0
Nd	pv	CdTe	Trends	2010	0	0	0
Nd	pv	CdTe	Trends	2011	0	0	0
Nd	pv	CdTe	Trends	2012	0	0	0
Nd	pv	CdTe	Trends	2013	0	0	0
Nd	pv	CdTe	Trends	2014	0	0	0
Nd	pv	CdTe	Trends	2015	0	0	0
Nd	pv	CdTe	Trends	2016	0	0	0
Nd	pv	CdTe	Trends	2017	0	0	0
Nd	pv	CdTe	Trends	2018	0	0	0
Nd	pv	CdTe	Trends	2019	0	0	0
Nd	pv	CdTe	Trends	2020	0	0	0
Nd	pv	CdTe	Trends	2021	0	0	0
Nd	pv	CdTe	Trends	2022	0	0	0
Nd	pv	CdTe	Trends	2023	0	0	0
Nd	pv	CdTe	Trends	2024	0	0	0
Nd	pv	CdTe	Trends	2025	0	0	0
Nd	pv	CdTe	Trends	2026	0	0	0
Nd	pv	CdTe	Trends	2027	0	0	0
Nd	pv	CdTe	Trends	2028	0	0	0
Nd	pv	CdTe	Trends	2029	0	0	0
Nd	pv	CdTe	Trends	2030	0	0	0
Nd	pv	CdTe	Trends	2031	0	0	0
Nd	pv	CdTe	Trends	2032	0	0	0
Nd	pv	CdTe	Trends	2033	0	0	0
Nd	pv	CdTe	Trends	2034	0	0	0
Nd	pv	CdTe	Trends	2035	0	0	0
Nd	pv	CdTe	Trends	2036	0	0	0
Nd	pv	CdTe	Trends	2037	0	0	0
Nd	pv	CdTe	Trends	2038	0	0	0
Nd	pv	CdTe	Trends	2039	0	0	0
Nd	pv	CdTe	Trends	2040	0	0	0
Nd	pv	CdTe	Trends	2041	0	0	0
Nd	pv	CdTe	Trends	2042	0	0	0
Nd	pv	CdTe	Trends	2043	0	0	0
Nd	pv	CdTe	Trends	2044	0	0	0
Nd	pv	CdTe	Trends	2045	0	0	0
Nd	pv	CdTe	Trends	2046	0	0	0
Nd	pv	CdTe	Trends	2047	0	0	0
Nd	pv	CdTe	Trends	2048	0	0	0
Nd	pv	CdTe	Trends	2049	0	0	0
Nd	pv	CdTe	Trends	2050	0	0	0
Nd	pv	CdTe	Trends	2051	0	0	0
Nd	pv	CdTe	Trends	2052	0	0	0
Nd	pv	CdTe	Trends	2053	0	0	0
Nd	pv	CdTe	Trends	2054	0	0	0
Nd	pv	CdTe	Trends	2055	0	0	0
Nd	pv	CdTe	Trends	2056	0	0	0
Nd	pv	CdTe	Trends	2057	0	0	0
Nd	pv	CdTe	Trends	2058	0	0	0
Nd	pv	CdTe	Trends	2059	0	0	0
Nd	pv	CdTe	Trends	2060	0	0	0
Nd	pv	CIGS	Trends	1990	0	0	0
Nd	pv	CIGS	Trends	1991	0	0	0
Nd	pv	CIGS	Trends	1992	0	0	0
Nd	pv	CIGS	Trends	1993	0	0	0
Nd	pv	CIGS	Trends	1994	0	0	0
Nd	pv	CIGS	Trends	1995	0	0	0
Nd	pv	CIGS	Trends	1996	0	0	0
Nd	pv	CIGS	Trends	1997	0	0	0
Nd	pv	CIGS	Trends	1998	0	0	0
Nd	pv	CIGS	Trends	1999	0	0	0
Nd	pv	CIGS	Trends	2000	0	0	0
Nd	pv	CIGS	Trends	2001	0	0	0
Nd	pv	CIGS	Trends	2002	0	0	0
Nd	pv	CIGS	Trends	2003	0	0	0
Nd	pv	CIGS	Trends	2004	0	0	0
Nd	pv	CIGS	Trends	2005	0	0	0
Nd	pv	CIGS	Trends	2006	0	0	0
Nd	pv	CIGS	Trends	2007	0	0	0
Nd	pv	CIGS	Trends	2008	0	0	0
Nd	pv	CIGS	Trends	2009	0	0	0
Nd	pv	CIGS	Trends	2010	0	0	0
Nd	pv	CIGS	Trends	2011	0	0	0
Nd	pv	CIGS	Trends	2012	0	0	0
Nd	pv	CIGS	Trends	2013	0	0	0
Nd	pv	CIGS	Trends	2014	0	0	0
Nd	pv	CIGS	Trends	2015	0	0	0
Nd	pv	CIGS	Trends	2016	0	0	0
Nd	pv	CIGS	Trends	2017	0	0	0
Nd	pv	CIGS	Trends	2018	0	0	0
Nd	pv	CIGS	Trends	2019	0	0	0
Nd	pv	CIGS	Trends	2020	0	0	0
Nd	pv	CIGS	Trends	2021	0	0	0
Nd	pv	CIGS	Trends	2022	0	0	0
Nd	pv	CIGS	Trends	2023	0	0	0
Nd	pv	CIGS	Trends	2024	0	0	0
Nd	pv	CIGS	Trends	2025	0	0	0
Nd	pv	CIGS	Trends	2026	0	0	0
Nd	pv	CIGS	Trends	2027	0	0	0
Nd	pv	CIGS	Trends	2028	0	0	0
Nd	pv	CIGS	Trends	2029	0	0	0
Nd	pv	CIGS	Trends	2030	0	0	0
Nd	pv	CIGS	Trends	2031	0	0	0
Nd	pv	CIGS	Trends	2032	0	0	0
Nd	pv	CIGS	Trends	2033	0	0	0
Nd	pv	CIGS	Trends	2034	0	0	0
Nd	pv	CIGS	Trends	2035	0	0	0
Nd	pv	CIGS	Trends	2036	0	0	0
Nd	pv	CIGS	Trends	2037	0	0	0
Nd	pv	CIGS	Trends	2038	0	0	0
Nd	pv	CIGS	Trends	2039	0	0	0
Nd	pv	CIGS	Trends	2040	0	0	0
Nd	pv	CIGS	Trends	2041	0	0	0
Nd	pv	CIGS	Trends	2042	0	0	0
Nd	pv	CIGS	Trends	2043	0	0	0
Nd	pv	CIGS	Trends	2044	0	0	0
Nd	pv	CIGS	Trends	2045	0	0	0
Nd	pv	CIGS	Trends	2046	0	0	0
Nd	pv	CIGS	Trends	2047	0	0	0
Nd	pv	CIGS	Trends	2048	0	0	0
Nd	pv	CIGS	Trends	2049	0	0	0
Nd	pv	CIGS	Trends	2050	0	0	0
Nd	pv	CIGS	Trends	2051	0	0	0
Nd	pv	CIGS	Trends	2052	0	0	0
Nd	pv	CIGS	Trends	2053	0	0	0
Nd	pv	CIGS	Trends	2054	0	0	0
Nd	pv	CIGS	Trends	2055	0	0	0
Nd	pv	CIGS	Trends	2056	0	0	0
Nd	pv	CIGS	Trends	2057	0	0	0
Nd	pv	CIGS	Trends	2058	0	0	0
Nd	pv	CIGS	Trends	2059	0	0	0
Nd	pv	CIGS	Trends	2060	0	0	0
Nd	other	ebikes	Trends	1990	0	0	0
Nd	other	ebikes	Trends	1991	0	0	0
Nd	other	ebikes	Trends	1992	0	0	0
Nd	other	ebikes	Trends	1993	0	0	0
Nd	other	ebikes	Trends	1994	0	0	0
Nd	other	ebikes	Trends	1995	0	0	0
Nd	other	ebikes	Trends	1996	0	0	0
Nd	other	ebikes	Trends	1997	0	0	0
Nd	other	ebikes	Trends	1998	0	0	0
Nd	other	ebikes	Trends	1999	0	0	0
Nd	other	ebikes	Trends	2000	0	0	0
Nd	other	ebikes	Trends	2001	0	0	0
Nd	other	ebikes	Trends	2002	0	0	0
Nd	other	ebikes	Trends	2003	0	0	0
Nd	other	ebikes	Trends	2004	0	0	0
Nd	other	ebikes	Trends	2005	0	0	0
Nd	other	ebikes	Trends	2006	0	0	0
Nd	other	ebikes	Trends	2007	0	0	0
Nd	other	ebikes	Trends	2008	82.7594	167.85	178.655
Nd	other	ebikes	Trends	2009	127.179	257.94	274.545
Nd	other	ebikes	Trends	2010	202.173	410.04	436.436
Nd	other	ebikes	Trends	2011	359.349	728.82	775.738
Nd	other	ebikes	Trends	2012	427.287	866.61	922.398
Nd	other	ebikes	Trends	2013	454.356	921.51	980.832
Nd	other	ebikes	Trends	2014	533.166	1081.35	1150.96
Nd	other	ebikes	Trends	2015	798.972	1620.45	1724.77
Nd	other	ebikes	Trends	2016	818.037	1659.12	1765.92
Nd	other	ebikes	Trends	2017	830.198	1683.78	1792.18
Nd	other	ebikes	Trends	2018	839.619	1702.89	1812.51
Nd	other	ebikes	Trends	2019	843.493	1710.75	1820.88
Nd	other	ebikes	Trends	2020	849.583	1723.1	1834.02
Nd	other	ebikes	Trends	2021	862.39	1749.07	1861.67
Nd	other	ebikes	Trends	2022	875.197	1775.05	1889.32
Nd	other	ebikes	Trends	2023	884.352	1793.61	1909.08
Nd	other	ebikes	Trends	2024	893.264	1811.69	1928.32
Nd	other	ebikes	Trends	2025	895.289	1815.8	1932.69
Nd	other	ebikes	Trends	2026	899.414	1824.16	1941.59
Nd	other	ebikes	Trends	2027	905.976	1837.47	1955.76
Nd	other	ebikes	Trends	2028	912.039	1849.77	1968.85
Nd	other	ebikes	Trends	2029	917.893	1861.64	1981.49
Nd	other	ebikes	Trends	2030	923.404	1872.82	1993.38
Nd	other	ebikes	Trends	2031	928.678	1883.52	2004.77
Nd	other	ebikes	Trends	2032	933.993	1894.3	2016.24
Nd	other	ebikes	Trends	2033	938.883	1904.21	2026.8
Nd	other	ebikes	Trends	2034	943.647	1913.87	2037.08
Nd	other	ebikes	Trends	2035	948.442	1923.6	2047.43
Nd	other	ebikes	Trends	2036	953.148	1933.15	2057.59
Nd	other	ebikes	Trends	2037	957.878	1942.74	2067.8
Nd	other	ebikes	Trends	2038	962.625	1952.37	2078.05
Nd	other	ebikes	Trends	2039	967.283	1961.81	2088.1
Nd	other	ebikes	Trends	2040	971.919	1971.22	2098.11
Nd	other	ebikes	Trends	2041	976.615	1980.74	2108.25
Nd	other	ebikes	Trends	2042	981.204	1990.05	2118.16
Nd	other	ebikes	Trends	2043	985.677	1999.12	2127.81
Nd	other	ebikes	Trends	2044	990.149	2008.19	2137.47
Nd	other	ebikes	Trends	2045	994.474	2016.96	2146.8
Nd	other	ebikes	Trends	2046	998.692	2025.52	2155.91
Nd	other	ebikes	Trends	2047	1002.93	2034.12	2165.07
Nd	other	ebikes	Trends	2048	1007.12	2042.6	2174.1
Nd	other	ebikes	Trends	2049	1011.12	2050.73	2182.74
Nd	other	ebikes	Trends	2050	1014.91	2058.41	2190.92
Nd	other	ebikes	Trends	2051	1018.38	2065.44	2198.4
Nd	other	ebikes	Trends	2052	1021.6	2071.98	2205.37
Nd	other	ebikes	Trends	2053	1024.94	2078.75	2212.57
Nd	other	ebikes	Trends	2054	1028.16	2085.28	2219.52
Nd	other	ebikes	Trends	2055	1031.23	2091.51	2226.15
Nd	other	ebikes	Trends	2056	1034.1	2097.32	2232.34
Nd	other	ebikes	Trends	2057	1036.9	2103	2238.38
Nd	other	ebikes	Trends	2058	1039.7	2108.69	2244.44
Nd	other	ebikes	Trends	2059	1042.41	2114.17	2250.27
Nd	other	ebikes	Trends	2060	1045.07	2119.59	2256.04
Nd	other	escooters	Trends	1990	0	0	0
Nd	other	escooters	Trends	1991	0	0	0
Nd	other	escooters	Trends	1992	0	0	0
Nd	other	escooters	Trends	1993	0	0	0
Nd	other	escooters	Trends	1994	0	0	0
Nd	other	escooters	Trends	1995	0	0	0
Nd	other	escooters	Trends	1996	0	0	0
Nd	other	escooters	Trends	1997	0	0	0
Nd	other	escooters	Trends	1998	0	0	0
Nd	other	escooters	Trends	1999	0	0	0
Nd	other	escooters	Trends	2000	0	0	0
Nd	other	escooters	Trends	2001	0	0	0
Nd	other	escooters	Trends	2002	0	0	0
Nd	other	escooters	Trends	2003	0	0	0
Nd	other	escooters	Trends	2004	0	0	0
Nd	other	escooters	Trends	2005	0	0	0
Nd	other	escooters	Trends	2006	0	0	0
Nd	other	escooters	Trends	2007	0	0	0
Nd	other	escooters	Trends	2008	0	0	0
Nd	other	escooters	Trends	2009	0	0	0
Nd	other	escooters	Trends	2010	0	0	0
Nd	other	escooters	Trends	2011	0	0	0
Nd	other	escooters	Trends	2012	0	0	0
Nd	other	escooters	Trends	2013	0	0	0
Nd	other	escooters	Trends	2014	0	0	0
Nd	other	escooters	Trends	2015	29.5833	60	63.8625
Nd	other	escooters	Trends	2016	29.5833	60	63.8625
Nd	other	escooters	Trends	2017	29.5833	60	63.8625
Nd	other	escooters	Trends	2018	29.5833	60	63.8625
Nd	other	escooters	Trends	2019	29.5833	60	63.8625
Nd	other	escooters	Trends	2020	29.5833	60	63.8625
Nd	other	escooters	Trends	2021	22.1875	45	47.8969
Nd	other	escooters	Trends	2022	48.8125	99	105.373
Nd	other	escooters	Trends	2023	57.6875	117	124.532
Nd	other	escooters	Trends	2024	66.5625	135	143.691
Nd	other	escooters	Trends	2025	66.5625	135	143.691
Nd	other	escooters	Trends	2026	66.5625	135	143.691
Nd	other	escooters	Trends	2027	66.5625	135	143.691
Nd	other	escooters	Trends	2028	66.5625	135	143.691
Nd	other	escooters	Trends	2029	66.5625	135	143.691
Nd	other	escooters	Trends	2030	66.5625	135	143.691
Nd	other	escooters	Trends	2031	66.5625	135	143.691
Nd	other	escooters	Trends	2032	66.5625	135	143.691
Nd	other	escooters	Trends	2033	66.5625	135	143.691
Nd	other	escooters	Trends	2034	66.5625	135	143.691
Nd	other	escooters	Trends	2035	66.5625	135	143.691
Nd	other	escooters	Trends	2036	66.5625	135	143.691
Nd	other	escooters	Trends	2037	66.5625	135	143.691
Nd	other	escooters	Trends	2038	66.5625	135	143.691
Nd	other	escooters	Trends	2039	66.5625	135	143.691
Nd	other	escooters	Trends	2040	66.5625	135	143.691
Nd	other	escooters	Trends	2041	66.5625	135	143.691
Nd	other	escooters	Trends	2042	66.5625	135	143.691
Nd	other	escooters	Trends	2043	66.5625	135	143.691
Nd	other	escooters	Trends	2044	66.5625	135	143.691
Nd	other	escooters	Trends	2045	66.5625	135	143.691
Nd	other	escooters	Trends	2046	66.5625	135	143.691
Nd	other	escooters	Trends	2047	66.5625	135	143.691
Nd	other	escooters	Trends	2048	66.5625	135	143.691
Nd	other	escooters	Trends	2049	66.5625	135	143.691
Nd	other	escooters	Trends	2050	66.5625	135	143.691
Nd	other	escooters	Trends	2051	66.5625	135	143.691
Nd	other	escooters	Trends	2052	66.5625	135	143.691
Nd	other	escooters	Trends	2053	66.5625	135	143.691
Nd	other	escooters	Trends	2054	66.5625	135	143.691
Nd	other	escooters	Trends	2055	66.5625	135	143.691
Nd	other	escooters	Trends	2056	66.5625	135	143.691
Nd	other	escooters	Trends	2057	66.5625	135	143.691
Nd	other	escooters	Trends	2058	66.5625	135	143.691
Nd	other	escooters	Trends	2059	66.5625	135	143.691
Nd	other	escooters	Trends	2060	66.5625	135	143.691
Nd	cars	BEV	Decarb-S	1990	0	0	0
Nd	cars	BEV	Decarb-S	1991	0	0	0
Nd	cars	BEV	Decarb-S	1992	0	0	0
Nd	cars	BEV	Decarb-S	1993	0	0	0
Nd	cars	BEV	Decarb-S	1994	0	0	0
Nd	cars	BEV	Decarb-S	1995	0	0	0
Nd	cars	BEV	Decarb-S	1996	0	0	0
Nd	cars	BEV	Decarb-S	1997	0	0	0
Nd	cars	BEV	Decarb-S	1998	0	0	0
Nd	cars	BEV	Decarb-S	1999	0	0	0
Nd	cars	BEV	Decarb-S	2000	0	0	0
Nd	cars	BEV	Decarb-S	2001	0	0	0
Nd	cars	BEV	Decarb-S	2002	0	0	0
Nd	cars	BEV	Decarb-S	2003	0	0	0
Nd	cars	BEV	Decarb-S	2004	0	0	0
Nd	cars	BEV	Decarb-S	2005	7.39235	8.51041	9.51841
Nd	cars	BEV	Decarb-S	2006	16.0168	18.4392	20.6232
Nd	cars	BEV	Decarb-S	2007	39.4259	45.3889	50.7648
Nd	cars	BEV	Decarb-S	2008	54.2106	62.4097	69.8017
Nd	cars	BEV	Decarb-S	2009	64.0671	73.7569	82.4929
Nd	cars	BEV	Decarb-S	2010	72.6915	83.6857	93.5977
Nd	cars	BEV	Decarb-S	2011	77.6197	89.3593	99.9433
Nd	cars	BEV	Decarb-S	2012	73.9235	85.1041	95.1841
Nd	cars	BEV	Decarb-S	2013	77.6197	89.3593	99.9433
Nd	cars	BEV	Decarb-S	2014	121.974	140.422	157.054
Nd	cars	BEV	Decarb-S	2015	77.6197	89.3593	99.9433
Nd	cars	BEV	Decarb-S	2016	1086.8	1251.17	1399.36
Nd	cars	BEV	Decarb-S	2017	1188.81	1368.62	1530.72
Nd	cars	BEV	Decarb-S	2018	1290.83	1486.06	1662.07
Nd	cars	BEV	Decarb-S	2019	1392.84	1603.5	1793.43
Nd	cars	BEV	Decarb-S	2020	3421.8	3939.33	4405.91
Nd	cars	BEV	Decarb-S	2021	7356.01	8468.57	9471.61
Nd	cars	BEV	Decarb-S	2022	9105.04	10482.1	11723.7
Nd	cars	BEV	Decarb-S	2023	10760.8	12388.3	13855.6
Nd	cars	BEV	Decarb-S	2024	12566.8	14467.5	16181.1
Nd	cars	BEV	Decarb-S	2025	14418.5	16599.2	18565.2
Nd	cars	BEV	Decarb-S	2026	16438.7	18925	21166.5
Nd	cars	BEV	Decarb-S	2027	18649.8	21470.5	24013.5
Nd	cars	BEV	Decarb-S	2028	21003.8	24180.5	27044.5
Nd	cars	BEV	Decarb-S	2029	23506.8	27062.1	30267.4
Nd	cars	BEV	Decarb-S	2030	26155.8	30111.8	33678.3
Nd	cars	BEV	Decarb-S	2031	28953.7	33332.8	37280.8
Nd	cars	BEV	Decarb-S	2032	31910	36736.2	41087.3
Nd	cars	BEV	Decarb-S	2033	35009.8	40304.9	45078.7
Nd	cars	BEV	Decarb-S	2034	38263.4	44050.5	49268
Nd	cars	BEV	Decarb-S	2035	41678.3	47981.9	53665
Nd	cars	BEV	Decarb-S	2036	45251.1	52095.1	58265.3
Nd	cars	BEV	Decarb-S	2037	48988.5	56397.8	63077.7
Nd	cars	BEV	Decarb-S	2038	52892.4	60892.1	68104.3
Nd	cars	BEV	Decarb-S	2039	56958.6	65573.3	73340
Nd	cars	BEV	Decarb-S	2040	61192.3	70447.3	78791.3
Nd	cars	BEV	Decarb-S	2041	65600.5	75522.3	84467.3
Nd	cars	BEV	Decarb-S	2042	70174	80787.4	90356.1
Nd	cars	BEV	Decarb-S	2043	74912.5	86242.6	96457.4
Nd	cars	BEV	Decarb-S	2044	79825.6	91898.8	102784
Nd	cars	BEV	Decarb-S	2045	84902.7	97743.8	109321
Nd	cars	BEV	Decarb-S	2046	90146.9	103781	116073
Nd	cars	BEV	Decarb-S	2047	95571.1	110026	123058
Nd	cars	BEV	Decarb-S	2048	101169	116470	130265
Nd	cars	BEV	Decarb-S	2049	106929	123101	137681
Nd	cars	BEV	Decarb-S	2050	112845	129912	145299
Nd	cars	BEV	Decarb-S	2051	113230	130355	145795
Nd	cars	BEV	Decarb-S	2052	113589	130768	146257
Nd	cars	BEV	Decarb-S	2053	113959	131195	146734
Nd	cars	BEV	Decarb-S	2054	114318	131608	147196
Nd	cars	BEV	Decarb-S	2055	114659	132001	147635
Nd	cars	BEV	Decarb-S	2056	114978	132367	148045
Nd	cars	BEV	Decarb-S	2057	115289	132726	148446
Nd	cars	BEV	Decarb-S	2058	115601	133085	148848
Nd	cars	BEV	Decarb-S	2059	115901	133431	149235
Nd	cars	BEV	Decarb-S	2060	116198	133773	149617
Nd	cars	HEV	Decarb-S	1990	0	0	0
Nd	cars	HEV	Decarb-S	1991	0	0	0
Nd	cars	HEV	Decarb-S	1992	0	0	0
Nd	cars	HEV	Decarb-S	1993	0	0	0
Nd	cars	HEV	Decarb-S	1994	0	0	0
Nd	cars	HEV	Decarb-S	1995	0	0	0
Nd	cars	HEV	Decarb-S	1996	0	0	0
Nd	cars	HEV	Decarb-S	1997	0	0	0
Nd	cars	HEV	Decarb-S	1998	0	0	0
Nd	cars	HEV	Decarb-S	1999	0	0	0
Nd	cars	HEV	Decarb-S	2000	0	0	0
Nd	cars	HEV	Decarb-S	2001	0	0	0
Nd	cars	HEV	Decarb-S	2002	0	0	0
Nd	cars	HEV	Decarb-S	2003	0	0	0
Nd	cars	HEV	Decarb-S	2004	0	0	0
Nd	cars	HEV	Decarb-S	2005	5.59512	7.08012	11.0552
Nd	cars	HEV	Decarb-S	2006	13.1256	16.5963	26.0579
Nd	cars	HEV	Decarb-S	2007	21.7276	27.4505	43.3495
Nd	cars	HEV	Decarb-S	2008	30.9525	39.0717	62.0744
Nd	cars	HEV	Decarb-S	2009	43.1002	54.357	86.904
Nd	cars	HEV	Decarb-S	2010	70.164	88.4056	142.274
Nd	cars	HEV	Decarb-S	2011	72.2519	90.9457	147.374
Nd	cars	HEV	Decarb-S	2012	85.7613	107.837	176.014
Nd	cars	HEV	Decarb-S	2013	102.115	128.259	210.94
Nd	cars	HEV	Decarb-S	2014	220.913	277.145	459.452
Nd	cars	HEV	Decarb-S	2015	240.957	301.914	504.731
Nd	cars	HEV	Decarb-S	2016	749.362	937.7	1581.53
Nd	cars	HEV	Decarb-S	2017	806.854	1009.29	1706.17
Nd	cars	HEV	Decarb-S	2018	863.392	1079.64	1829.32
Nd	cars	HEV	Decarb-S	2019	918.977	1148.74	1950.98
Nd	cars	HEV	Decarb-S	2020	2151.05	2687.9	4575.88
Nd	cars	HEV	Decarb-S	2021	1586.44	1981.66	3381.72
Nd	cars	HEV	Decarb-S	2022	5118.73	6391.54	10933.9
Nd	cars	HEV	Decarb-S	2023	5298.46	6613.47	11341.7
Nd	cars	HEV	Decarb-S	2024	5450.67	6800.85	11692.4
Nd	cars	HEV	Decarb-S	2025	5533.98	6902.1	11896.8
Nd	cars	HEV	Decarb-S	2026	5603.15	6985.62	12071.9
Nd	cars	HEV	Decarb-S	2027	5660.86	7054.73	12223.4
Nd	cars	HEV	Decarb-S	2028	5688.98	7086.87	12311.8
Nd	cars	HEV	Decarb-S	2029	5689.42	7084.47	12340.9
Nd	cars	HEV	Decarb-S	2030	5661.52	7046.75	12308.9
Nd	cars	HEV	Decarb-S	2031	5606.18	6974.87	12217.3
Nd	cars	HEV	Decarb-S	2032	5525.34	6871.28	12069.9
Nd	cars	HEV	Decarb-S	2033	5416.51	6732.94	11860.9
Nd	cars	HEV	Decarb-S	2034	5281.84	6562.56	11594.5
Nd	cars	HEV	Decarb-S	2035	5122.55	6361.7	11272.9
Nd	cars	HEV	Decarb-S	2036	4938.29	6129.99	10895
Nd	cars	HEV	Decarb-S	2037	4730.03	5868.66	10462.4
Nd	cars	HEV	Decarb-S	2038	4498.05	5578.12	9975.28
Nd	cars	HEV	Decarb-S	2039	4242.23	5258.26	9432.92
Nd	cars	HEV	Decarb-S	2040	3963.29	4910.04	8836.45
Nd	cars	HEV	Decarb-S	2041	3661.96	4534.38	8186.96
Nd	cars	HEV	Decarb-S	2042	3337.99	4131.06	7483.43
Nd	cars	HEV	Decarb-S	2043	2991.9	3700.75	6726.48
Nd	cars	HEV	Decarb-S	2044	2624.54	3244.59	5917.52
Nd	cars	HEV	Decarb-S	2045	2236.05	2762.78	5056.31
Nd	cars	HEV	Decarb-S	2046	1827.13	2256.26	4143.9
Nd	cars	HEV	Decarb-S	2047	1398.6	1726.08	3181.56
Nd	cars	HEV	Decarb-S	2048	950.841	1172.78	2169.62
Nd	cars	HEV	Decarb-S	2049	484.381	597.083	1108.7
Nd	cars	HEV	Decarb-S	2050	0	0	0
Nd	cars	HEV	Decarb-S	2051	0	0	0
Nd	cars	HEV	Decarb-S	2052	0	0	0
Nd	cars	HEV	Decarb-S	2053	0	0	0
Nd	cars	HEV	Decarb-S	2054	0	0	0
Nd	cars	HEV	Decarb-S	2055	0	0	0
Nd	cars	HEV	Decarb-S	2056	0	0	0
Nd	cars	HEV	Decarb-S	2057	0	0	0
Nd	cars	HEV	Decarb-S	2058	0	0	0
Nd	cars	HEV	Decarb-S	2059	0	0	0
Nd	cars	HEV	Decarb-S	2060	0	0	0
Nd	cars	ICEV	Decarb-S	1990	1401.45	2671.81	13712
Nd	cars	ICEV	Decarb-S	1991	1477.45	2816.71	14455.7
Nd	cars	ICEV	Decarb-S	1992	1522.37	2902.34	14895.1
Nd	cars	ICEV	Decarb-S	1993	1321.93	2520.21	12934
Nd	cars	ICEV	Decarb-S	1994	1244.06	2371.77	12172.2
Nd	cars	ICEV	Decarb-S	1995	1247.82	2378.93	12208.9
Nd	cars	ICEV	Decarb-S	1996	1387.69	2645.58	13577.4
Nd	cars	ICEV	Decarb-S	1997	1263.68	2409.16	12364.1
Nd	cars	ICEV	Decarb-S	1998	1353.29	2580	13240.8
Nd	cars	ICEV	Decarb-S	1999	1381.63	2634.03	13518.1
Nd	cars	ICEV	Decarb-S	2000	1369.15	2610.23	13396
Nd	cars	ICEV	Decarb-S	2001	1315.4	2507.76	12870.1
Nd	cars	ICEV	Decarb-S	2002	1261.38	2404.77	12341.6
Nd	cars	ICEV	Decarb-S	2003	1362.79	2598.12	13333.8
Nd	cars	ICEV	Decarb-S	2004	1375.39	2622.13	13457.1
Nd	cars	ICEV	Decarb-S	2005	1377.31	2625.79	13475.9
Nd	cars	ICEV	Decarb-S	2006	1466.27	2795.39	14346.3
Nd	cars	ICEV	Decarb-S	2007	1387.27	2644.77	13573.3
Nd	cars	ICEV	Decarb-S	2008	1416.68	2700.85	13861.1
Nd	cars	ICEV	Decarb-S	2009	1520.13	2898.08	14873.3
Nd	cars	ICEV	Decarb-S	2010	1534.74	2925.92	15016.2
Nd	cars	ICEV	Decarb-S	2011	1616.98	3082.72	15820.9
Nd	cars	ICEV	Decarb-S	2012	1536.39	2929.08	15032.4
Nd	cars	ICEV	Decarb-S	2013	1518.7	2895.35	14859.3
Nd	cars	ICEV	Decarb-S	2014	1481.57	2824.56	14496
Nd	cars	ICEV	Decarb-S	2015	1532.43	2921.53	14993.6
Nd	cars	ICEV	Decarb-S	2016	1616.62	3082.03	15817.3
Nd	cars	ICEV	Decarb-S	2017	1626.13	3100.15	15910.3
Nd	cars	ICEV	Decarb-S	2018	1635.63	3118.27	16003.3
Nd	cars	ICEV	Decarb-S	2019	1645.13	3136.38	16096.3
Nd	cars	ICEV	Decarb-S	2020	1444.63	2754.14	14134.6
Nd	cars	ICEV	Decarb-S	2021	1346.03	2566.17	13169.9
Nd	cars	ICEV	Decarb-S	2022	1173.97	2238.13	11486.4
Nd	cars	ICEV	Decarb-S	2023	1143.88	2180.77	11192
Nd	cars	ICEV	Decarb-S	2024	1112.62	2121.17	10886.1
Nd	cars	ICEV	Decarb-S	2025	1072.25	2044.21	10491.1
Nd	cars	ICEV	Decarb-S	2026	1034.1	1971.48	10117.9
Nd	cars	ICEV	Decarb-S	2027	998.247	1903.12	9767.04
Nd	cars	ICEV	Decarb-S	2028	961.235	1832.56	9404.91
Nd	cars	ICEV	Decarb-S	2029	923.432	1760.49	9035.03
Nd	cars	ICEV	Decarb-S	2030	884.739	1686.72	8656.46
Nd	cars	ICEV	Decarb-S	2031	845.302	1611.54	8270.6
Nd	cars	ICEV	Decarb-S	2032	805.396	1535.46	7880.15
Nd	cars	ICEV	Decarb-S	2033	764.634	1457.75	7481.33
Nd	cars	ICEV	Decarb-S	2034	723.307	1378.96	7076.98
Nd	cars	ICEV	Decarb-S	2035	681.546	1299.34	6668.38
Nd	cars	ICEV	Decarb-S	2036	639.266	1218.74	6254.7
Nd	cars	ICEV	Decarb-S	2037	596.55	1137.3	5836.76
Nd	cars	ICEV	Decarb-S	2038	553.39	1055.02	5414.48
Nd	cars	ICEV	Decarb-S	2039	509.729	971.78	4987.29
Nd	cars	ICEV	Decarb-S	2040	465.611	887.671	4555.63
Nd	cars	ICEV	Decarb-S	2041	421.075	802.764	4119.88
Nd	cars	ICEV	Decarb-S	2042	376.047	716.921	3679.32
Nd	cars	ICEV	Decarb-S	2043	330.541	630.165	3234.08
Nd	cars	ICEV	Decarb-S	2044	284.607	542.592	2784.65
Nd	cars	ICEV	Decarb-S	2045	238.208	454.135	2330.67
Nd	cars	ICEV	Decarb-S	2046	191.375	364.849	1872.45
Nd	cars	ICEV	Decarb-S	2047	144.141	274.799	1410.3
Nd	cars	ICEV	Decarb-S	2048	96.4946	183.964	944.122
Nd	cars	ICEV	Decarb-S	2049	48.4392	92.3476	473.939
Nd	cars	ICEV	Decarb-S	2050	0	0	0
Nd	cars	ICEV	Decarb-S	2051	0	0	0
Nd	cars	ICEV	Decarb-S	2052	0	0	0
Nd	cars	ICEV	Decarb-S	2053	0	0	0
Nd	cars	ICEV	Decarb-S	2054	0	0	0
Nd	cars	ICEV	Decarb-S	2055	0	0	0
Nd	cars	ICEV	Decarb-S	2056	0	0	0
Nd	cars	ICEV	Decarb-S	2057	0	0	0
Nd	cars	ICEV	Decarb-S	2058	0	0	0
Nd	cars	ICEV	Decarb-S	2059	0	0	0
Nd	cars	ICEV	Decarb-S	2060	0	0	0
Nd	motorcycles	BEV	Decarb-S	1990	0	0	0
Nd	motorcycles	BEV	Decarb-S	1991	0	0	0
Nd	motorcycles	BEV	Decarb-S	1992	0	0	0
Nd	motorcycles	BEV	Decarb-S	1993	0.06474	0.08948	0.11422
Nd	motorcycles	BEV	Decarb-S	1994	0.06474	0.08948	0.11422
Nd	motorcycles	BEV	Decarb-S	1995	0.12948	0.17896	0.22844
Nd	motorcycles	BEV	Decarb-S	1996	0.12948	0.17896	0.22844
Nd	motorcycles	BEV	Decarb-S	1997	0.12948	0.17896	0.22844
Nd	motorcycles	BEV	Decarb-S	1998	0.12948	0.17896	0.22844
Nd	motorcycles	BEV	Decarb-S	1999	0.19422	0.26844	0.34266
Nd	motorcycles	BEV	Decarb-S	2000	0.12948	0.17896	0.22844
Nd	motorcycles	BEV	Decarb-S	2001	0.12948	0.17896	0.22844
Nd	motorcycles	BEV	Decarb-S	2002	0.06474	0.08948	0.11422
Nd	motorcycles	BEV	Decarb-S	2003	0.06474	0.08948	0.11422
Nd	motorcycles	BEV	Decarb-S	2004	0.06474	0.08948	0.11422
Nd	motorcycles	BEV	Decarb-S	2005	0.12948	0.17896	0.22844
Nd	motorcycles	BEV	Decarb-S	2006	0.19422	0.26844	0.34266
Nd	motorcycles	BEV	Decarb-S	2007	0.45318	0.62636	0.79954
Nd	motorcycles	BEV	Decarb-S	2008	0.90636	1.25272	1.59908
Nd	motorcycles	BEV	Decarb-S	2009	1.16532	1.61064	2.05596
Nd	motorcycles	BEV	Decarb-S	2010	1.42428	1.96856	2.51284
Nd	motorcycles	BEV	Decarb-S	2011	2.13642	2.95284	3.76926
Nd	motorcycles	BEV	Decarb-S	2012	2.2659	3.1318	3.9977
Nd	motorcycles	BEV	Decarb-S	2013	2.33064	3.22128	4.11192
Nd	motorcycles	BEV	Decarb-S	2014	2.46012	3.40024	4.34036
Nd	motorcycles	BEV	Decarb-S	2015	3.10752	4.29504	5.48256
Nd	motorcycles	BEV	Decarb-S	2016	3.18167	4.39753	5.61339
Nd	motorcycles	BEV	Decarb-S	2017	3.22897	4.4629	5.69683
Nd	motorcycles	BEV	Decarb-S	2018	3.26561	4.51355	5.76148
Nd	motorcycles	BEV	Decarb-S	2019	3.28068	4.53437	5.78807
Nd	motorcycles	BEV	Decarb-S	2020	3.30437	4.56711	5.82986
Nd	motorcycles	BEV	Decarb-S	2021	3.35418	4.63596	5.91774
Nd	motorcycles	BEV	Decarb-S	2022	3.40399	4.7048	6.00562
Nd	motorcycles	BEV	Decarb-S	2023	17.2543	23.8479	30.4415
Nd	motorcycles	BEV	Decarb-S	2024	31.3821	43.3745	55.367
Nd	motorcycles	BEV	Decarb-S	2025	45.4388	62.8029	80.167
Nd	motorcycles	BEV	Decarb-S	2026	59.6981	82.5114	105.325
Nd	motorcycles	BEV	Decarb-S	2027	74.2862	102.674	131.062
Nd	motorcycles	BEV	Decarb-S	2028	89.0305	123.053	157.075
Nd	motorcycles	BEV	Decarb-S	2029	103.941	143.661	183.381
Nd	motorcycles	BEV	Decarb-S	2030	118.989	164.46	209.932
Nd	motorcycles	BEV	Decarb-S	2031	134.176	185.451	236.725
Nd	motorcycles	BEV	Decarb-S	2032	149.534	206.678	263.821
Nd	motorcycles	BEV	Decarb-S	2033	164.984	228.031	291.079
Nd	motorcycles	BEV	Decarb-S	2034	180.562	249.562	318.563
Nd	motorcycles	BEV	Decarb-S	2035	196.295	271.308	346.321
Nd	motorcycles	BEV	Decarb-S	2036	212.158	293.233	374.309
Nd	motorcycles	BEV	Decarb-S	2037	228.174	315.37	402.565
Nd	motorcycles	BEV	Decarb-S	2038	244.343	337.717	431.091
Nd	motorcycles	BEV	Decarb-S	2039	260.635	360.235	459.835
Nd	motorcycles	BEV	Decarb-S	2040	277.067	382.947	488.826
Nd	motorcycles	BEV	Decarb-S	2041	293.662	405.883	518.104
Nd	motorcycles	BEV	Decarb-S	2042	310.369	428.975	547.581
Nd	motorcycles	BEV	Decarb-S	2043	327.181	452.212	577.242
Nd	motorcycles	BEV	Decarb-S	2044	344.133	475.642	607.15
Nd	motorcycles	BEV	Decarb-S	2045	361.171	499.191	637.21
Nd	motorcycles	BEV	Decarb-S	2046	378.304	522.871	667.437
Nd	motorcycles	BEV	Decarb-S	2047	395.578	546.746	697.914
Nd	motorcycles	BEV	Decarb-S	2048	412.96	570.771	728.581
Nd	motorcycles	BEV	Decarb-S	2049	430.398	594.872	759.346
Nd	motorcycles	BEV	Decarb-S	2050	447.865	619.014	790.163
Nd	motorcycles	BEV	Decarb-S	2051	449.393	621.126	792.859
Nd	motorcycles	BEV	Decarb-S	2052	450.818	623.095	795.373
Nd	motorcycles	BEV	Decarb-S	2053	452.29	625.129	797.969
Nd	motorcycles	BEV	Decarb-S	2054	453.711	627.095	800.478
Nd	motorcycles	BEV	Decarb-S	2055	455.066	628.967	802.868
Nd	motorcycles	BEV	Decarb-S	2056	456.331	630.715	805.099
Nd	motorcycles	BEV	Decarb-S	2057	457.567	632.423	807.28
Nd	motorcycles	BEV	Decarb-S	2058	458.804	634.134	809.463
Nd	motorcycles	BEV	Decarb-S	2059	459.998	635.783	811.568
Nd	motorcycles	BEV	Decarb-S	2060	461.175	637.411	813.646
Nd	motorcycles	ICEV	Decarb-S	1990	0.47993	0.959859	39.3574
Nd	motorcycles	ICEV	Decarb-S	1991	0.469655	0.93931	38.5148
Nd	motorcycles	ICEV	Decarb-S	1992	0.501223	1.00245	41.1036
Nd	motorcycles	ICEV	Decarb-S	1993	0.544258	1.08852	44.6327
Nd	motorcycles	ICEV	Decarb-S	1994	0.581783	1.16357	47.71
Nd	motorcycles	ICEV	Decarb-S	1995	0.705078	1.41016	57.821
Nd	motorcycles	ICEV	Decarb-S	1996	0.823311	1.64662	67.5169
Nd	motorcycles	ICEV	Decarb-S	1997	0.825842	1.65168	67.7245
Nd	motorcycles	ICEV	Decarb-S	1998	1.03312	2.06624	84.7227
Nd	motorcycles	ICEV	Decarb-S	1999	1.21792	2.43583	99.8771
Nd	motorcycles	ICEV	Decarb-S	2000	1.19975	2.3995	98.3873
Nd	motorcycles	ICEV	Decarb-S	2001	1.01957	2.03914	83.6115
Nd	motorcycles	ICEV	Decarb-S	2002	0.848774	1.69755	69.605
Nd	motorcycles	ICEV	Decarb-S	2003	0.836117	1.67223	68.5671
Nd	motorcycles	ICEV	Decarb-S	2004	0.878407	1.75681	72.0351
Nd	motorcycles	ICEV	Decarb-S	2005	0.954648	1.9093	78.2873
Nd	motorcycles	ICEV	Decarb-S	2006	0.995746	1.99149	81.6577
Nd	motorcycles	ICEV	Decarb-S	2007	1.11279	2.22558	91.2559
Nd	motorcycles	ICEV	Decarb-S	2008	1.16759	2.33517	95.7496
Nd	motorcycles	ICEV	Decarb-S	2009	1.05025	2.10049	86.1271
Nd	motorcycles	ICEV	Decarb-S	2010	1.01153	2.02306	82.9521
Nd	motorcycles	ICEV	Decarb-S	2011	1.0288	2.05761	84.3686
Nd	motorcycles	ICEV	Decarb-S	2012	1.02597	2.05195	84.1366
Nd	motorcycles	ICEV	Decarb-S	2013	0.92025	1.8405	75.4665
Nd	motorcycles	ICEV	Decarb-S	2014	0.882725	1.76545	72.3892
Nd	motorcycles	ICEV	Decarb-S	2015	0.803804	1.60761	65.9172
Nd	motorcycles	ICEV	Decarb-S	2016	0.822985	1.64597	67.4901
Nd	motorcycles	ICEV	Decarb-S	2017	0.835219	1.67044	68.4934
Nd	motorcycles	ICEV	Decarb-S	2018	0.844697	1.68939	69.2707
Nd	motorcycles	ICEV	Decarb-S	2019	0.848595	1.69719	69.5903
Nd	motorcycles	ICEV	Decarb-S	2020	0.854722	1.70944	70.0928
Nd	motorcycles	ICEV	Decarb-S	2021	0.867606	1.73521	71.1494
Nd	motorcycles	ICEV	Decarb-S	2022	0.88049	1.76098	72.2059
Nd	motorcycles	ICEV	Decarb-S	2023	0.857925	1.71585	70.3555
Nd	motorcycles	ICEV	Decarb-S	2024	0.834476	1.66895	68.4324
Nd	motorcycles	ICEV	Decarb-S	2025	0.8042	1.6084	65.9496
Nd	motorcycles	ICEV	Decarb-S	2026	0.775589	1.55118	63.6034
Nd	motorcycles	ICEV	Decarb-S	2027	0.748696	1.49739	61.3979
Nd	motorcycles	ICEV	Decarb-S	2028	0.720936	1.44187	59.1215
Nd	motorcycles	ICEV	Decarb-S	2029	0.692583	1.38517	56.7964
Nd	motorcycles	ICEV	Decarb-S	2030	0.663563	1.32713	54.4165
Nd	motorcycles	ICEV	Decarb-S	2031	0.633985	1.26797	51.9909
Nd	motorcycles	ICEV	Decarb-S	2032	0.604055	1.20811	49.5365
Nd	motorcycles	ICEV	Decarb-S	2033	0.573484	1.14697	47.0294
Nd	motorcycles	ICEV	Decarb-S	2034	0.542488	1.08498	44.4876
Nd	motorcycles	ICEV	Decarb-S	2035	0.511167	1.02233	41.919
Nd	motorcycles	ICEV	Decarb-S	2036	0.479456	0.958913	39.3186
Nd	motorcycles	ICEV	Decarb-S	2037	0.447419	0.894837	36.6913
Nd	motorcycles	ICEV	Decarb-S	2038	0.415049	0.830097	34.0367
Nd	motorcycles	ICEV	Decarb-S	2039	0.382302	0.764604	31.3513
Nd	motorcycles	ICEV	Decarb-S	2040	0.349213	0.698427	28.6378
Nd	motorcycles	ICEV	Decarb-S	2041	0.315811	0.631621	25.8985
Nd	motorcycles	ICEV	Decarb-S	2042	0.28204	0.564079	23.1291
Nd	motorcycles	ICEV	Decarb-S	2043	0.247909	0.495819	20.3302
Nd	motorcycles	ICEV	Decarb-S	2044	0.213458	0.426916	17.5049
Nd	motorcycles	ICEV	Decarb-S	2045	0.178659	0.357317	14.6512
Nd	motorcycles	ICEV	Decarb-S	2046	0.143533	0.287066	11.7707
Nd	motorcycles	ICEV	Decarb-S	2047	0.108107	0.216214	8.86549
Nd	motorcycles	ICEV	Decarb-S	2048	0.072372	0.144744	5.93498
Nd	motorcycles	ICEV	Decarb-S	2049	0.0363299	0.0726598	2.97929
Nd	motorcycles	ICEV	Decarb-S	2050	0	0	0
Nd	motorcycles	ICEV	Decarb-S	2051	0	0	0
Nd	motorcycles	ICEV	Decarb-S	2052	0	0	0
Nd	motorcycles	ICEV	Decarb-S	2053	0	0	0
Nd	motorcycles	ICEV	Decarb-S	2054	0	0	0
Nd	motorcycles	ICEV	Decarb-S	2055	0	0	0
Nd	motorcycles	ICEV	Decarb-S	2056	0	0	0
Nd	motorcycles	ICEV	Decarb-S	2057	0	0	0
Nd	motorcycles	ICEV	Decarb-S	2058	0	0	0
Nd	motorcycles	ICEV	Decarb-S	2059	0	0	0
Nd	motorcycles	ICEV	Decarb-S	2060	0	0	0
Nd	buses	BEV	Decarb-S	1990	0	0	0
Nd	buses	BEV	Decarb-S	1991	0	0	0
Nd	buses	BEV	Decarb-S	1992	0	0	0
Nd	buses	BEV	Decarb-S	1993	0	0	0
Nd	buses	BEV	Decarb-S	1994	0	0	0
Nd	buses	BEV	Decarb-S	1995	0	0	0
Nd	buses	BEV	Decarb-S	1996	0	0	0
Nd	buses	BEV	Decarb-S	1997	0	0	0
Nd	buses	BEV	Decarb-S	1998	0	0	0
Nd	buses	BEV	Decarb-S	1999	0	0	0
Nd	buses	BEV	Decarb-S	2000	0	0	0
Nd	buses	BEV	Decarb-S	2001	0	0	0
Nd	buses	BEV	Decarb-S	2002	0	0	0
Nd	buses	BEV	Decarb-S	2003	0	0	0
Nd	buses	BEV	Decarb-S	2004	0	0	0
Nd	buses	BEV	Decarb-S	2005	0	0	0
Nd	buses	BEV	Decarb-S	2006	0	0	0
Nd	buses	BEV	Decarb-S	2007	0	0	0
Nd	buses	BEV	Decarb-S	2008	0	0	0
Nd	buses	BEV	Decarb-S	2009	0	0	0
Nd	buses	BEV	Decarb-S	2010	0	0	0
Nd	buses	BEV	Decarb-S	2011	0	0	0
Nd	buses	BEV	Decarb-S	2012	4.8	12.7655	7.5
Nd	buses	BEV	Decarb-S	2013	14.4	38.2966	22.5
Nd	buses	BEV	Decarb-S	2014	0	0	0
Nd	buses	BEV	Decarb-S	2015	0	0	0
Nd	buses	BEV	Decarb-S	2016	0	0	0
Nd	buses	BEV	Decarb-S	2017	0	0	0
Nd	buses	BEV	Decarb-S	2018	0	0	0
Nd	buses	BEV	Decarb-S	2019	0	0	0
Nd	buses	BEV	Decarb-S	2020	0	0	0
Nd	buses	BEV	Decarb-S	2021	0	0	0
Nd	buses	BEV	Decarb-S	2022	0	0	0
Nd	buses	BEV	Decarb-S	2023	0	0	0
Nd	buses	BEV	Decarb-S	2024	0	0	0
Nd	buses	BEV	Decarb-S	2025	0	0	0
Nd	buses	BEV	Decarb-S	2026	0	0	0
Nd	buses	BEV	Decarb-S	2027	0	0	0
Nd	buses	BEV	Decarb-S	2028	0	0	0
Nd	buses	BEV	Decarb-S	2029	0	0	0
Nd	buses	BEV	Decarb-S	2030	0	0	0
Nd	buses	BEV	Decarb-S	2031	0	0	0
Nd	buses	BEV	Decarb-S	2032	0	0	0
Nd	buses	BEV	Decarb-S	2033	0	0	0
Nd	buses	BEV	Decarb-S	2034	0	0	0
Nd	buses	BEV	Decarb-S	2035	0	0	0
Nd	buses	BEV	Decarb-S	2036	0	0	0
Nd	buses	BEV	Decarb-S	2037	0	0	0
Nd	buses	BEV	Decarb-S	2038	0	0	0
Nd	buses	BEV	Decarb-S	2039	0	0	0
Nd	buses	BEV	Decarb-S	2040	0	0	0
Nd	buses	BEV	Decarb-S	2041	0	0	0
Nd	buses	BEV	Decarb-S	2042	0	0	0
Nd	buses	BEV	Decarb-S	2043	0	0	0
Nd	buses	BEV	Decarb-S	2044	0	0	0
Nd	buses	BEV	Decarb-S	2045	0	0	0
Nd	buses	BEV	Decarb-S	2046	0	0	0
Nd	buses	BEV	Decarb-S	2047	0	0	0
Nd	buses	BEV	Decarb-S	2048	0	0	0
Nd	buses	BEV	Decarb-S	2049	0	0	0
Nd	buses	BEV	Decarb-S	2050	0	0	0
Nd	buses	BEV	Decarb-S	2051	0	0	0
Nd	buses	BEV	Decarb-S	2052	0	0	0
Nd	buses	BEV	Decarb-S	2053	0	0	0
Nd	buses	BEV	Decarb-S	2054	0	0	0
Nd	buses	BEV	Decarb-S	2055	0	0	0
Nd	buses	BEV	Decarb-S	2056	0	0	0
Nd	buses	BEV	Decarb-S	2057	0	0	0
Nd	buses	BEV	Decarb-S	2058	0	0	0
Nd	buses	BEV	Decarb-S	2059	0	0	0
Nd	buses	BEV	Decarb-S	2060	0	0	0
Nd	buses	ICEV	Decarb-S	1990	8.1168	15.4769	79.4409
Nd	buses	ICEV	Decarb-S	1991	1.94535	3.70934	19.0396
Nd	buses	ICEV	Decarb-S	1992	1.94535	3.70934	19.0396
Nd	buses	ICEV	Decarb-S	1993	1.34162	2.55817	13.1307
Nd	buses	ICEV	Decarb-S	1994	3.35405	6.39542	32.8268
Nd	buses	ICEV	Decarb-S	1995	3.35405	6.39542	32.8268
Nd	buses	ICEV	Decarb-S	1996	2.95156	5.62797	28.8876
Nd	buses	ICEV	Decarb-S	1997	2.21367	4.22098	21.6657
Nd	buses	ICEV	Decarb-S	1998	2.61616	4.98843	25.6049
Nd	buses	ICEV	Decarb-S	1999	2.88448	5.50006	28.2311
Nd	buses	ICEV	Decarb-S	2000	9.8609	18.8025	96.5108
Nd	buses	ICEV	Decarb-S	2001	1.27454	2.43026	12.4742
Nd	buses	ICEV	Decarb-S	2002	2.41492	4.6047	23.6353
Nd	buses	ICEV	Decarb-S	2003	2.21367	4.22098	21.6657
Nd	buses	ICEV	Decarb-S	2004	1.81119	3.45353	17.7265
Nd	buses	ICEV	Decarb-S	2005	2.75032	5.24425	26.918
Nd	buses	ICEV	Decarb-S	2006	2.07951	3.96516	20.3526
Nd	buses	ICEV	Decarb-S	2007	2.54908	4.86052	24.9484
Nd	buses	ICEV	Decarb-S	2008	10.1292	19.3142	99.137
Nd	buses	ICEV	Decarb-S	2009	5.2994	10.1048	51.8664
Nd	buses	ICEV	Decarb-S	2010	2.88448	5.50006	28.2311
Nd	buses	ICEV	Decarb-S	2011	1.94535	3.70934	19.0396
Nd	buses	ICEV	Decarb-S	2012	0.067081	0.127908	0.656536
Nd	buses	ICEV	Decarb-S	2013	1.54286	2.94189	15.1003
Nd	buses	ICEV	Decarb-S	2014	24.015	45.7912	235.04
Nd	buses	ICEV	Decarb-S	2015	5.03107	9.59313	49.2402
Nd	buses	ICEV	Decarb-S	2016	5.15113	9.82205	50.4152
Nd	buses	ICEV	Decarb-S	2017	5.2277	9.96806	51.1647
Nd	buses	ICEV	Decarb-S	2018	5.28703	10.0812	51.7453
Nd	buses	ICEV	Decarb-S	2019	5.31142	10.1277	51.9841
Nd	buses	ICEV	Decarb-S	2020	5.34977	10.2008	52.3594
Nd	buses	ICEV	Decarb-S	2021	5.43041	10.3546	53.1487
Nd	buses	ICEV	Decarb-S	2022	5.51106	10.5084	53.9379
Nd	buses	ICEV	Decarb-S	2023	5.5687	10.6183	54.5021
Nd	buses	ICEV	Decarb-S	2024	5.62482	10.7253	55.0514
Nd	buses	ICEV	Decarb-S	2025	5.63757	10.7496	55.1762
Nd	buses	ICEV	Decarb-S	2026	5.66355	10.7991	55.4304
Nd	buses	ICEV	Decarb-S	2027	5.70487	10.8779	55.8348
Nd	buses	ICEV	Decarb-S	2028	5.74305	10.9507	56.2085
Nd	buses	ICEV	Decarb-S	2029	5.77991	11.021	56.5693
Nd	buses	ICEV	Decarb-S	2030	5.81461	11.0872	56.9089
Nd	buses	ICEV	Decarb-S	2031	5.84782	11.1505	57.2339
Nd	buses	ICEV	Decarb-S	2032	5.88129	11.2143	57.5615
Nd	buses	ICEV	Decarb-S	2033	5.91208	11.273	57.8629
Nd	buses	ICEV	Decarb-S	2034	5.94208	11.3302	58.1564
Nd	buses	ICEV	Decarb-S	2035	5.97228	11.3878	58.452
Nd	buses	ICEV	Decarb-S	2036	6.00191	11.4443	58.742
Nd	buses	ICEV	Decarb-S	2037	6.03169	11.5011	59.0335
Nd	buses	ICEV	Decarb-S	2038	6.06159	11.5581	59.3261
Nd	buses	ICEV	Decarb-S	2039	6.09092	11.614	59.6131
Nd	buses	ICEV	Decarb-S	2040	6.12011	11.6697	59.8989
Nd	buses	ICEV	Decarb-S	2041	6.14968	11.7261	60.1883
Nd	buses	ICEV	Decarb-S	2042	6.17858	11.7812	60.4711
Nd	buses	ICEV	Decarb-S	2043	6.20674	11.8349	60.7467
Nd	buses	ICEV	Decarb-S	2044	6.2349	11.8886	61.0223
Nd	buses	ICEV	Decarb-S	2045	6.26214	11.9405	61.2889
Nd	buses	ICEV	Decarb-S	2046	6.28869	11.9911	61.5488
Nd	buses	ICEV	Decarb-S	2047	6.31541	12.0421	61.8103
Nd	buses	ICEV	Decarb-S	2048	6.34175	12.0923	62.0681
Nd	buses	ICEV	Decarb-S	2049	6.36697	12.1404	62.3149
Nd	buses	ICEV	Decarb-S	2050	6.39083	12.1859	62.5485
Nd	buses	ICEV	Decarb-S	2051	6.41264	12.2275	62.7619
Nd	buses	ICEV	Decarb-S	2052	6.43297	12.2662	62.9609
Nd	buses	ICEV	Decarb-S	2053	6.45397	12.3063	63.1664
Nd	buses	ICEV	Decarb-S	2054	6.47426	12.345	63.365
Nd	buses	ICEV	Decarb-S	2055	6.49359	12.3818	63.5542
Nd	buses	ICEV	Decarb-S	2056	6.51164	12.4162	63.7308
Nd	buses	ICEV	Decarb-S	2057	6.52927	12.4499	63.9034
Nd	buses	ICEV	Decarb-S	2058	6.54693	12.4835	64.0762
Nd	buses	ICEV	Decarb-S	2059	6.56396	12.516	64.2429
Nd	buses	ICEV	Decarb-S	2060	6.58076	12.548	64.4074
Nd	trucks_light	BEV	Decarb-S	1990	0.767742	0.767742	0.767742
Nd	trucks_light	BEV	Decarb-S	1991	0.767742	0.767742	0.767742
Nd	trucks_light	BEV	Decarb-S	1992	0.383871	0.383871	0.383871
Nd	trucks_light	BEV	Decarb-S	1993	0.383871	0.383871	0.383871
Nd	trucks_light	BEV	Decarb-S	1994	0.383871	0.383871	0.383871
Nd	trucks_light	BEV	Decarb-S	1995	0.383871	0.383871	0.383871
Nd	trucks_light	BEV	Decarb-S	1996	0	0	0
Nd	trucks_light	BEV	Decarb-S	1997	0	0	0
Nd	trucks_light	BEV	Decarb-S	1998	0	0	0
Nd	trucks_light	BEV	Decarb-S	1999	0	0	0
Nd	trucks_light	BEV	Decarb-S	2000	0	0	0
Nd	trucks_light	BEV	Decarb-S	2001	0	0	0
Nd	trucks_light	BEV	Decarb-S	2002	0	0	0
Nd	trucks_light	BEV	Decarb-S	2003	0	0	0
Nd	trucks_light	BEV	Decarb-S	2004	0	0	0
Nd	trucks_light	BEV	Decarb-S	2005	0	0	0
Nd	trucks_light	BEV	Decarb-S	2006	0.383871	0.383871	0.383871
Nd	trucks_light	BEV	Decarb-S	2007	0.383871	0.383871	0.383871
Nd	trucks_light	BEV	Decarb-S	2008	0.383871	0.383871	0.383871
Nd	trucks_light	BEV	Decarb-S	2009	0.383871	0.383871	0.383871
Nd	trucks_light	BEV	Decarb-S	2010	1.15161	1.15161	1.15161
Nd	trucks_light	BEV	Decarb-S	2011	2.30323	2.30323	2.30323
Nd	trucks_light	BEV	Decarb-S	2012	5.75806	5.75806	5.75806
Nd	trucks_light	BEV	Decarb-S	2013	7.67742	7.67742	7.67742
Nd	trucks_light	BEV	Decarb-S	2014	12.6677	12.6677	12.6677
Nd	trucks_light	BEV	Decarb-S	2015	19.5774	19.5774	19.5774
Nd	trucks_light	BEV	Decarb-S	2016	20.0446	20.0446	20.0446
Nd	trucks_light	BEV	Decarb-S	2017	20.3426	20.3426	20.3426
Nd	trucks_light	BEV	Decarb-S	2018	20.5734	20.5734	20.5734
Nd	trucks_light	BEV	Decarb-S	2019	20.6683	20.6683	20.6683
Nd	trucks_light	BEV	Decarb-S	2020	20.8176	20.8176	20.8176
Nd	trucks_light	BEV	Decarb-S	2021	21.1314	21.1314	21.1314
Nd	trucks_light	BEV	Decarb-S	2022	21.4452	21.4452	21.4452
Nd	trucks_light	BEV	Decarb-S	2023	21.6695	21.6695	21.6695
Nd	trucks_light	BEV	Decarb-S	2024	21.8879	21.8879	21.8879
Nd	trucks_light	BEV	Decarb-S	2025	21.9375	21.9375	21.9375
Nd	trucks_light	BEV	Decarb-S	2026	22.0386	22.0386	22.0386
Nd	trucks_light	BEV	Decarb-S	2027	22.1994	22.1994	22.1994
Nd	trucks_light	BEV	Decarb-S	2028	22.3479	22.3479	22.3479
Nd	trucks_light	BEV	Decarb-S	2029	22.4914	22.4914	22.4914
Nd	trucks_light	BEV	Decarb-S	2030	22.6264	22.6264	22.6264
Nd	trucks_light	BEV	Decarb-S	2031	22.7556	22.7556	22.7556
Nd	trucks_light	BEV	Decarb-S	2032	22.8859	22.8859	22.8859
Nd	trucks_light	BEV	Decarb-S	2033	23.0057	23.0057	23.0057
Nd	trucks_light	BEV	Decarb-S	2034	23.1224	23.1224	23.1224
Nd	trucks_light	BEV	Decarb-S	2035	23.2399	23.2399	23.2399
Nd	trucks_light	BEV	Decarb-S	2036	23.3552	23.3552	23.3552
Nd	trucks_light	BEV	Decarb-S	2037	23.4711	23.4711	23.4711
Nd	trucks_light	BEV	Decarb-S	2038	23.5875	23.5875	23.5875
Nd	trucks_light	BEV	Decarb-S	2039	23.7016	23.7016	23.7016
Nd	trucks_light	BEV	Decarb-S	2040	23.8152	23.8152	23.8152
Nd	trucks_light	BEV	Decarb-S	2041	23.9303	23.9303	23.9303
Nd	trucks_light	BEV	Decarb-S	2042	24.0427	24.0427	24.0427
Nd	trucks_light	BEV	Decarb-S	2043	24.1523	24.1523	24.1523
Nd	trucks_light	BEV	Decarb-S	2044	24.2619	24.2619	24.2619
Nd	trucks_light	BEV	Decarb-S	2045	24.3679	24.3679	24.3679
Nd	trucks_light	BEV	Decarb-S	2046	24.4712	24.4712	24.4712
Nd	trucks_light	BEV	Decarb-S	2047	24.5752	24.5752	24.5752
Nd	trucks_light	BEV	Decarb-S	2048	24.6776	24.6776	24.6776
Nd	trucks_light	BEV	Decarb-S	2049	24.7758	24.7758	24.7758
Nd	trucks_light	BEV	Decarb-S	2050	24.8687	24.8687	24.8687
Nd	trucks_light	BEV	Decarb-S	2051	24.9535	24.9535	24.9535
Nd	trucks_light	BEV	Decarb-S	2052	25.0326	25.0326	25.0326
Nd	trucks_light	BEV	Decarb-S	2053	25.1143	25.1143	25.1143
Nd	trucks_light	BEV	Decarb-S	2054	25.1933	25.1933	25.1933
Nd	trucks_light	BEV	Decarb-S	2055	25.2685	25.2685	25.2685
Nd	trucks_light	BEV	Decarb-S	2056	25.3387	25.3387	25.3387
Nd	trucks_light	BEV	Decarb-S	2057	25.4074	25.4074	25.4074
Nd	trucks_light	BEV	Decarb-S	2058	25.4761	25.4761	25.4761
Nd	trucks_light	BEV	Decarb-S	2059	25.5423	25.5423	25.5423
Nd	trucks_light	BEV	Decarb-S	2060	25.6077	25.6077	25.6077
Nd	trucks_light	ICEV	Decarb-S	1990	2.76775	5.53551	226.974
Nd	trucks_light	ICEV	Decarb-S	1991	2.85067	5.70134	233.774
Nd	trucks_light	ICEV	Decarb-S	1992	3.05585	6.11169	250.599
Nd	trucks_light	ICEV	Decarb-S	1993	2.7042	5.40841	221.762
Nd	trucks_light	ICEV	Decarb-S	1994	2.61281	5.22562	214.268
Nd	trucks_light	ICEV	Decarb-S	1995	2.48148	4.96295	203.497
Nd	trucks_light	ICEV	Decarb-S	1996	2.52384	5.04768	206.972
Nd	trucks_light	ICEV	Decarb-S	1997	2.6927	5.38541	220.819
Nd	trucks_light	ICEV	Decarb-S	1998	3.0395	6.07901	249.259
[truncated: 43,443 more rows]

## Sheet: EoL
TCE end-of-life outflows (EOL) (1990-2060)
unit: kg/a
TCE	tech_class	tech_subclass	scenario	year	low	mean	high
Nd	cars	BEV	Trends	1990	1.10885	1.27656	1.42776
Nd	cars	BEV	Trends	1991	2.46412	2.8368	3.1728
Nd	cars	BEV	Trends	1992	2.95694	3.40416	3.80736
Nd	cars	BEV	Trends	1993	3.20335	3.68784	4.12464
Nd	cars	BEV	Trends	1994	3.08015	3.546	3.966
Nd	cars	BEV	Trends	1995	3.08015	3.546	3.966
Nd	cars	BEV	Trends	1996	4.06579	4.68073	5.23512
Nd	cars	BEV	Trends	1997	4.43541	5.10625	5.71104
Nd	cars	BEV	Trends	1998	5.17465	5.95729	6.66289
Nd	cars	BEV	Trends	1999	4.80503	5.53177	6.18696
Nd	cars	BEV	Trends	2000	4.43541	5.10625	5.71104
Nd	cars	BEV	Trends	2001	0	0	0
Nd	cars	BEV	Trends	2002	3.69618	4.25521	4.7592
Nd	cars	BEV	Trends	2003	3.32656	3.82969	4.28328
Nd	cars	BEV	Trends	2004	2.71053	3.12048	3.49008
Nd	cars	BEV	Trends	2005	2.71053	3.12048	3.49008
Nd	cars	BEV	Trends	2006	2.46412	2.8368	3.1728
Nd	cars	BEV	Trends	2007	2.0945	2.41128	2.69688
Nd	cars	BEV	Trends	2008	1.84809	2.1276	2.3796
Nd	cars	BEV	Trends	2009	2.21771	2.55312	2.85552
Nd	cars	BEV	Trends	2010	4.43541	5.10625	5.71104
Nd	cars	BEV	Trends	2011	16.8792	19.4321	21.7337
Nd	cars	BEV	Trends	2012	16.8792	19.4321	21.7337
Nd	cars	BEV	Trends	2013	25.6268	29.5028	32.9971
Nd	cars	BEV	Trends	2014	41.5204	47.8001	53.4617
Nd	cars	BEV	Trends	2015	66.6544	76.7355	85.8243
Nd	cars	BEV	Trends	2016	168.669	194.179	217.178
Nd	cars	BEV	Trends	2017	270.683	311.623	348.532
Nd	cars	BEV	Trends	2018	372.698	429.067	479.886
Nd	cars	BEV	Trends	2019	474.712	546.51	611.24
Nd	cars	BEV	Trends	2020	769.421	885.792	990.708
Nd	cars	BEV	Trends	2021	1428.08	1644.07	1838.8
Nd	cars	BEV	Trends	2022	2195.78	2527.88	2827.28
Nd	cars	BEV	Trends	2023	2896.23	3334.27	3729.19
Nd	cars	BEV	Trends	2024	3535.9	4070.69	4552.83
Nd	cars	BEV	Trends	2025	4113.72	4735.9	5296.83
Nd	cars	BEV	Trends	2026	4638.04	5339.53	5971.95
Nd	cars	BEV	Trends	2027	5116.76	5890.65	6588.36
Nd	cars	BEV	Trends	2028	5553.92	6393.92	7151.24
Nd	cars	BEV	Trends	2029	5953.45	6853.88	7665.67
Nd	cars	BEV	Trends	2030	6318.76	7274.44	8136.05
Nd	cars	BEV	Trends	2031	6653.03	7659.27	8566.45
Nd	cars	BEV	Trends	2032	6959.4	8011.97	8960.93
Nd	cars	BEV	Trends	2033	7240.22	8335.26	9322.52
Nd	cars	BEV	Trends	2034	7497.91	8631.93	9654.32
Nd	cars	BEV	Trends	2035	7734.82	8904.68	9959.37
Nd	cars	BEV	Trends	2036	7952.94	9155.78	10240.2
Nd	cars	BEV	Trends	2037	8154.17	9387.45	10499.3
Nd	cars	BEV	Trends	2038	8340.21	9601.63	10738.9
Nd	cars	BEV	Trends	2039	8512.49	9799.97	10960.7
Nd	cars	BEV	Trends	2040	8672.37	9984.03	11166.6
Nd	cars	BEV	Trends	2041	8821.15	10155.3	11358.1
Nd	cars	BEV	Trends	2042	8959.82	10315	11536.7
Nd	cars	BEV	Trends	2043	9089.28	10464	11703.4
Nd	cars	BEV	Trends	2044	9210.44	10603.5	11859.4
Nd	cars	BEV	Trends	2045	9323.99	10734.2	12005.6
Nd	cars	BEV	Trends	2046	9430.57	10856.9	12142.8
Nd	cars	BEV	Trends	2047	9530.91	10972.4	12272
Nd	cars	BEV	Trends	2048	9625.56	11081.4	12393.9
Nd	cars	BEV	Trends	2049	9714.92	11184.3	12508.9
Nd	cars	BEV	Trends	2050	9799.28	11281.4	12617.6
Nd	cars	BEV	Trends	2051	9878.81	11372.9	12720
Nd	cars	BEV	Trends	2052	9953.75	11459.2	12816.5
Nd	cars	BEV	Trends	2053	10024.7	11540.8	12907.8
Nd	cars	BEV	Trends	2054	10091.8	11618.2	12994.3
Nd	cars	BEV	Trends	2055	10155.5	11691.5	13076.2
Nd	cars	BEV	Trends	2056	10215.7	11760.8	13153.8
Nd	cars	BEV	Trends	2057	10272.9	11826.6	13227.4
Nd	cars	BEV	Trends	2058	10327.3	11889.2	13297.4
Nd	cars	BEV	Trends	2059	10379	11948.8	13364
Nd	cars	BEV	Trends	2060	10428.3	12005.6	13427.5
Nd	cars	HEV	Trends	1990	0	0	0
Nd	cars	HEV	Trends	1991	0	0	0
Nd	cars	HEV	Trends	1992	0	0	0
Nd	cars	HEV	Trends	1993	0	0	0
Nd	cars	HEV	Trends	1994	0	0	0
Nd	cars	HEV	Trends	1995	0	0	0
Nd	cars	HEV	Trends	1996	0	0	0
Nd	cars	HEV	Trends	1997	0	0	0
Nd	cars	HEV	Trends	1998	0	0	0
Nd	cars	HEV	Trends	1999	0	0	0
Nd	cars	HEV	Trends	2000	0	0	0
Nd	cars	HEV	Trends	2001	0	0	0
Nd	cars	HEV	Trends	2002	0	0	0
Nd	cars	HEV	Trends	2003	0	0	0
Nd	cars	HEV	Trends	2004	0	0	0
Nd	cars	HEV	Trends	2005	0	0	0
Nd	cars	HEV	Trends	2006	5.9065	7.46832	11.726
Nd	cars	HEV	Trends	2007	13.0009	16.4253	25.9386
Nd	cars	HEV	Trends	2008	22.6405	28.5794	45.405
Nd	cars	HEV	Trends	2009	31.9348	40.2755	64.3911
Nd	cars	HEV	Trends	2010	41.4696	52.2511	84.0891
Nd	cars	HEV	Trends	2011	67.7362	85.2616	138.163
Nd	cars	HEV	Trends	2012	65.9703	82.9516	135.395
Nd	cars	HEV	Trends	2013	82.7013	103.874	170.836
Nd	cars	HEV	Trends	2014	99.6636	125.032	207.279
Nd	cars	HEV	Trends	2015	116.925	146.505	244.922
Nd	cars	HEV	Trends	2016	177.106	221.617	373.781
Nd	cars	HEV	Trends	2017	238.886	298.823	505.147
Nd	cars	HEV	Trends	2018	299.713	374.781	635.02
Nd	cars	HEV	Trends	2019	359.587	449.492	763.398
Nd	cars	HEV	Trends	2020	536.252	670.087	1140.76
Nd	cars	HEV	Trends	2021	637.542	796.367	1359.01
Nd	cars	HEV	Trends	2022	1081.19	1350.04	2309.5
Nd	cars	HEV	Trends	2023	1478.61	1845.58	3165.04
Nd	cars	HEV	Trends	2024	1834.46	2288.87	3935.15
Nd	cars	HEV	Trends	2025	2149.15	2680.47	4620.17
Nd	cars	HEV	Trends	2026	2428.21	3027.33	5231.55
Nd	cars	HEV	Trends	2027	2676.77	3335.87	5779.9
Nd	cars	HEV	Trends	2028	2897.72	3609.75	6271.11
Nd	cars	HEV	Trends	2029	3093.83	3852.44	6710.84
Nd	cars	HEV	Trends	2030	3267.49	4066.96	7103.98
Nd	cars	HEV	Trends	2031	3420.91	4256.08	7455.06
Nd	cars	HEV	Trends	2032	3556.21	4422.49	7768.45
Nd	cars	HEV	Trends	2033	3675.06	4568.24	8047.54
Nd	cars	HEV	Trends	2034	3779.08	4695.41	8295.69
Nd	cars	HEV	Trends	2035	3869.83	4805.95	8516.12
Nd	cars	HEV	Trends	2036	3948.63	4901.51	8711.57
Nd	cars	HEV	Trends	2037	4016.72	4983.65	8884.62
Nd	cars	HEV	Trends	2038	4075.21	5053.75	9037.56
Nd	cars	HEV	Trends	2039	4125.04	5113	9172.34
Nd	cars	HEV	Trends	2040	4167.06	5162.48	9290.76
Nd	cars	HEV	Trends	2041	4202.11	5203.22	9394.56
Nd	cars	HEV	Trends	2042	4230.82	5236.02	9485.07
Nd	cars	HEV	Trends	2043	4253.78	5261.62	9563.5
Nd	cars	HEV	Trends	2044	4271.56	5280.72	9631.04
Nd	cars	HEV	Trends	2045	4284.6	5293.89	9688.62
Nd	cars	HEV	Trends	2046	4293.3	5301.64	9737.11
Nd	cars	HEV	Trends	2047	4298.12	5304.51	9777.42
Nd	cars	HEV	Trends	2048	4299.39	5302.94	9810.29
Nd	cars	HEV	Trends	2049	4297.37	5297.26	9836.25
Nd	cars	HEV	Trends	2050	4292.29	5287.73	9855.74
Nd	cars	HEV	Trends	2051	4284.27	5274.54	9869.05
Nd	cars	HEV	Trends	2052	4273.51	5257.92	9876.54
Nd	cars	HEV	Trends	2053	4260.31	5238.24	9878.88
Nd	cars	HEV	Trends	2054	4244.84	5215.73	9876.44
Nd	cars	HEV	Trends	2055	4227.27	5190.58	9869.53
Nd	cars	HEV	Trends	2056	4207.69	5162.93	9858.37
Nd	cars	HEV	Trends	2057	4186.27	5132.97	9843.3
Nd	cars	HEV	Trends	2058	4163.18	5100.93	9824.69
Nd	cars	HEV	Trends	2059	4138.53	5066.93	9802.78
Nd	cars	HEV	Trends	2060	4112.45	5031.15	9777.84
Nd	cars	ICEV	Trends	1990	1223.39	2332.35	11969.9
Nd	cars	ICEV	Trends	1991	1251.18	2385.33	12241.8
Nd	cars	ICEV	Trends	1992	1278.25	2436.95	12506.7
Nd	cars	ICEV	Trends	1993	1297.27	2473.21	12692.8
Nd	cars	ICEV	Trends	1994	1309.97	2497.4	12817
Nd	cars	ICEV	Trends	1995	1328.27	2532.3	12996.1
Nd	cars	ICEV	Trends	1996	1314.8	2506.61	12864.2
Nd	cars	ICEV	Trends	1997	1339.92	2554.5	13110
Nd	cars	ICEV	Trends	1998	1366.7	2605.56	13372.1
Nd	cars	ICEV	Trends	1999	1397.48	2664.25	13673.2
Nd	cars	ICEV	Trends	2000	1428.27	2722.95	13974.5
Nd	cars	ICEV	Trends	2001	1438.13	2741.75	14071
Nd	cars	ICEV	Trends	2002	1448	2760.56	14167.5
Nd	cars	ICEV	Trends	2003	1459.27	2782.05	14277.8
Nd	cars	ICEV	Trends	2004	1465.44	2793.81	14338.2
Nd	cars	ICEV	Trends	2005	1466.86	2796.52	14352
Nd	cars	ICEV	Trends	2006	1471.44	2805.24	14396.8
Nd	cars	ICEV	Trends	2007	1469.36	2801.29	14376.5
Nd	cars	ICEV	Trends	2008	1467.75	2798.22	14360.8
Nd	cars	ICEV	Trends	2009	1481.88	2825.15	14499
Nd	cars	ICEV	Trends	2010	1492.98	2846.31	14607.6
Nd	cars	ICEV	Trends	2011	1513.5	2885.43	14808.3
Nd	cars	ICEV	Trends	2012	1513.5	2885.43	14808.3
Nd	cars	ICEV	Trends	2013	1516.23	2890.64	14835.1
Nd	cars	ICEV	Trends	2014	1518.52	2895	14857.5
Nd	cars	ICEV	Trends	2015	1521.59	2900.86	14887.5
Nd	cars	ICEV	Trends	2016	1531.09	2918.98	14980.5
Nd	cars	ICEV	Trends	2017	1540.6	2937.09	15073.5
Nd	cars	ICEV	Trends	2018	1550.1	2955.21	15166.5
Nd	cars	ICEV	Trends	2019	1559.6	2973.33	15259.5
Nd	cars	ICEV	Trends	2020	1548.11	2951.41	15147
Nd	cars	ICEV	Trends	2021	1527.9	2912.89	14949.3
Nd	cars	ICEV	Trends	2022	1492.51	2845.41	14603
Nd	cars	ICEV	Trends	2023	1461.88	2787.02	14303.3
Nd	cars	ICEV	Trends	2024	1435.51	2736.75	14045.3
Nd	cars	ICEV	Trends	2025	1412.05	2692.03	13815.8
Nd	cars	ICEV	Trends	2026	1391.49	2652.83	13614.6
Nd	cars	ICEV	Trends	2027	1373.87	2619.24	13442.2
Nd	cars	ICEV	Trends	2028	1358.82	2590.55	13295
Nd	cars	ICEV	Trends	2029	1346.06	2566.22	13170.2
Nd	cars	ICEV	Trends	2030	1335.32	2545.74	13065
Nd	cars	ICEV	Trends	2031	1326.36	2528.66	12977.4
Nd	cars	ICEV	Trends	2032	1319.01	2514.64	12905.4
Nd	cars	ICEV	Trends	2033	1313.05	2503.28	12847.1
Nd	cars	ICEV	Trends	2034	1308.32	2494.27	12800.9
Nd	cars	ICEV	Trends	2035	1304.71	2487.38	12765.5
Nd	cars	ICEV	Trends	2036	1302.09	2482.39	12739.9
Nd	cars	ICEV	Trends	2037	1300.37	2479.11	12723.1
Nd	cars	ICEV	Trends	2038	1299.46	2477.37	12714.2
Nd	cars	ICEV	Trends	2039	1299.26	2477	12712.2
Nd	cars	ICEV	Trends	2040	1299.71	2477.84	12716.6
Nd	cars	ICEV	Trends	2041	1300.74	2479.81	12726.7
Nd	cars	ICEV	Trends	2042	1302.28	2482.75	12741.8
Nd	cars	ICEV	Trends	2043	1304.27	2486.54	12761.2
Nd	cars	ICEV	Trends	2044	1306.66	2491.1	12784.6
Nd	cars	ICEV	Trends	2045	1309.39	2496.3	12811.3
Nd	cars	ICEV	Trends	2046	1312.41	2502.07	12840.9
Nd	cars	ICEV	Trends	2047	1315.7	2508.34	12873.1
Nd	cars	ICEV	Trends	2048	1319.22	2515.06	12907.6
Nd	cars	ICEV	Trends	2049	1322.93	2522.12	12943.8
Nd	cars	ICEV	Trends	2050	1326.78	2529.45	12981.4
Nd	cars	ICEV	Trends	2051	1330.7	2536.94	13019.8
Nd	cars	ICEV	Trends	2052	1334.67	2544.5	13058.6
Nd	cars	ICEV	Trends	2053	1338.68	2552.15	13097.9
Nd	cars	ICEV	Trends	2054	1342.73	2559.87	13137.5
Nd	cars	ICEV	Trends	2055	1346.78	2567.6	13177.2
Nd	cars	ICEV	Trends	2056	1350.82	2575.29	13216.7
Nd	cars	ICEV	Trends	2057	1354.82	2582.92	13255.9
Nd	cars	ICEV	Trends	2058	1358.8	2590.51	13294.8
Nd	cars	ICEV	Trends	2059	1362.75	2598.03	13333.4
Nd	cars	ICEV	Trends	2060	1366.66	2605.49	13371.7
Nd	motorcycles	BEV	Trends	1990	0	0	0
Nd	motorcycles	BEV	Trends	1991	0	0	0
Nd	motorcycles	BEV	Trends	1992	0.051792	0.071584	0.091376
Nd	motorcycles	BEV	Trends	1993	0.077688	0.107376	0.137064
Nd	motorcycles	BEV	Trends	1994	0.077688	0.107376	0.137064
Nd	motorcycles	BEV	Trends	1995	0.110058	0.152116	0.194174
Nd	motorcycles	BEV	Trends	1996	0.135954	0.187908	0.239862
Nd	motorcycles	BEV	Trends	1997	0.135954	0.187908	0.239862
Nd	motorcycles	BEV	Trends	1998	0.16185	0.2237	0.28555
Nd	motorcycles	BEV	Trends	1999	0.155376	0.214752	0.274128
Nd	motorcycles	BEV	Trends	2000	0.155376	0.214752	0.274128
Nd	motorcycles	BEV	Trends	2001	0.142428	0.196856	0.251284
Nd	motorcycles	BEV	Trends	2002	0.135954	0.187908	0.239862
Nd	motorcycles	BEV	Trends	2003	0.135954	0.187908	0.239862
Nd	motorcycles	BEV	Trends	2004	0.142428	0.196856	0.251284
Nd	motorcycles	BEV	Trends	2005	0.142428	0.196856	0.251284
Nd	motorcycles	BEV	Trends	2006	0.181272	0.250544	0.319816
Nd	motorcycles	BEV	Trends	2007	0.265434	0.366868	0.468302
Nd	motorcycles	BEV	Trends	2008	0.51792	0.71584	0.91376
Nd	motorcycles	BEV	Trends	2009	0.899886	1.24377	1.58766
Nd	motorcycles	BEV	Trends	2010	1.31422	1.81644	2.31867
Nd	motorcycles	BEV	Trends	2011	1.75445	2.42491	3.09536
Nd	motorcycles	BEV	Trends	2012	2.63492	3.64184	4.64875
Nd	motorcycles	BEV	Trends	2013	2.80972	3.88343	4.95715
Nd	motorcycles	BEV	Trends	2014	3.24995	4.4919	5.73384
Nd	motorcycles	BEV	Trends	2015	3.58012	4.94824	6.31637
Nd	motorcycles	BEV	Trends	2016	3.54028	4.89317	6.24607
Nd	motorcycles	BEV	Trends	2017	3.50915	4.85015	6.19114
Nd	motorcycles	BEV	Trends	2018	3.48479	4.81649	6.14818
Nd	motorcycles	BEV	Trends	2019	3.46438	4.78827	6.11217
Nd	motorcycles	BEV	Trends	2020	3.44838	4.76616	6.08394
Nd	motorcycles	BEV	Trends	2021	3.43896	4.75314	6.06732
Nd	motorcycles	BEV	Trends	2022	3.43546	4.74831	6.06115
Nd	motorcycles	BEV	Trends	2023	3.43588	4.74888	6.06188
Nd	motorcycles	BEV	Trends	2024	3.43971	4.75418	6.06865
Nd	motorcycles	BEV	Trends	2025	3.44396	4.76004	6.07613
Nd	motorcycles	BEV	Trends	2026	3.44938	4.76754	6.0857
Nd	motorcycles	BEV	Trends	2027	3.45681	4.77781	6.09881
Nd	motorcycles	BEV	Trends	2028	3.46586	4.79032	6.11477
Nd	motorcycles	BEV	Trends	2029	3.47628	4.80472	6.13316
Nd	motorcycles	BEV	Trends	2030	3.4878	4.82064	6.15348
Nd	motorcycles	BEV	Trends	2031	3.50022	4.83781	6.17539
Nd	motorcycles	BEV	Trends	2032	3.51346	4.85611	6.19876
Nd	motorcycles	BEV	Trends	2033	3.52729	4.87522	6.22315
Nd	motorcycles	BEV	Trends	2034	3.54158	4.89497	6.24837
Nd	motorcycles	BEV	Trends	2035	3.55631	4.91533	6.27435
Nd	motorcycles	BEV	Trends	2036	3.5714	4.93618	6.30097
Nd	motorcycles	BEV	Trends	2037	3.58681	4.95749	6.32817
Nd	motorcycles	BEV	Trends	2038	3.60253	4.97922	6.35591
Nd	motorcycles	BEV	Trends	2039	3.6185	5.00128	6.38407
Nd	motorcycles	BEV	Trends	2040	3.63466	5.02363	6.41259
Nd	motorcycles	BEV	Trends	2041	3.65104	5.04627	6.44149
Nd	motorcycles	BEV	Trends	2042	3.66757	5.06911	6.47065
Nd	motorcycles	BEV	Trends	2043	3.68418	5.09207	6.49995
Nd	motorcycles	BEV	Trends	2044	3.70087	5.11514	6.5294
Nd	motorcycles	BEV	Trends	2045	3.71757	5.13822	6.55887
Nd	motorcycles	BEV	Trends	2046	3.73425	5.16127	6.58829
Nd	motorcycles	BEV	Trends	2047	3.7509	5.18429	6.61767
Nd	motorcycles	BEV	Trends	2048	3.76752	5.20726	6.64699
Nd	motorcycles	BEV	Trends	2049	3.78403	5.23008	6.67613
Nd	motorcycles	BEV	Trends	2050	3.80037	5.25266	6.70495
Nd	motorcycles	BEV	Trends	2051	3.81642	5.27484	6.73326
Nd	motorcycles	BEV	Trends	2052	3.83212	5.29654	6.76096
Nd	motorcycles	BEV	Trends	2053	3.84755	5.31787	6.78818
Nd	motorcycles	BEV	Trends	2054	3.86269	5.33879	6.81489
Nd	motorcycles	BEV	Trends	2055	3.8775	5.35927	6.84103
Nd	motorcycles	BEV	Trends	2056	3.89196	5.37924	6.86653
Nd	motorcycles	BEV	Trends	2057	3.90605	5.39872	6.8914
Nd	motorcycles	BEV	Trends	2058	3.91983	5.41776	6.9157
Nd	motorcycles	BEV	Trends	2059	3.93328	5.43635	6.93943
Nd	motorcycles	BEV	Trends	2060	3.94642	5.45452	6.96262
Nd	motorcycles	ICEV	Trends	1990	0.621869	1.24374	50.9973
Nd	motorcycles	ICEV	Trends	1991	0.606933	1.21387	49.7725
Nd	motorcycles	ICEV	Trends	1992	0.623209	1.24642	51.1072
Nd	motorcycles	ICEV	Trends	1993	0.642031	1.28406	52.6507
Nd	motorcycles	ICEV	Trends	1994	0.642031	1.28406	52.6507
Nd	motorcycles	ICEV	Trends	1995	0.695816	1.39163	57.0615
Nd	motorcycles	ICEV	Trends	1996	0.698467	1.39693	57.2788
Nd	motorcycles	ICEV	Trends	1997	0.737019	1.47404	60.4404
Nd	motorcycles	ICEV	Trends	1998	0.80166	1.60332	65.7413
Nd	motorcycles	ICEV	Trends	1999	0.865318	1.73064	70.9617
Nd	motorcycles	ICEV	Trends	2000	0.928991	1.85798	76.1833
Nd	motorcycles	ICEV	Trends	2001	0.966932	1.93386	79.2948
Nd	motorcycles	ICEV	Trends	2002	1.00489	2.00978	82.4075
Nd	motorcycles	ICEV	Trends	2003	1.01759	2.03518	83.4491
Nd	motorcycles	ICEV	Trends	2004	1.02416	2.04832	83.9876
Nd	motorcycles	ICEV	Trends	2005	1.03351	2.06702	84.7545
Nd	motorcycles	ICEV	Trends	2006	1.05975	2.11949	86.9061
Nd	motorcycles	ICEV	Trends	2007	1.09142	2.18284	89.5035
Nd	motorcycles	ICEV	Trends	2008	1.12781	2.25562	92.488
Nd	motorcycles	ICEV	Trends	2009	1.15874	2.31748	95.0243
Nd	motorcycles	ICEV	Trends	2010	1.1817	2.3634	96.9073
Nd	motorcycles	ICEV	Trends	2011	1.20319	2.40638	98.6694
Nd	motorcycles	ICEV	Trends	2012	1.23459	2.46919	101.245
Nd	motorcycles	ICEV	Trends	2013	1.25397	2.50793	102.833
Nd	motorcycles	ICEV	Trends	2014	1.26603	2.53206	103.823
Nd	motorcycles	ICEV	Trends	2015	1.27735	2.55469	104.751
Nd	motorcycles	ICEV	Trends	2016	1.23191	2.46382	101.025
Nd	motorcycles	ICEV	Trends	2017	1.19224	2.38448	97.7715
Nd	motorcycles	ICEV	Trends	2018	1.15749	2.31497	94.9214
Nd	motorcycles	ICEV	Trends	2019	1.1266	2.25319	92.3883
Nd	motorcycles	ICEV	Trends	2020	1.09941	2.19882	90.1588
Nd	motorcycles	ICEV	Trends	2021	1.07623	2.15246	88.2578
Nd	motorcycles	ICEV	Trends	2022	1.05666	2.11331	86.6526
Nd	motorcycles	ICEV	Trends	2023	1.03996	2.07992	85.2835
Nd	motorcycles	ICEV	Trends	2024	1.02583	2.05166	84.1248
Nd	motorcycles	ICEV	Trends	2025	1.01332	2.02664	83.0987
Nd	motorcycles	ICEV	Trends	2026	1.00247	2.00494	82.2092
Nd	motorcycles	ICEV	Trends	2027	0.99337	1.98674	81.4628
Nd	motorcycles	ICEV	Trends	2028	0.985788	1.97158	80.8411
Nd	motorcycles	ICEV	Trends	2029	0.979554	1.95911	80.3298
Nd	motorcycles	ICEV	Trends	2030	0.974497	1.94899	79.9151
Nd	motorcycles	ICEV	Trends	2031	0.970477	1.94095	79.5855
Nd	motorcycles	ICEV	Trends	2032	0.967394	1.93479	79.3326
Nd	motorcycles	ICEV	Trends	2033	0.96511	1.93022	79.1453
Nd	motorcycles	ICEV	Trends	2034	0.963535	1.92707	79.0161
Nd	motorcycles	ICEV	Trends	2035	0.962599	1.9252	78.9394
Nd	motorcycles	ICEV	Trends	2036	0.96223	1.92446	78.9092
Nd	motorcycles	ICEV	Trends	2037	0.962374	1.92475	78.921
Nd	motorcycles	ICEV	Trends	2038	0.962982	1.92596	78.9708
Nd	motorcycles	ICEV	Trends	2039	0.963997	1.92799	79.054
Nd	motorcycles	ICEV	Trends	2040	0.965377	1.93075	79.1672
Nd	motorcycles	ICEV	Trends	2041	0.967091	1.93418	79.3078
Nd	motorcycles	ICEV	Trends	2042	0.969096	1.93819	79.4722
Nd	motorcycles	ICEV	Trends	2043	0.97135	1.9427	79.6571
Nd	motorcycles	ICEV	Trends	2044	0.973829	1.94766	79.8603
Nd	motorcycles	ICEV	Trends	2045	0.976495	1.95299	80.079
Nd	motorcycles	ICEV	Trends	2046	0.979319	1.95864	80.3105
Nd	motorcycles	ICEV	Trends	2047	0.982287	1.96457	80.5539
Nd	motorcycles	ICEV	Trends	2048	0.985379	1.97076	80.8075
Nd	motorcycles	ICEV	Trends	2049	0.988565	1.97713	81.0688
Nd	motorcycles	ICEV	Trends	2050	0.991813	1.98363	81.3352
Nd	motorcycles	ICEV	Trends	2051	0.995085	1.99017	81.6035
Nd	motorcycles	ICEV	Trends	2052	0.998355	1.99671	81.8716
Nd	motorcycles	ICEV	Trends	2053	1.00163	2.00327	82.1405
Nd	motorcycles	ICEV	Trends	2054	1.00491	2.00982	82.409
Nd	motorcycles	ICEV	Trends	2055	1.00816	2.01633	82.676
Nd	motorcycles	ICEV	Trends	2056	1.01138	2.02276	82.94
Nd	motorcycles	ICEV	Trends	2057	1.01456	2.02912	83.2006
Nd	motorcycles	ICEV	Trends	2058	1.0177	2.03541	83.4584
Nd	motorcycles	ICEV	Trends	2059	1.0208	2.04161	83.7126
Nd	motorcycles	ICEV	Trends	2060	1.02386	2.04773	83.9635
Nd	buses	BEV	Trends	1990	0	0	0
Nd	buses	BEV	Trends	1991	0	0	0
Nd	buses	BEV	Trends	1992	0	0	0
Nd	buses	BEV	Trends	1993	0	0	0
Nd	buses	BEV	Trends	1994	0	0	0
Nd	buses	BEV	Trends	1995	0	0	0
Nd	buses	BEV	Trends	1996	0	0	0
Nd	buses	BEV	Trends	1997	0	0	0
Nd	buses	BEV	Trends	1998	0	0	0
Nd	buses	BEV	Trends	1999	0	0	0
Nd	buses	BEV	Trends	2000	0	0	0
Nd	buses	BEV	Trends	2001	0	0	0
Nd	buses	BEV	Trends	2002	0	0	0
Nd	buses	BEV	Trends	2003	0	0	0
Nd	buses	BEV	Trends	2004	0	0	0
Nd	buses	BEV	Trends	2005	0	0	0
Nd	buses	BEV	Trends	2006	0	0	0
Nd	buses	BEV	Trends	2007	0	0	0
Nd	buses	BEV	Trends	2008	0	0	0
Nd	buses	BEV	Trends	2009	0	0	0
Nd	buses	BEV	Trends	2010	0	0	0
Nd	buses	BEV	Trends	2011	0	0	0
Nd	buses	BEV	Trends	2012	0	0	0
Nd	buses	BEV	Trends	2013	0.48	1.27655	0.75
Nd	buses	BEV	Trends	2014	1.92	5.10622	3
Nd	buses	BEV	Trends	2015	1.92	5.10622	3
Nd	buses	BEV	Trends	2016	1.728	4.5956	2.7
Nd	buses	BEV	Trends	2017	1.5552	4.13604	2.43
Nd	buses	BEV	Trends	2018	1.39968	3.72243	2.187
Nd	buses	BEV	Trends	2019	1.25971	3.35019	1.9683
Nd	buses	BEV	Trends	2020	1.13374	3.01517	1.77147
Nd	buses	BEV	Trends	2021	1.02037	2.71365	1.59432
Nd	buses	BEV	Trends	2022	0.91833	2.44229	1.43489
Nd	buses	BEV	Trends	2023	0.826497	2.19806	1.2914
Nd	buses	BEV	Trends	2024	0.743847	1.97825	1.16226
Nd	buses	BEV	Trends	2025	0.669463	1.78043	1.04604
Nd	buses	BEV	Trends	2026	0.602516	1.60239	0.941432
Nd	buses	BEV	Trends	2027	0.542265	1.44215	0.847289
Nd	buses	BEV	Trends	2028	0.488038	1.29793	0.76256
Nd	buses	BEV	Trends	2029	0.439234	1.16814	0.686304
Nd	buses	BEV	Trends	2030	0.395311	1.05133	0.617673
Nd	buses	BEV	Trends	2031	0.35578	0.946193	0.555906
Nd	buses	BEV	Trends	2032	0.320202	0.851573	0.500315
Nd	buses	BEV	Trends	2033	0.288182	0.766416	0.450284
Nd	buses	BEV	Trends	2034	0.259364	0.689774	0.405256
Nd	buses	BEV	Trends	2035	0.233427	0.620797	0.36473
Nd	buses	BEV	Trends	2036	0.210084	0.558717	0.328257
Nd	buses	BEV	Trends	2037	0.189076	0.502846	0.295431
Nd	buses	BEV	Trends	2038	0.170168	0.452561	0.265888
Nd	buses	BEV	Trends	2039	0.153152	0.407305	0.239299
Nd	buses	BEV	Trends	2040	0.137836	0.366574	0.215369
Nd	buses	BEV	Trends	2041	0.124053	0.329917	0.193832
Nd	buses	BEV	Trends	2042	0.111647	0.296925	0.174449
Nd	buses	BEV	Trends	2043	0.100483	0.267233	0.157004
Nd	buses	BEV	Trends	2044	0.0904345	0.240509	0.141304
Nd	buses	BEV	Trends	2045	0.081391	0.216459	0.127173
Nd	buses	BEV	Trends	2046	0.0732519	0.194813	0.114456
Nd	buses	BEV	Trends	2047	0.0659267	0.175331	0.103011
Nd	buses	BEV	Trends	2048	0.0593341	0.157798	0.0927095
Nd	buses	BEV	Trends	2049	0.0534007	0.142018	0.0834385
Nd	buses	BEV	Trends	2050	0.0480606	0.127817	0.0750947
Nd	buses	BEV	Trends	2051	0.0432545	0.115035	0.0675852
Nd	buses	BEV	Trends	2052	0.0389291	0.103531	0.0608267
Nd	buses	BEV	Trends	2053	0.0350362	0.0931783	0.054744
Nd	buses	BEV	Trends	2054	0.0315326	0.0838605	0.0492696
Nd	buses	BEV	Trends	2055	0.0283793	0.0754744	0.0443426
Nd	buses	BEV	Trends	2056	0.0255414	0.067927	0.0399084
Nd	buses	BEV	Trends	2057	0.0229872	0.0611343	0.0359175
Nd	buses	BEV	Trends	2058	0.0206885	0.0550209	0.0323258
Nd	buses	BEV	Trends	2059	0.0186197	0.0495188	0.0290932
Nd	buses	BEV	Trends	2060	0.0167577	0.0445669	0.0261839
Nd	buses	ICEV	Trends	1990	8.72053	16.6281	85.3497
Nd	buses	ICEV	Trends	1991	9.41817	17.9583	92.1777
Nd	buses	ICEV	Trends	1992	9.61941	18.3421	94.1473
Nd	buses	ICEV	Trends	1993	9.91457	18.9049	97.0361
Nd	buses	ICEV	Trends	1994	9.76699	18.6235	95.5917
Nd	buses	ICEV	Trends	1995	9.72674	18.5467	95.1978
Nd	buses	ICEV	Trends	1996	10.0353	19.1351	98.2178
Nd	buses	ICEV	Trends	1997	10.1561	19.3653	99.3996
Nd	buses	ICEV	Trends	1998	10.0353	19.1351	98.2178
Nd	buses	ICEV	Trends	1999	9.87432	18.8281	96.6421
Nd	buses	ICEV	Trends	2000	9.95482	18.9816	97.43
Nd	buses	ICEV	Trends	2001	9.87432	18.8281	96.6421
Nd	buses	ICEV	Trends	2002	9.95482	18.9816	97.43
Nd	buses	ICEV	Trends	2003	9.91457	18.9049	97.0361
Nd	buses	ICEV	Trends	2004	9.80724	18.7002	95.9856
Nd	buses	ICEV	Trends	2005	9.606	18.3165	94.016
Nd	buses	ICEV	Trends	2006	9.71332	18.5211	95.0664
Nd	buses	ICEV	Trends	2007	9.63283	18.3677	94.2786
Nd	buses	ICEV	Trends	2008	9.65966	18.4188	94.5412
Nd	buses	ICEV	Trends	2009	9.59258	18.2909	93.8847
Nd	buses	ICEV	Trends	2010	9.99506	19.0584	97.8239
Nd	buses	ICEV	Trends	2011	10.1158	19.2886	99.0057
Nd	buses	ICEV	Trends	2012	10.4512	19.9281	102.288
Nd	buses	ICEV	Trends	2013	12.088	23.0491	118.308
Nd	buses	ICEV	Trends	2014	14.1273	26.9375	138.267
Nd	buses	ICEV	Trends	2015	15.053	28.7027	147.327
Nd	buses	ICEV	Trends	2016	14.0628	26.8146	137.636
Nd	buses	ICEV	Trends	2017	13.1793	25.1299	128.988
Nd	buses	ICEV	Trends	2018	12.3901	23.6251	121.264
Nd	buses	ICEV	Trends	2019	11.6822	22.2753	114.336
Nd	buses	ICEV	Trends	2020	11.0489	21.0679	108.138
Nd	buses	ICEV	Trends	2021	10.4871	19.9965	102.639
Nd	buses	ICEV	Trends	2022	9.98949	19.0477	97.7693
Nd	buses	ICEV	Trends	2023	9.54741	18.2048	93.4426
Nd	buses	ICEV	Trends	2024	9.15515	17.4568	89.6035
Nd	buses	ICEV	Trends	2025	8.80339	16.7861	86.1608
Nd	buses	ICEV	Trends	2026	8.48941	16.1874	83.0877
Nd	buses	ICEV	Trends	2027	8.21096	15.6565	80.3624
Nd	buses	ICEV	Trends	2028	7.96417	15.1859	77.947
Nd	buses	ICEV	Trends	2029	7.74574	14.7694	75.8093
Nd	buses	ICEV	Trends	2030	7.55263	14.4012	73.9192
Nd	buses	ICEV	Trends	2031	7.38215	14.0761	72.2507
Nd	buses	ICEV	Trends	2032	7.23206	13.7899	70.7818
Nd	buses	ICEV	Trends	2033	7.10006	13.5382	69.4899
Nd	buses	ICEV	Trends	2034	6.98427	13.3174	68.3565
Nd	buses	ICEV	Trends	2035	6.88307	13.1245	67.3661
Nd	buses	ICEV	Trends	2036	6.79495	12.9565	66.5037
Nd	buses	ICEV	Trends	2037	6.71863	12.8109	65.7567
Nd	buses	ICEV	Trends	2038	6.65292	12.6856	65.1136
Nd	buses	ICEV	Trends	2039	6.59672	12.5785	64.5636
Nd	buses	ICEV	Trends	2040	6.54906	12.4876	64.0971
Nd	buses	ICEV	Trends	2041	6.50912	12.4114	63.7062
Nd	buses	ICEV	Trends	2042	6.47607	12.3484	63.3827
Nd	buses	ICEV	Trends	2043	6.44914	12.2971	63.1191
Nd	buses	ICEV	Trends	2044	6.42771	12.2562	62.9094
Nd	buses	ICEV	Trends	2045	6.41115	12.2246	62.7474
Nd	buses	ICEV	Trends	2046	6.39891	12.2013	62.6275
Nd	buses	ICEV	Trends	2047	6.39056	12.1854	62.5458
Nd	buses	ICEV	Trends	2048	6.38568	12.1761	62.498
Nd	buses	ICEV	Trends	2049	6.38381	12.1725	62.4797
Nd	buses	ICEV	Trends	2050	6.38451	12.1738	62.4866
Nd	buses	ICEV	Trends	2051	6.38732	12.1792	62.5141
Nd	buses	ICEV	Trends	2052	6.39189	12.1879	62.5588
Nd	buses	ICEV	Trends	2053	6.3981	12.1997	62.6196
Nd	buses	ICEV	Trends	2054	6.40571	12.2143	62.6941
Nd	buses	ICEV	Trends	2055	6.4145	12.231	62.7801
Nd	buses	ICEV	Trends	2056	6.42421	12.2495	62.8752
Nd	buses	ICEV	Trends	2057	6.43472	12.2696	62.978
Nd	buses	ICEV	Trends	2058	6.44594	12.291	63.0878
Nd	buses	ICEV	Trends	2059	6.45774	12.3135	63.2033
Nd	buses	ICEV	Trends	2060	6.47004	12.3369	63.3237
Nd	trucks_light	BEV	Trends	1990	0.435054	0.435054	0.435054
Nd	trucks_light	BEV	Trends	1991	0.563011	0.563011	0.563011
Nd	trucks_light	BEV	Trends	1992	0.537419	0.537419	0.537419
Nd	trucks_light	BEV	Trends	1993	0.409462	0.409462	0.409462
Nd	trucks_light	BEV	Trends	1994	0.409462	0.409462	0.409462
Nd	trucks_light	BEV	Trends	1995	0.281505	0.281505	0.281505
Nd	trucks_light	BEV	Trends	1996	0.281505	0.281505	0.281505
Nd	trucks_light	BEV	Trends	1997	0.204731	0.204731	0.204731
Nd	trucks_light	BEV	Trends	1998	0.17914	0.17914	0.17914
Nd	trucks_light	BEV	Trends	1999	0.17914	0.17914	0.17914
Nd	trucks_light	BEV	Trends	2000	0.17914	0.17914	0.17914
Nd	trucks_light	BEV	Trends	2001	0.17914	0.17914	0.17914
Nd	trucks_light	BEV	Trends	2002	0.17914	0.17914	0.17914
Nd	trucks_light	BEV	Trends	2003	0.153548	0.153548	0.153548
Nd	trucks_light	BEV	Trends	2004	0.102366	0.102366	0.102366
Nd	trucks_light	BEV	Trends	2005	0.102366	0.102366	0.102366
Nd	trucks_light	BEV	Trends	2006	0.17914	0.17914	0.17914
Nd	trucks_light	BEV	Trends	2007	0.230323	0.230323	0.230323
Nd	trucks_light	BEV	Trends	2008	0.255914	0.255914	0.255914
Nd	trucks_light	BEV	Trends	2009	0.255914	0.255914	0.255914
Nd	trucks_light	BEV	Trends	2010	0.332688	0.332688	0.332688
Nd	trucks_light	BEV	Trends	2011	1.07484	1.07484	1.07484
Nd	trucks_light	BEV	Trends	2012	1.63785	1.63785	1.63785
Nd	trucks_light	BEV	Trends	2013	3.40366	3.40366	3.40366
Nd	trucks_light	BEV	Trends	2014	5.3486	5.3486	5.3486
Nd	trucks_light	BEV	Trends	2015	8.75226	8.75226	8.75226
Nd	trucks_light	BEV	Trends	2016	9.50508	9.50508	9.50508
Nd	trucks_light	BEV	Trends	2017	10.2276	10.2276	10.2276
Nd	trucks_light	BEV	Trends	2018	10.9173	10.9173	10.9173
Nd	trucks_light	BEV	Trends	2019	11.5674	11.5674	11.5674
Nd	trucks_light	BEV	Trends	2020	12.1841	12.1841	12.1841
Nd	trucks_light	BEV	Trends	2021	12.7805	12.7805	12.7805
Nd	trucks_light	BEV	Trends	2022	13.3582	13.3582	13.3582
Nd	trucks_light	BEV	Trends	2023	13.9123	13.9123	13.9123
Nd	trucks_light	BEV	Trends	2024	14.444	14.444	14.444
Nd	trucks_light	BEV	Trends	2025	14.9435	14.9435	14.9435
Nd	trucks_light	BEV	Trends	2026	15.4165	15.4165	15.4165
Nd	trucks_light	BEV	Trends	2027	15.8687	15.8687	15.8687
Nd	trucks_light	BEV	Trends	2028	16.3007	16.3007	16.3007
Nd	trucks_light	BEV	Trends	2029	16.7134	16.7134	16.7134
Nd	trucks_light	BEV	Trends	2030	17.1076	17.1076	17.1076
Nd	trucks_light	BEV	Trends	2031	17.4841	17.4841	17.4841
Nd	trucks_light	BEV	Trends	2032	17.8442	17.8442	17.8442
Nd	trucks_light	BEV	Trends	2033	18.1883	18.1883	18.1883
Nd	trucks_light	BEV	Trends	2034	18.5173	18.5173	18.5173
Nd	trucks_light	BEV	Trends	2035	18.8321	18.8321	18.8321
Nd	trucks_light	BEV	Trends	2036	19.1337	19.1337	19.1337
Nd	trucks_light	BEV	Trends	2037	19.4228	19.4228	19.4228
Nd	trucks_light	BEV	Trends	2038	19.7005	19.7005	19.7005
Nd	trucks_light	BEV	Trends	2039	19.9672	19.9672	19.9672
Nd	trucks_light	BEV	Trends	2040	20.2237	20.2237	20.2237
Nd	trucks_light	BEV	Trends	2041	20.4708	20.4708	20.4708
Nd	trucks_light	BEV	Trends	2042	20.709	20.709	20.709
Nd	trucks_light	BEV	Trends	2043	20.9385	20.9385	20.9385
Nd	trucks_light	BEV	Trends	2044	21.1601	21.1601	21.1601
Nd	trucks_light	BEV	Trends	2045	21.3739	21.3739	21.3739
Nd	trucks_light	BEV	Trends	2046	21.5804	21.5804	21.5804
Nd	trucks_light	BEV	Trends	2047	21.7801	21.7801	21.7801
Nd	trucks_light	BEV	Trends	2048	21.9732	21.9732	21.9732
Nd	trucks_light	BEV	Trends	2049	22.1601	22.1601	22.1601
Nd	trucks_light	BEV	Trends	2050	22.3407	22.3407	22.3407
Nd	trucks_light	BEV	Trends	2051	22.5148	22.5148	22.5148
Nd	trucks_light	BEV	Trends	2052	22.6827	22.6827	22.6827
Nd	trucks_light	BEV	Trends	2053	22.8448	22.8448	22.8448
Nd	trucks_light	BEV	Trends	2054	23.0014	23.0014	23.0014
Nd	trucks_light	BEV	Trends	2055	23.1525	23.1525	23.1525
Nd	trucks_light	BEV	Trends	2056	23.2983	23.2983	23.2983
Nd	trucks_light	BEV	Trends	2057	23.4389	23.4389	23.4389
Nd	trucks_light	BEV	Trends	2058	23.5747	23.5747	23.5747
Nd	trucks_light	BEV	Trends	2059	23.7059	23.7059	23.7059
Nd	trucks_light	BEV	Trends	2060	23.8327	23.8327	23.8327
Nd	trucks_light	ICEV	Trends	1990	1.59541	3.19081	130.834
Nd	trucks_light	ICEV	Trends	1991	1.64274	3.28547	134.715
Nd	trucks_light	ICEV	Trends	1992	1.67849	3.35697	137.647
Nd	trucks_light	ICEV	Trends	1993	1.68902	3.37803	138.51
Nd	trucks_light	ICEV	Trends	1994	1.69051	3.38102	138.633
Nd	trucks_light	ICEV	Trends	1995	1.70891	3.41782	140.142
Nd	trucks_light	ICEV	Trends	1996	1.67518	3.35036	137.376
Nd	trucks_light	ICEV	Trends	1997	1.69592	3.39183	139.076
Nd	trucks_light	ICEV	Trends	1998	1.7466	3.49319	143.232
Nd	trucks_light	ICEV	Trends	1999	1.81295	3.6259	148.674
Nd	trucks_light	ICEV	Trends	2000	1.8793	3.75861	154.115
Nd	trucks_light	ICEV	Trends	2001	1.90587	3.81175	156.294
Nd	trucks_light	ICEV	Trends	2002	1.93244	3.86489	158.473
Nd	trucks_light	ICEV	Trends	2003	1.99075	3.9815	163.254
Nd	trucks_light	ICEV	Trends	2004	2.03772	4.07543	167.106
Nd	trucks_light	ICEV	Trends	2005	2.09372	4.18744	171.699
Nd	trucks_light	ICEV	Trends	2006	2.14642	4.29283	176.02
Nd	trucks_light	ICEV	Trends	2007	2.17744	4.35489	178.565
Nd	trucks_light	ICEV	Trends	2008	2.20847	4.41695	181.109
Nd	trucks_light	ICEV	Trends	2009	2.21356	4.42711	181.526
Nd	trucks_light	ICEV	Trends	2010	2.23317	4.46633	183.134
Nd	trucks_light	ICEV	Trends	2011	2.27533	4.55066	186.592
Nd	trucks_light	ICEV	Trends	2012	2.30446	4.60893	188.981
Nd	trucks_light	ICEV	Trends	2013	2.32783	4.65565	190.897
Nd	trucks_light	ICEV	Trends	2014	2.34562	4.69124	192.356
Nd	trucks_light	ICEV	Trends	2015	2.36515	4.7303	193.958
Nd	trucks_light	ICEV	Trends	2016	2.43766	4.87533	199.904
Nd	trucks_light	ICEV	Trends	2017	2.50876	5.01753	205.735
Nd	trucks_light	ICEV	Trends	2018	2.57778	5.15555	211.395
Nd	trucks_light	ICEV	Trends	2019	2.64328	5.28656	216.766
Nd	trucks_light	ICEV	Trends	2020	2.70613	5.41226	221.92
Nd	trucks_light	ICEV	Trends	2021	2.76839	5.53678	227.026
Nd	trucks_light	ICEV	Trends	2022	2.83011	5.66021	232.087
Nd	trucks_light	ICEV	Trends	2023	2.89028	5.78057	237.022
Nd	trucks_light	ICEV	Trends	2024	2.94896	5.89791	241.834
Nd	trucks_light	ICEV	Trends	2025	3.00429	6.00858	246.371
Nd	trucks_light	ICEV	Trends	2026	3.05709	6.11418	250.702
Nd	trucks_light	ICEV	Trends	2027	3.10822	6.21644	254.895
Nd	trucks_light	ICEV	Trends	2028	3.15765	6.3153	258.948
Nd	trucks_light	ICEV	Trends	2029	3.20543	6.41086	262.866
Nd	trucks_light	ICEV	Trends	2030	3.25157	6.50315	266.65
Nd	trucks_light	ICEV	Trends	2031	3.29613	6.59225	270.304
Nd	trucks_light	ICEV	Trends	2032	3.3392	6.67841	273.837
Nd	trucks_light	ICEV	Trends	2033	3.38079	6.76157	277.247
Nd	trucks_light	ICEV	Trends	2034	3.42094	6.84187	280.539
Nd	trucks_light	ICEV	Trends	2035	3.45976	6.91952	283.723
Nd	trucks_light	ICEV	Trends	2036	3.49732	6.99464	286.803
Nd	trucks_light	ICEV	Trends	2037	3.53371	7.06741	289.787
Nd	trucks_light	ICEV	Trends	2038	3.569	7.138	292.681
Nd	trucks_light	ICEV	Trends	2039	3.60326	7.20651	295.491
Nd	trucks_light	ICEV	Trends	2040	3.63653	7.27306	298.219
Nd	trucks_light	ICEV	Trends	2041	3.66891	7.33782	300.875
Nd	trucks_light	ICEV	Trends	2042	3.70042	7.40084	303.459
Nd	trucks_light	ICEV	Trends	2043	3.73109	7.46218	305.974
Nd	trucks_light	ICEV	Trends	2044	3.76097	7.52194	308.424
Nd	trucks_light	ICEV	Trends	2045	3.79008	7.58016	310.811
Nd	trucks_light	ICEV	Trends	2046	3.81843	7.63686	313.136
Nd	trucks_light	ICEV	Trends	2047	3.84609	7.69218	315.404
Nd	trucks_light	ICEV	Trends	2048	3.87308	7.74616	317.618
Nd	trucks_light	ICEV	Trends	2049	3.8994	7.7988	319.776
Nd	trucks_light	ICEV	Trends	2050	3.92503	7.85006	321.878
Nd	trucks_light	ICEV	Trends	2051	3.94992	7.89985	323.92
Nd	trucks_light	ICEV	Trends	2052	3.97407	7.94814	325.9
Nd	trucks_light	ICEV	Trends	2053	3.99754	7.99508	327.825
Nd	trucks_light	ICEV	Trends	2054	4.02036	8.04071	329.696
Nd	trucks_light	ICEV	Trends	2055	4.04252	8.08503	331.513
Nd	trucks_light	ICEV	Trends	2056	4.064	8.12801	333.275
Nd	trucks_light	ICEV	Trends	2057	4.08485	8.16969	334.984
Nd	trucks_light	ICEV	Trends	2058	4.10509	8.21018	336.644
Nd	trucks_light	ICEV	Trends	2059	4.12474	8.24948	338.256
Nd	trucks_light	ICEV	Trends	2060	4.14384	8.28767	339.822
Nd	trucks_med	BEV	Trends	1990	0	0	0
Nd	trucks_med	BEV	Trends	1991	0	0	0
Nd	trucks_med	BEV	Trends	1992	0	0	0
Nd	trucks_med	BEV	Trends	1993	0	0	0
Nd	trucks_med	BEV	Trends	1994	0	0	0
Nd	trucks_med	BEV	Trends	1995	0	0	0
Nd	trucks_med	BEV	Trends	1996	0	0	0
Nd	trucks_med	BEV	Trends	1997	0	0	0
Nd	trucks_med	BEV	Trends	1998	0	0	0
Nd	trucks_med	BEV	Trends	1999	0	0	0
Nd	trucks_med	BEV	Trends	2000	0	0	0
Nd	trucks_med	BEV	Trends	2001	0	0	0
Nd	trucks_med	BEV	Trends	2002	0	0	0
Nd	trucks_med	BEV	Trends	2003	0	0	0
Nd	trucks_med	BEV	Trends	2004	0	0	0
Nd	trucks_med	BEV	Trends	2005	0	0	0
Nd	trucks_med	BEV	Trends	2006	0	0	0
Nd	trucks_med	BEV	Trends	2007	0	0	0
Nd	trucks_med	BEV	Trends	2008	0	0	0
Nd	trucks_med	BEV	Trends	2009	0	0	0
Nd	trucks_med	BEV	Trends	2010	0	0	0
Nd	trucks_med	BEV	Trends	2011	0	0	0
Nd	trucks_med	BEV	Trends	2012	0	0	0
Nd	trucks_med	BEV	Trends	2013	0	0	0
Nd	trucks_med	BEV	Trends	2014	0	0	0
Nd	trucks_med	BEV	Trends	2015	0	0	0
Nd	trucks_med	BEV	Trends	2016	0	0	0
Nd	trucks_med	BEV	Trends	2017	0	0	0
Nd	trucks_med	BEV	Trends	2018	0	0	0
Nd	trucks_med	BEV	Trends	2019	0	0	0
Nd	trucks_med	BEV	Trends	2020	0	0	0
Nd	trucks_med	BEV	Trends	2021	0	0	0
Nd	trucks_med	BEV	Trends	2022	0	0	0
Nd	trucks_med	BEV	Trends	2023	0	0	0
Nd	trucks_med	BEV	Trends	2024	0	0	0
Nd	trucks_med	BEV	Trends	2025	0	0	0
Nd	trucks_med	BEV	Trends	2026	0	0	0
Nd	trucks_med	BEV	Trends	2027	0	0	0
Nd	trucks_med	BEV	Trends	2028	0	0	0
Nd	trucks_med	BEV	Trends	2029	0	0	0
Nd	trucks_med	BEV	Trends	2030	0	0	0
Nd	trucks_med	BEV	Trends	2031	0	0	0
Nd	trucks_med	BEV	Trends	2032	0	0	0
Nd	trucks_med	BEV	Trends	2033	0	0	0
Nd	trucks_med	BEV	Trends	2034	0	0	0
Nd	trucks_med	BEV	Trends	2035	0	0	0
Nd	trucks_med	BEV	Trends	2036	0	0	0
Nd	trucks_med	BEV	Trends	2037	0	0	0
Nd	trucks_med	BEV	Trends	2038	0	0	0
Nd	trucks_med	BEV	Trends	2039	0	0	0
Nd	trucks_med	BEV	Trends	2040	0	0	0
Nd	trucks_med	BEV	Trends	2041	0	0	0
Nd	trucks_med	BEV	Trends	2042	0	0	0
Nd	trucks_med	BEV	Trends	2043	0	0	0
Nd	trucks_med	BEV	Trends	2044	0	0	0
Nd	trucks_med	BEV	Trends	2045	0	0	0
Nd	trucks_med	BEV	Trends	2046	0	0	0
Nd	trucks_med	BEV	Trends	2047	0	0	0
Nd	trucks_med	BEV	Trends	2048	0	0	0
Nd	trucks_med	BEV	Trends	2049	0	0	0
Nd	trucks_med	BEV	Trends	2050	0	0	0
Nd	trucks_med	BEV	Trends	2051	0	0	0
Nd	trucks_med	BEV	Trends	2052	0	0	0
Nd	trucks_med	BEV	Trends	2053	0	0	0
Nd	trucks_med	BEV	Trends	2054	0	0	0
Nd	trucks_med	BEV	Trends	2055	0	0	0
Nd	trucks_med	BEV	Trends	2056	0	0	0
Nd	trucks_med	BEV	Trends	2057	0	0	0
Nd	trucks_med	BEV	Trends	2058	0	0	0
Nd	trucks_med	BEV	Trends	2059	0	0	0
Nd	trucks_med	BEV	Trends	2060	0	0	0
Nd	trucks_med	ICEV	Trends	1990	0.955094	1.91019	78.324
Nd	trucks_med	ICEV	Trends	1991	0.962867	1.92573	78.9614
Nd	trucks_med	ICEV	Trends	1992	0.964297	1.92859	79.0786
Nd	trucks_med	ICEV	Trends	1993	0.95572	1.91144	78.3753
Nd	trucks_med	ICEV	Trends	1994	0.957239	1.91448	78.4998
Nd	trucks_med	ICEV	Trends	1995	0.972338	1.94468	79.7381
Nd	trucks_med	ICEV	Trends	1996	0.963671	1.92734	79.0273
Nd	trucks_med	ICEV	Trends	1997	0.963761	1.92752	79.0347
Nd	trucks_med	ICEV	Trends	1998	0.956166	1.91233	78.4119
Nd	trucks_med	ICEV	Trends	1999	0.868743	1.73749	71.2426
Nd	trucks_med	ICEV	Trends	2000	0.781319	1.56264	64.0733
Nd	trucks_med	ICEV	Trends	2001	0.679555	1.35911	55.728
Nd	trucks_med	ICEV	Trends	2002	0.576452	1.1529	47.2728
Nd	trucks_med	ICEV	Trends	2003	0.485141	0.970283	39.7848
Nd	trucks_med	ICEV	Trends	2004	0.390793	0.781587	32.0476
Nd	trucks_med	ICEV	Trends	2005	0.297875	0.59575	24.4277
Nd	trucks_med	ICEV	Trends	2006	0.204599	0.409198	16.7785
Nd	trucks_med	ICEV	Trends	2007	0.20308	0.406161	16.6539
Nd	trucks_med	ICEV	Trends	2008	0.199239	0.398477	16.3389
Nd	trucks_med	ICEV	Trends	2009	0.191555	0.38311	15.7088
Nd	trucks_med	ICEV	Trends	2010	0.179047	0.358093	14.683
Nd	trucks_med	ICEV	Trends	2011	0.172167	0.344334	14.1188
Nd	trucks_med	ICEV	Trends	2012	0.168593	0.337187	13.8258
Nd	trucks_med	ICEV	Trends	2013	0.163143	0.326287	13.3788
Nd	trucks_med	ICEV	Trends	2014	0.157157	0.314314	12.8879
Nd	trucks_med	ICEV	Trends	2015	0.147508	0.295016	12.0966
Nd	trucks_med	ICEV	Trends	2016	0.152036	0.304072	12.4679
Nd	trucks_med	ICEV	Trends	2017	0.156476	0.312951	12.832
Nd	trucks_med	ICEV	Trends	2018	0.160785	0.321569	13.1854
Nd	trucks_med	ICEV	Trends	2019	0.164874	0.329749	13.5208
Nd	trucks_med	ICEV	Trends	2020	0.168798	0.337597	13.8426
Nd	trucks_med	ICEV	Trends	2021	0.172686	0.345371	14.1614
Nd	trucks_med	ICEV	Trends	2022	0.176539	0.353077	14.4773
Nd	trucks_med	ICEV	Trends	2023	0.180296	0.360591	14.7854
Nd	trucks_med	ICEV	Trends	2024	0.183958	0.367917	15.0858
Nd	trucks_med	ICEV	Trends	2025	0.187413	0.374825	15.3691
Nd	trucks_med	ICEV	Trends	2026	0.190709	0.381418	15.6394
Nd	trucks_med	ICEV	Trends	2027	0.193901	0.387801	15.9011
Nd	trucks_med	ICEV	Trends	2028	0.196986	0.393972	16.1542
Nd	trucks_med	ICEV	Trends	2029	0.199969	0.399937	16.3987
Nd	trucks_med	ICEV	Trends	2030	0.202849	0.405698	16.635
Nd	trucks_med	ICEV	Trends	2031	0.20563	0.41126	16.863
Nd	trucks_med	ICEV	Trends	2032	0.208319	0.416638	17.0835
Nd	trucks_med	ICEV	Trends	2033	0.210915	0.421829	17.2964
Nd	trucks_med	ICEV	Trends	2034	0.213421	0.426841	17.5019
Nd	trucks_med	ICEV	Trends	2035	0.215844	0.431688	17.7006
Nd	trucks_med	ICEV	Trends	2036	0.218188	0.436376	17.8929
Nd	trucks_med	ICEV	Trends	2037	0.220459	0.440919	18.0791
Nd	trucks_med	ICEV	Trends	2038	0.222662	0.445325	18.2598
Nd	trucks_med	ICEV	Trends	2039	0.2248	0.4496	18.4351
Nd	trucks_med	ICEV	Trends	2040	0.226877	0.453754	18.6054
Nd	trucks_med	ICEV	Trends	2041	0.228898	0.457795	18.7711
Nd	trucks_med	ICEV	Trends	2042	0.230864	0.461729	18.9324
Nd	trucks_med	ICEV	Trends	2043	0.232778	0.465557	19.0893
Nd	trucks_med	ICEV	Trends	2044	0.234643	0.469287	19.2423
Nd	trucks_med	ICEV	Trends	2045	0.23646	0.47292	19.3913
Nd	trucks_med	ICEV	Trends	2046	0.238229	0.476459	19.5364
Nd	trucks_med	ICEV	Trends	2047	0.239955	0.479911	19.6779
Nd	trucks_med	ICEV	Trends	2048	0.24164	0.483279	19.816
Nd	trucks_med	ICEV	Trends	2049	0.243282	0.486564	19.9507
Nd	trucks_med	ICEV	Trends	2050	0.244882	0.489763	20.0819
Nd	trucks_med	ICEV	Trends	2051	0.246435	0.49287	20.2093
Nd	trucks_med	ICEV	Trends	2052	0.247942	0.495884	20.3329
Nd	trucks_med	ICEV	Trends	2053	0.249407	0.498813	20.453
Nd	trucks_med	ICEV	Trends	2054	0.25083	0.501661	20.5697
Nd	trucks_med	ICEV	Trends	2055	0.252213	0.504426	20.6831
Nd	trucks_med	ICEV	Trends	2056	0.253554	0.507108	20.7931
Nd	trucks_med	ICEV	Trends	2057	0.254855	0.509709	20.8997
Nd	trucks_med	ICEV	Trends	2058	0.256118	0.512236	21.0033
Nd	trucks_med	ICEV	Trends	2059	0.257344	0.514688	21.1039
Nd	trucks_med	ICEV	Trends	2060	0.258536	0.517072	21.2016
Nd	trucks_heavy	BEV	Trends	1990	0	0	0
Nd	trucks_heavy	BEV	Trends	1991	0	0	0
Nd	trucks_heavy	BEV	Trends	1992	0	0	0
Nd	trucks_heavy	BEV	Trends	1993	0	0	0
Nd	trucks_heavy	BEV	Trends	1994	0	0	0
Nd	trucks_heavy	BEV	Trends	1995	0	0	0
Nd	trucks_heavy	BEV	Trends	1996	0	0	0
Nd	trucks_heavy	BEV	Trends	1997	0	0	0
Nd	trucks_heavy	BEV	Trends	1998	0	0	0
Nd	trucks_heavy	BEV	Trends	1999	0	0	0
Nd	trucks_heavy	BEV	Trends	2000	0	0	0
Nd	trucks_heavy	BEV	Trends	2001	0	0	0
Nd	trucks_heavy	BEV	Trends	2002	0	0	0
Nd	trucks_heavy	BEV	Trends	2003	0	0	0
Nd	trucks_heavy	BEV	Trends	2004	0	0	0
Nd	trucks_heavy	BEV	Trends	2005	0	0	0
Nd	trucks_heavy	BEV	Trends	2006	0	0	0
Nd	trucks_heavy	BEV	Trends	2007	0	0	0
Nd	trucks_heavy	BEV	Trends	2008	0	0	0
Nd	trucks_heavy	BEV	Trends	2009	0	0	0
Nd	trucks_heavy	BEV	Trends	2010	0	0	0
Nd	trucks_heavy	BEV	Trends	2011	0	0	0
Nd	trucks_heavy	BEV	Trends	2012	0	0	0
Nd	trucks_heavy	BEV	Trends	2013	0	0	0
Nd	trucks_heavy	BEV	Trends	2014	0	0	0
Nd	trucks_heavy	BEV	Trends	2015	0	0	0
Nd	trucks_heavy	BEV	Trends	2016	0	0	0
Nd	trucks_heavy	BEV	Trends	2017	0	0	0
Nd	trucks_heavy	BEV	Trends	2018	0	0	0
Nd	trucks_heavy	BEV	Trends	2019	0	0	0
Nd	trucks_heavy	BEV	Trends	2020	0	0	0
Nd	trucks_heavy	BEV	Trends	2021	0	0	0
Nd	trucks_heavy	BEV	Trends	2022	0	0	0
Nd	trucks_heavy	BEV	Trends	2023	0	0	0
Nd	trucks_heavy	BEV	Trends	2024	0	0	0
Nd	trucks_heavy	BEV	Trends	2025	0	0	0
Nd	trucks_heavy	BEV	Trends	2026	0	0	0
Nd	trucks_heavy	BEV	Trends	2027	0	0	0
Nd	trucks_heavy	BEV	Trends	2028	0	0	0
Nd	trucks_heavy	BEV	Trends	2029	0	0	0
Nd	trucks_heavy	BEV	Trends	2030	0	0	0
Nd	trucks_heavy	BEV	Trends	2031	0	0	0
Nd	trucks_heavy	BEV	Trends	2032	0	0	0
Nd	trucks_heavy	BEV	Trends	2033	0	0	0
Nd	trucks_heavy	BEV	Trends	2034	0	0	0
Nd	trucks_heavy	BEV	Trends	2035	0	0	0
Nd	trucks_heavy	BEV	Trends	2036	0	0	0
Nd	trucks_heavy	BEV	Trends	2037	0	0	0
Nd	trucks_heavy	BEV	Trends	2038	0	0	0
Nd	trucks_heavy	BEV	Trends	2039	0	0	0
Nd	trucks_heavy	BEV	Trends	2040	0	0	0
Nd	trucks_heavy	BEV	Trends	2041	0	0	0
Nd	trucks_heavy	BEV	Trends	2042	0	0	0
Nd	trucks_heavy	BEV	Trends	2043	0	0	0
Nd	trucks_heavy	BEV	Trends	2044	0	0	0
Nd	trucks_heavy	BEV	Trends	2045	0	0	0
Nd	trucks_heavy	BEV	Trends	2046	0	0	0
Nd	trucks_heavy	BEV	Trends	2047	0	0	0
Nd	trucks_heavy	BEV	Trends	2048	0	0	0
Nd	trucks_heavy	BEV	Trends	2049	0	0	0
Nd	trucks_heavy	BEV	Trends	2050	0	0	0
Nd	trucks_heavy	BEV	Trends	2051	0	0	0
Nd	trucks_heavy	BEV	Trends	2052	0	0	0
Nd	trucks_heavy	BEV	Trends	2053	0	0	0
Nd	trucks_heavy	BEV	Trends	2054	0	0	0
Nd	trucks_heavy	BEV	Trends	2055	0	0	0
Nd	trucks_heavy	BEV	Trends	2056	0	0	0
Nd	trucks_heavy	BEV	Trends	2057	0	0	0
Nd	trucks_heavy	BEV	Trends	2058	0	0	0
Nd	trucks_heavy	BEV	Trends	2059	0	0	0
Nd	trucks_heavy	BEV	Trends	2060	0	0	0
Nd	trucks_heavy	ICEV	Trends	1990	0.703736	1.40747	57.711
Nd	trucks_heavy	ICEV	Trends	1991	0.717985	1.43597	58.8795
Nd	trucks_heavy	ICEV	Trends	1992	0.723934	1.44787	59.3673
Nd	trucks_heavy	ICEV	Trends	1993	0.725732	1.45146	59.5148
Nd	trucks_heavy	ICEV	Trends	1994	0.718262	1.43652	58.9022
Nd	trucks_heavy	ICEV	Trends	1995	0.687274	1.37455	56.3609
Nd	trucks_heavy	ICEV	Trends	1996	0.639961	1.27992	52.481
Nd	trucks_heavy	ICEV	Trends	1997	0.625574	1.25115	51.3011
Nd	trucks_heavy	ICEV	Trends	1998	0.604131	1.20826	49.5427
Nd	trucks_heavy	ICEV	Trends	1999	0.59009	1.18018	48.3912
Nd	trucks_heavy	ICEV	Trends	2000	0.576048	1.1521	47.2397
Nd	trucks_heavy	ICEV	Trends	2001	0.546443	1.09289	44.8119
Nd	trucks_heavy	ICEV	Trends	2002	0.522729	1.04546	42.8672
Nd	trucks_heavy	ICEV	Trends	2003	0.500868	1.00174	41.0744
Nd	trucks_heavy	ICEV	Trends	2004	0.476028	0.952056	39.0374
Nd	trucks_heavy	ICEV	Trends	2005	0.453202	0.906404	37.1655
Nd	trucks_heavy	ICEV	Trends	2006	0.438815	0.87763	35.9857
Nd	trucks_heavy	ICEV	Trends	2007	0.448775	0.897551	36.8025
Nd	trucks_heavy	ICEV	Trends	2008	0.458044	0.916088	37.5626
Nd	trucks_heavy	ICEV	Trends	2009	0.44753	0.89506	36.7004
Nd	trucks_heavy	ICEV	Trends	2010	0.43757	0.875139	35.8836
Nd	trucks_heavy	ICEV	Trends	2011	0.440613	0.881226	36.1332
Nd	trucks_heavy	ICEV	Trends	2012	0.443242	0.886483	36.3487
Nd	trucks_heavy	ICEV	Trends	2013	0.440198	0.880396	36.0991
Nd	trucks_heavy	ICEV	Trends	2014	0.435356	0.870713	35.7021
Nd	trucks_heavy	ICEV	Trends	2015	0.431068	0.862136	35.3504
Nd	trucks_heavy	ICEV	Trends	2016	0.444256	0.888511	36.4319
Nd	trucks_heavy	ICEV	Trends	2017	0.457188	0.914375	37.4924
Nd	trucks_heavy	ICEV	Trends	2018	0.46974	0.939481	38.5218
Nd	trucks_heavy	ICEV	Trends	2019	0.481655	0.96331	39.4988
Nd	trucks_heavy	ICEV	Trends	2020	0.493087	0.986174	40.4364
Nd	trucks_heavy	ICEV	Trends	2021	0.504414	1.00883	41.3652
Nd	trucks_heavy	ICEV	Trends	2022	0.515641	1.03128	42.286
Nd	trucks_heavy	ICEV	Trends	2023	0.52659	1.05318	43.1838
Nd	trucks_heavy	ICEV	Trends	2024	0.537265	1.07453	44.0593
Nd	trucks_heavy	ICEV	Trends	2025	0.547333	1.09467	44.8848
Nd	trucks_heavy	ICEV	Trends	2026	0.55694	1.11388	45.6727
Nd	trucks_heavy	ICEV	Trends	2027	0.566244	1.13249	46.4357
Nd	trucks_heavy	ICEV	Trends	2028	0.575238	1.15048	47.1732
Nd	trucks_heavy	ICEV	Trends	2029	0.583932	1.16786	47.8862
Nd	trucks_heavy	ICEV	Trends	2030	0.592329	1.18466	48.5749
Nd	trucks_heavy	ICEV	Trends	2031	0.600437	1.20087	49.2398
Nd	trucks_heavy	ICEV	Trends	2032	0.608277	1.21655	49.8827
Nd	trucks_heavy	ICEV	Trends	2033	0.615844	1.23169	50.5032
Nd	trucks_heavy	ICEV	Trends	2034	0.623151	1.2463	51.1025
Nd	trucks_heavy	ICEV	Trends	2035	0.630217	1.26043	51.6819
Nd	trucks_heavy	ICEV	Trends	2036	0.637053	1.27411	52.2425
Nd	trucks_heavy	ICEV	Trends	2037	0.643676	1.28735	52.7856
Nd	trucks_heavy	ICEV	Trends	2038	0.6501	1.3002	53.3125
Nd	trucks_heavy	ICEV	Trends	2039	0.656335	1.31267	53.8238
Nd	trucks_heavy	ICEV	Trends	2040	0.662392	1.32478	54.3205
Nd	trucks_heavy	ICEV	Trends	2041	0.668286	1.33657	54.8038
Nd	trucks_heavy	ICEV	Trends	2042	0.674022	1.34804	55.2742
Nd	trucks_heavy	ICEV	Trends	2043	0.679605	1.35921	55.732
Nd	trucks_heavy	ICEV	Trends	2044	0.685044	1.37009	56.1781
Nd	trucks_heavy	ICEV	Trends	2045	0.690343	1.38069	56.6127
Nd	trucks_heavy	ICEV	Trends	2046	0.695505	1.39101	57.036
Nd	trucks_heavy	ICEV	Trends	2047	0.70054	1.40108	57.4489
Nd	trucks_heavy	ICEV	Trends	2048	0.705454	1.41091	57.8518
Nd	trucks_heavy	ICEV	Trends	2049	0.710245	1.42049	58.2448
Nd	trucks_heavy	ICEV	Trends	2050	0.714912	1.42982	58.6274
Nd	trucks_heavy	ICEV	Trends	2051	0.719444	1.43889	58.9991
Nd	trucks_heavy	ICEV	Trends	2052	0.72384	1.44768	59.3596
Nd	trucks_heavy	ICEV	Trends	2053	0.728114	1.45623	59.7101
Nd	trucks_heavy	ICEV	Trends	2054	0.732268	1.46454	60.0508
Nd	trucks_heavy	ICEV	Trends	2055	0.736303	1.47261	60.3816
Nd	trucks_heavy	ICEV	Trends	2056	0.740215	1.48043	60.7025
Nd	trucks_heavy	ICEV	Trends	2057	0.74401	1.48802	61.0137
Nd	trucks_heavy	ICEV	Trends	2058	0.747696	1.49539	61.3159
Nd	trucks_heavy	ICEV	Trends	2059	0.751275	1.50255	61.6094
Nd	trucks_heavy	ICEV	Trends	2060	0.754751	1.5095	61.8945
Nd	wind	direct drive	Trends	1990	0	0	0
Nd	wind	direct drive	Trends	1991	0	0	0
Nd	wind	direct drive	Trends	1992	0	0	0
Nd	wind	direct drive	Trends	1993	0	0	0
Nd	wind	direct drive	Trends	1994	0	0	0
Nd	wind	direct drive	Trends	1995	0	0	0
Nd	wind	direct drive	Trends	1996	0	0	0
Nd	wind	direct drive	Trends	1997	0	0	0
Nd	wind	direct drive	Trends	1998	28.9121	34.1688	38.3704
Nd	wind	direct drive	Trends	1999	57.7553	68.2563	76.6494
Nd	wind	direct drive	Trends	2000	86.5331	102.266	114.842
Nd	wind	direct drive	Trends	2001	115.249	136.203	152.951
Nd	wind	direct drive	Trends	2002	143.906	170.07	190.983
Nd	wind	direct drive	Trends	2003	172.506	203.871	228.94
Nd	wind	direct drive	Trends	2004	201.054	237.609	266.826
Nd	wind	direct drive	Trends	2005	229.55	271.287	304.645
Nd	wind	direct drive	Trends	2006	257.999	304.908	342.401
Nd	wind	direct drive	Trends	2007	286.402	338.475	380.096
Nd	wind	direct drive	Trends	2008	314.762	371.991	417.733
Nd	wind	direct drive	Trends	2009	343.08	405.458	455.315
Nd	wind	direct drive	Trends	2010	371.359	438.879	492.846
Nd	wind	direct drive	Trends	2011	399.601	472.256	530.327
Nd	wind	direct drive	Trends	2012	427.808	505.591	567.761
Nd	wind	direct drive	Trends	2013	455.981	538.887	605.151
Nd	wind	direct drive	Trends	2014	484.122	572.145	642.498
Nd	wind	direct drive	Trends	2015	512.233	605.367	679.806
Nd	wind	direct drive	Trends	2016	540.316	638.555	717.074
Nd	wind	direct drive	Trends	2017	568.37	671.711	754.307
Nd	wind	direct drive	Trends	2018	596.399	704.836	791.505
Nd	wind	direct drive	Trends	2019	624.404	737.931	828.671
Nd	wind	direct drive	Trends	2020	652.384	771	865.805
Nd	wind	direct drive	Trends	2021	680.343	804.041	902.91
Nd	wind	direct drive	Trends	2022	707.629	836.289	939.123
Nd	wind	direct drive	Trends	2023	734.271	867.775	974.48
Nd	wind	direct drive	Trends	2024	760.295	898.53	1009.02
Nd	wind	direct drive	Trends	2025	783.891	926.417	1040.33
Nd	wind	direct drive	Trends	2026	805.188	951.586	1068.6
Nd	wind	direct drive	Trends	2027	824.306	974.18	1093.97
Nd	wind	direct drive	Trends	2028	841.359	994.334	1116.6
Nd	wind	direct drive	Trends	2029	856.458	1012.18	1136.64
Nd	wind	direct drive	Trends	2030	869.704	1027.83	1154.22
Nd	wind	direct drive	Trends	2031	881.198	1041.42	1169.47
Nd	wind	direct drive	Trends	2032	891.032	1053.04	1182.52
Nd	wind	direct drive	Trends	2033	899.295	1062.8	1193.49
Nd	wind	direct drive	Trends	2034	906.072	1070.81	1202.49
Nd	wind	direct drive	Trends	2035	911.443	1077.16	1209.61
Nd	wind	direct drive	Trends	2036	915.484	1081.94	1214.98
Nd	wind	direct drive	Trends	2037	918.268	1085.23	1218.67
Nd	wind	direct drive	Trends	2038	919.863	1087.11	1220.79
Nd	wind	direct drive	Trends	2039	920.334	1087.67	1221.41
Nd	wind	direct drive	Trends	2040	919.743	1086.97	1220.63
Nd	wind	direct drive	Trends	2041	918.151	1085.09	1218.51
Nd	wind	direct drive	Trends	2042	916.49	1083.12	1216.31
Nd	wind	direct drive	Trends	2043	914.763	1081.08	1214.02
Nd	wind	direct drive	Trends	2044	912.976	1078.97	1211.65
Nd	wind	direct drive	Trends	2045	911.129	1076.79	1209.2
Nd	wind	direct drive	Trends	2046	909.227	1074.54	1206.67
Nd	wind	direct drive	Trends	2047	907.273	1072.23	1204.08
Nd	wind	direct drive	Trends	2048	905.267	1069.86	1201.42
Nd	wind	direct drive	Trends	2049	903.215	1067.44	1198.69
Nd	wind	direct drive	Trends	2050	901.116	1064.96	1195.91
Nd	wind	direct drive	Trends	2051	898.975	1062.43	1193.07
Nd	wind	direct drive	Trends	2052	896.793	1059.85	1190.17
Nd	wind	direct drive	Trends	2053	894.572	1057.22	1187.22
Nd	wind	direct drive	Trends	2054	892.314	1054.55	1184.23
Nd	wind	direct drive	Trends	2055	890.021	1051.84	1181.18
Nd	wind	direct drive	Trends	2056	887.695	1049.09	1178.1
Nd	wind	direct drive	Trends	2057	885.337	1046.31	1174.97
Nd	wind	direct drive	Trends	2058	882.948	1043.48	1171.8
Nd	wind	direct drive	Trends	2059	880.532	1040.63	1168.59
Nd	wind	direct drive	Trends	2060	878.088	1037.74	1165.35
Nd	wind	geared	Trends	1990	0	0	0
Nd	wind	geared	Trends	1991	0	0	0
Nd	wind	geared	Trends	1992	0	0	0
Nd	wind	geared	Trends	1993	0	0	0
Nd	wind	geared	Trends	1994	0	0	0
Nd	wind	geared	Trends	1995	0	0	0
Nd	wind	geared	Trends	1996	0	0	0
Nd	wind	geared	Trends	1997	0	0	0
Nd	wind	geared	Trends	1998	2.37896	4.20539	4.75793
Nd	wind	geared	Trends	1999	4.75226	8.40077	9.50452
Nd	wind	geared	Trends	2000	7.12018	12.5866	14.2404
Nd	wind	geared	Trends	2001	9.48299	16.7635	18.966
Nd	wind	geared	Trends	2002	11.8409	20.9317	23.6819
Nd	wind	geared	Trends	2003	14.1943	25.0918	28.3885
Nd	wind	geared	Trends	2004	16.5432	29.2442	33.0864
Nd	wind	geared	Trends	2005	18.888	33.3891	37.776
Nd	wind	geared	Trends	2006	21.2288	37.5271	42.4577
Nd	wind	geared	Trends	2007	23.5659	41.6585	47.1318
Nd	wind	geared	Trends	2008	25.8994	45.7835	51.7989
Nd	wind	geared	Trends	2009	28.2295	49.9025	56.4591
Nd	wind	geared	Trends	2010	30.5564	54.0159	61.1129
Nd	wind	geared	Trends	2011	32.8803	58.1238	65.7605
Nd	wind	geared	Trends	2012	35.2012	62.2266	70.4024
Nd	wind	geared	Trends	2013	37.5194	66.3245	75.0387
Nd	wind	geared	Trends	2014	39.8349	70.4178	79.6698
Nd	wind	geared	Trends	2015	42.1479	74.5067	84.2959
Nd	wind	geared	Trends	2016	44.4586	78.5914	88.9172
Nd	wind	geared	Trends	2017	46.767	82.6721	93.5341
Nd	wind	geared	Trends	2018	49.0733	86.749	98.1467
Nd	wind	geared	Trends	2019	51.3776	90.8223	102.755
Nd	wind	geared	Trends	2020	53.6799	94.8923	107.36
Nd	wind	geared	Trends	2021	55.9804	98.9589	111.961
Nd	wind	geared	Trends	2022	58.273	103.012	116.546
Nd	wind	geared	Trends	2023	60.5591	107.053	121.118
Nd	wind	geared	Trends	2024	62.8399	111.085	125.68
Nd	wind	geared	Trends	2025	64.96	114.833	129.92
Nd	wind	geared	Trends	2026	66.9264	118.309	133.853
Nd	wind	geared	Trends	2027	68.7459	121.525	137.492
Nd	wind	geared	Trends	2028	70.4248	124.493	140.85
Nd	wind	geared	Trends	2029	71.9692	127.223	143.938
Nd	wind	geared	Trends	2030	73.3848	129.725	146.77
Nd	wind	geared	Trends	2031	74.6771	132.01	149.354
Nd	wind	geared	Trends	2032	75.8514	134.086	151.703
Nd	wind	geared	Trends	2033	76.9125	135.962	153.825
Nd	wind	geared	Trends	2034	77.8652	137.646	155.73
Nd	wind	geared	Trends	2035	78.7139	139.146	157.428
Nd	wind	geared	Trends	2036	79.4628	140.47	158.926
Nd	wind	geared	Trends	2037	80.116	141.624	160.232
Nd	wind	geared	Trends	2038	80.6773	142.617	161.355
Nd	wind	geared	Trends	2039	81.1502	143.453	162.3
Nd	wind	geared	Trends	2040	81.5383	144.139	163.077
Nd	wind	geared	Trends	2041	81.8449	144.681	163.69
Nd	wind	geared	Trends	2042	82.1605	145.239	164.321
Nd	wind	geared	Trends	2043	82.4846	145.812	164.969
Nd	wind	geared	Trends	2044	82.8169	146.399	165.634
Nd	wind	geared	Trends	2045	83.1569	147	166.314
Nd	wind	geared	Trends	2046	83.5043	147.614	167.009
Nd	wind	geared	Trends	2047	83.8587	148.241	167.717
Nd	wind	geared	Trends	2048	84.2197	148.879	168.439
Nd	wind	geared	Trends	2049	84.587	149.528	169.174
Nd	wind	geared	Trends	2050	84.9603	150.188	169.921
Nd	wind	geared	Trends	2051	85.3393	150.858	170.679
Nd	wind	geared	Trends	2052	85.7236	151.537	171.447
Nd	wind	geared	Trends	2053	86.1132	152.226	172.226
Nd	wind	geared	Trends	2054	86.5076	152.923	173.015
Nd	wind	geared	Trends	2055	86.9066	153.628	173.813
Nd	wind	geared	Trends	2056	87.31	154.342	174.62
Nd	wind	geared	Trends	2057	87.7176	155.062	175.435
Nd	wind	geared	Trends	2058	88.1292	155.79	176.258
Nd	wind	geared	Trends	2059	88.5446	156.524	177.089
Nd	wind	geared	Trends	2060	88.9635	157.264	177.927
Nd	pv	a-Si	Trends	1990	0	0	0
Nd	pv	a-Si	Trends	1991	0	0	0
Nd	pv	a-Si	Trends	1992	0	0	0
Nd	pv	a-Si	Trends	1993	0	0	0
Nd	pv	a-Si	Trends	1994	0	0	0
Nd	pv	a-Si	Trends	1995	0	0	0
Nd	pv	a-Si	Trends	1996	0	0	0
Nd	pv	a-Si	Trends	1997	0	0	0
Nd	pv	a-Si	Trends	1998	0	0	0
Nd	pv	a-Si	Trends	1999	0	0	0
Nd	pv	a-Si	Trends	2000	0	0	0
Nd	pv	a-Si	Trends	2001	0	0	0
Nd	pv	a-Si	Trends	2002	0	0	0
Nd	pv	a-Si	Trends	2003	0	0	0
Nd	pv	a-Si	Trends	2004	0	0	0
Nd	pv	a-Si	Trends	2005	0	0	0
Nd	pv	a-Si	Trends	2006	0	0	0
Nd	pv	a-Si	Trends	2007	0	0	0
Nd	pv	a-Si	Trends	2008	0	0	0
Nd	pv	a-Si	Trends	2009	0	0	0
Nd	pv	a-Si	Trends	2010	0	0	0
Nd	pv	a-Si	Trends	2011	0	0	0
Nd	pv	a-Si	Trends	2012	0	0	0
Nd	pv	a-Si	Trends	2013	0	0	0
Nd	pv	a-Si	Trends	2014	0	0	0
Nd	pv	a-Si	Trends	2015	0	0	0
Nd	pv	a-Si	Trends	2016	0	0	0
Nd	pv	a-Si	Trends	2017	0	0	0
Nd	pv	a-Si	Trends	2018	0	0	0
Nd	pv	a-Si	Trends	2019	0	0	0
Nd	pv	a-Si	Trends	2020	0	0	0
Nd	pv	a-Si	Trends	2021	0	0	0
Nd	pv	a-Si	Trends	2022	0	0	0
Nd	pv	a-Si	Trends	2023	0	0	0
Nd	pv	a-Si	Trends	2024	0	0	0
Nd	pv	a-Si	Trends	2025	0	0	0
Nd	pv	a-Si	Trends	2026	0	0	0
Nd	pv	a-Si	Trends	2027	0	0	0
Nd	pv	a-Si	Trends	2028	0	0	0
Nd	pv	a-Si	Trends	2029	0	0	0
Nd	pv	a-Si	Trends	2030	0	0	0
Nd	pv	a-Si	Trends	2031	0	0	0
Nd	pv	a-Si	Trends	2032	0	0	0
Nd	pv	a-Si	Trends	2033	0	0	0
Nd	pv	a-Si	Trends	2034	0	0	0
Nd	pv	a-Si	Trends	2035	0	0	0
Nd	pv	a-Si	Trends	2036	0	0	0
Nd	pv	a-Si	Trends	2037	0	0	0
Nd	pv	a-Si	Trends	2038	0	0	0
Nd	pv	a-Si	Trends	2039	0	0	0
Nd	pv	a-Si	Trends	2040	0	0	0
Nd	pv	a-Si	Trends	2041	0	0	0
Nd	pv	a-Si	Trends	2042	0	0	0
Nd	pv	a-Si	Trends	2043	0	0	0
Nd	pv	a-Si	Trends	2044	0	0	0
Nd	pv	a-Si	Trends	2045	0	0	0
Nd	pv	a-Si	Trends	2046	0	0	0
Nd	pv	a-Si	Trends	2047	0	0	0
Nd	pv	a-Si	Trends	2048	0	0	0
Nd	pv	a-Si	Trends	2049	0	0	0
Nd	pv	a-Si	Trends	2050	0	0	0
Nd	pv	a-Si	Trends	2051	0	0	0
Nd	pv	a-Si	Trends	2052	0	0	0
Nd	pv	a-Si	Trends	2053	0	0	0
Nd	pv	a-Si	Trends	2054	0	0	0
Nd	pv	a-Si	Trends	2055	0	0	0
Nd	pv	a-Si	Trends	2056	0	0	0
Nd	pv	a-Si	Trends	2057	0	0	0
Nd	pv	a-Si	Trends	2058	0	0	0
Nd	pv	a-Si	Trends	2059	0	0	0
Nd	pv	a-Si	Trends	2060	0	0	0
Nd	pv	CdTe	Trends	1990	0	0	0
Nd	pv	CdTe	Trends	1991	0	0	0
Nd	pv	CdTe	Trends	1992	0	0	0
Nd	pv	CdTe	Trends	1993	0	0	0
Nd	pv	CdTe	Trends	1994	0	0	0
Nd	pv	CdTe	Trends	1995	0	0	0
Nd	pv	CdTe	Trends	1996	0	0	0
Nd	pv	CdTe	Trends	1997	0	0	0
Nd	pv	CdTe	Trends	1998	0	0	0
Nd	pv	CdTe	Trends	1999	0	0	0
Nd	pv	CdTe	Trends	2000	0	0	0
Nd	pv	CdTe	Trends	2001	0	0	0
Nd	pv	CdTe	Trends	2002	0	0	0
Nd	pv	CdTe	Trends	2003	0	0	0
Nd	pv	CdTe	Trends	2004	0	0	0
Nd	pv	CdTe	Trends	2005	0	0	0
Nd	pv	CdTe	Trends	2006	0	0	0
Nd	pv	CdTe	Trends	2007	0	0	0
Nd	pv	CdTe	Trends	2008	0	0	0
Nd	pv	CdTe	Trends	2009	0	0	0
Nd	pv	CdTe	Trends	2010	0	0	0
Nd	pv	CdTe	Trends	2011	0	0	0
Nd	pv	CdTe	Trends	2012	0	0	0
Nd	pv	CdTe	Trends	2013	0	0	0
Nd	pv	CdTe	Trends	2014	0	0	0
Nd	pv	CdTe	Trends	2015	0	0	0
Nd	pv	CdTe	Trends	2016	0	0	0
Nd	pv	CdTe	Trends	2017	0	0	0
Nd	pv	CdTe	Trends	2018	0	0	0
Nd	pv	CdTe	Trends	2019	0	0	0
Nd	pv	CdTe	Trends	2020	0	0	0
Nd	pv	CdTe	Trends	2021	0	0	0
Nd	pv	CdTe	Trends	2022	0	0	0
Nd	pv	CdTe	Trends	2023	0	0	0
Nd	pv	CdTe	Trends	2024	0	0	0
Nd	pv	CdTe	Trends	2025	0	0	0
Nd	pv	CdTe	Trends	2026	0	0	0
Nd	pv	CdTe	Trends	2027	0	0	0
Nd	pv	CdTe	Trends	2028	0	0	0
Nd	pv	CdTe	Trends	2029	0	0	0
Nd	pv	CdTe	Trends	2030	0	0	0
Nd	pv	CdTe	Trends	2031	0	0	0
Nd	pv	CdTe	Trends	2032	0	0	0
Nd	pv	CdTe	Trends	2033	0	0	0
Nd	pv	CdTe	Trends	2034	0	0	0
Nd	pv	CdTe	Trends	2035	0	0	0
Nd	pv	CdTe	Trends	2036	0	0	0
Nd	pv	CdTe	Trends	2037	0	0	0
Nd	pv	CdTe	Trends	2038	0	0	0
Nd	pv	CdTe	Trends	2039	0	0	0
Nd	pv	CdTe	Trends	2040	0	0	0
Nd	pv	CdTe	Trends	2041	0	0	0
Nd	pv	CdTe	Trends	2042	0	0	0
Nd	pv	CdTe	Trends	2043	0	0	0
Nd	pv	CdTe	Trends	2044	0	0	0
Nd	pv	CdTe	Trends	2045	0	0	0
Nd	pv	CdTe	Trends	2046	0	0	0
Nd	pv	CdTe	Trends	2047	0	0	0
Nd	pv	CdTe	Trends	2048	0	0	0
Nd	pv	CdTe	Trends	2049	0	0	0
Nd	pv	CdTe	Trends	2050	0	0	0
Nd	pv	CdTe	Trends	2051	0	0	0
Nd	pv	CdTe	Trends	2052	0	0	0
Nd	pv	CdTe	Trends	2053	0	0	0
Nd	pv	CdTe	Trends	2054	0	0	0
Nd	pv	CdTe	Trends	2055	0	0	0
Nd	pv	CdTe	Trends	2056	0	0	0
Nd	pv	CdTe	Trends	2057	0	0	0
Nd	pv	CdTe	Trends	2058	0	0	0
Nd	pv	CdTe	Trends	2059	0	0	0
Nd	pv	CdTe	Trends	2060	0	0	0
Nd	pv	CIGS	Trends	1990	0	0	0
Nd	pv	CIGS	Trends	1991	0	0	0
Nd	pv	CIGS	Trends	1992	0	0	0
Nd	pv	CIGS	Trends	1993	0	0	0
Nd	pv	CIGS	Trends	1994	0	0	0
Nd	pv	CIGS	Trends	1995	0	0	0
Nd	pv	CIGS	Trends	1996	0	0	0
Nd	pv	CIGS	Trends	1997	0	0	0
Nd	pv	CIGS	Trends	1998	0	0	0
Nd	pv	CIGS	Trends	1999	0	0	0
Nd	pv	CIGS	Trends	2000	0	0	0
Nd	pv	CIGS	Trends	2001	0	0	0
Nd	pv	CIGS	Trends	2002	0	0	0
Nd	pv	CIGS	Trends	2003	0	0	0
Nd	pv	CIGS	Trends	2004	0	0	0
Nd	pv	CIGS	Trends	2005	0	0	0
Nd	pv	CIGS	Trends	2006	0	0	0
Nd	pv	CIGS	Trends	2007	0	0	0
Nd	pv	CIGS	Trends	2008	0	0	0
Nd	pv	CIGS	Trends	2009	0	0	0
Nd	pv	CIGS	Trends	2010	0	0	0
Nd	pv	CIGS	Trends	2011	0	0	0
Nd	pv	CIGS	Trends	2012	0	0	0
Nd	pv	CIGS	Trends	2013	0	0	0
Nd	pv	CIGS	Trends	2014	0	0	0
Nd	pv	CIGS	Trends	2015	0	0	0
Nd	pv	CIGS	Trends	2016	0	0	0
Nd	pv	CIGS	Trends	2017	0	0	0
Nd	pv	CIGS	Trends	2018	0	0	0
Nd	pv	CIGS	Trends	2019	0	0	0
Nd	pv	CIGS	Trends	2020	0	0	0
Nd	pv	CIGS	Trends	2021	0	0	0
Nd	pv	CIGS	Trends	2022	0	0	0
Nd	pv	CIGS	Trends	2023	0	0	0
Nd	pv	CIGS	Trends	2024	0	0	0
Nd	pv	CIGS	Trends	2025	0	0	0
Nd	pv	CIGS	Trends	2026	0	0	0
Nd	pv	CIGS	Trends	2027	0	0	0
Nd	pv	CIGS	Trends	2028	0	0	0
Nd	pv	CIGS	Trends	2029	0	0	0
Nd	pv	CIGS	Trends	2030	0	0	0
Nd	pv	CIGS	Trends	2031	0	0	0
Nd	pv	CIGS	Trends	2032	0	0	0
Nd	pv	CIGS	Trends	2033	0	0	0
Nd	pv	CIGS	Trends	2034	0	0	0
Nd	pv	CIGS	Trends	2035	0	0	0
Nd	pv	CIGS	Trends	2036	0	0	0
Nd	pv	CIGS	Trends	2037	0	0	0
Nd	pv	CIGS	Trends	2038	0	0	0
Nd	pv	CIGS	Trends	2039	0	0	0
Nd	pv	CIGS	Trends	2040	0	0	0
Nd	pv	CIGS	Trends	2041	0	0	0
Nd	pv	CIGS	Trends	2042	0	0	0
Nd	pv	CIGS	Trends	2043	0	0	0
Nd	pv	CIGS	Trends	2044	0	0	0
Nd	pv	CIGS	Trends	2045	0	0	0
Nd	pv	CIGS	Trends	2046	0	0	0
Nd	pv	CIGS	Trends	2047	0	0	0
Nd	pv	CIGS	Trends	2048	0	0	0
Nd	pv	CIGS	Trends	2049	0	0	0
Nd	pv	CIGS	Trends	2050	0	0	0
Nd	pv	CIGS	Trends	2051	0	0	0
Nd	pv	CIGS	Trends	2052	0	0	0
Nd	pv	CIGS	Trends	2053	0	0	0
Nd	pv	CIGS	Trends	2054	0	0	0
Nd	pv	CIGS	Trends	2055	0	0	0
Nd	pv	CIGS	Trends	2056	0	0	0
Nd	pv	CIGS	Trends	2057	0	0	0
Nd	pv	CIGS	Trends	2058	0	0	0
Nd	pv	CIGS	Trends	2059	0	0	0
Nd	pv	CIGS	Trends	2060	0	0	0
Nd	other	ebikes	Trends	1990	0	0	0
Nd	other	ebikes	Trends	1991	0	0	0
Nd	other	ebikes	Trends	1992	0	0	0
Nd	other	ebikes	Trends	1993	0	0	0
Nd	other	ebikes	Trends	1994	0	0	0
Nd	other	ebikes	Trends	1995	0	0	0
Nd	other	ebikes	Trends	1996	0	0	0
Nd	other	ebikes	Trends	1997	0	0	0
Nd	other	ebikes	Trends	1998	0	0	0
Nd	other	ebikes	Trends	1999	0	0	0
Nd	other	ebikes	Trends	2000	0	0	0
Nd	other	ebikes	Trends	2001	0	0	0
Nd	other	ebikes	Trends	2002	0	0	0
Nd	other	ebikes	Trends	2003	0	0	0
Nd	other	ebikes	Trends	2004	0	0	0
Nd	other	ebikes	Trends	2005	0	0	0
Nd	other	ebikes	Trends	2006	0	0	0
Nd	other	ebikes	Trends	2007	0	0	0
Nd	other	ebikes	Trends	2008	0	0	0
Nd	other	ebikes	Trends	2009	8.27594	16.785	17.8655
Nd	other	ebikes	Trends	2010	20.9938	42.579	45.32
Nd	other	ebikes	Trends	2011	41.2111	83.583	88.9637
Nd	other	ebikes	Trends	2012	77.1459	156.465	166.537
Nd	other	ebikes	Trends	2013	119.875	243.126	258.777
Nd	other	ebikes	Trends	2014	165.31	335.277	356.86
Nd	other	ebikes	Trends	2015	218.627	443.412	471.957
Nd	other	ebikes	Trends	2016	278.568	564.983	601.353
Nd	other	ebikes	Trends	2017	333.731	676.863	720.436
Nd	other	ebikes	Trends	2018	384.32	779.465	829.643
Nd	other	ebikes	Trends	2019	430.237	872.593	928.767
Nd	other	ebikes	Trends	2020	472.172	957.644	1019.29
Nd	other	ebikes	Trends	2021	511.194	1036.79	1103.53
Nd	other	ebikes	Trends	2022	547.594	1110.61	1182.11
Nd	other	ebikes	Trends	2023	581.27	1178.91	1254.81
Nd	other	ebikes	Trends	2024	612.469	1242.19	1322.16
Nd	other	ebikes	Trends	2025	640.751	1299.55	1383.21
Nd	other	ebikes	Trends	2026	666.617	1352.01	1439.05
Nd	other	ebikes	Trends	2027	690.553	1400.56	1490.72
Nd	other	ebikes	Trends	2028	712.702	1445.48	1538.53
Nd	other	ebikes	Trends	2029	733.221	1487.1	1582.83
Nd	other	ebikes	Trends	2030	752.239	1525.67	1623.88
Nd	other	ebikes	Trends	2031	769.883	1561.45	1661.97
Nd	other	ebikes	Trends	2032	786.294	1594.74	1697.4
Nd	other	ebikes	Trends	2033	801.553	1625.68	1730.34
Nd	other	ebikes	Trends	2034	815.762	1654.5	1761.01
Nd	other	ebikes	Trends	2035	829.03	1681.41	1789.65
Nd	other	ebikes	Trends	2036	841.442	1706.59	1816.45
Nd	other	ebikes	Trends	2037	853.086	1730.2	1841.58
Nd	other	ebikes	Trends	2038	864.04	1752.42	1865.23
Nd	other	ebikes	Trends	2039	874.364	1773.36	1887.52
Nd	other	ebikes	Trends	2040	884.119	1793.14	1908.58
Nd	other	ebikes	Trends	2041	893.369	1811.9	1928.54
Nd	other	ebikes	Trends	2042	902.153	1829.72	1947.51
Nd	other	ebikes	Trends	2043	910.505	1846.66	1965.54
Nd	other	ebikes	Trends	2044	918.469	1862.81	1982.73
Nd	other	ebikes	Trends	2045	926.07	1878.23	1999.14
Nd	other	ebikes	Trends	2046	933.332	1892.96	2014.81
Nd	other	ebikes	Trends	2047	940.292	1907.07	2029.84
Nd	other	ebikes	Trends	2048	946.975	1920.62	2044.26
Nd	other	ebikes	Trends	2049	953.389	1933.63	2058.11
Nd	other	ebikes	Trends	2050	959.542	1946.11	2071.39
Nd	other	ebikes	Trends	2051	965.425	1958.05	2084.09
Nd	other	ebikes	Trends	2052	971.043	1969.44	2096.22
Nd	other	ebikes	Trends	2053	976.432	1980.37	2107.86
Nd	other	ebikes	Trends	2054	981.605	1990.86	2119.02
Nd	other	ebikes	Trends	2055	986.568	2000.93	2129.74
Nd	other	ebikes	Trends	2056	991.321	2010.57	2140
Nd	other	ebikes	Trends	2057	995.878	2019.81	2149.83
Nd	other	ebikes	Trends	2058	1000.26	2028.7	2159.3
Nd	other	ebikes	Trends	2059	1004.48	2037.25	2168.39
Nd	other	ebikes	Trends	2060	1008.54	2045.48	2177.16
Nd	other	escooters	Trends	1990	0	0	0
Nd	other	escooters	Trends	1991	0	0	0
Nd	other	escooters	Trends	1992	0	0	0
Nd	other	escooters	Trends	1993	0	0	0
Nd	other	escooters	Trends	1994	0	0	0
Nd	other	escooters	Trends	1995	0	0	0
Nd	other	escooters	Trends	1996	0	0	0
Nd	other	escooters	Trends	1997	0	0	0
Nd	other	escooters	Trends	1998	0	0	0
Nd	other	escooters	Trends	1999	0	0	0
Nd	other	escooters	Trends	2000	0	0	0
Nd	other	escooters	Trends	2001	0	0	0
Nd	other	escooters	Trends	2002	0	0	0
Nd	other	escooters	Trends	2003	0	0	0
Nd	other	escooters	Trends	2004	0	0	0
Nd	other	escooters	Trends	2005	0	0	0
Nd	other	escooters	Trends	2006	0	0	0
Nd	other	escooters	Trends	2007	0	0	0
Nd	other	escooters	Trends	2008	0	0	0
Nd	other	escooters	Trends	2009	0	0	0
Nd	other	escooters	Trends	2010	0	0	0
Nd	other	escooters	Trends	2011	0	0	0
Nd	other	escooters	Trends	2012	0	0	0
Nd	other	escooters	Trends	2013	0	0	0
Nd	other	escooters	Trends	2014	0	0	0
Nd	other	escooters	Trends	2015	0	0	0
Nd	other	escooters	Trends	2016	5.91667	12	12.7725
Nd	other	escooters	Trends	2017	11.8333	24	25.545
Nd	other	escooters	Trends	2018	17.75	36	38.3175
Nd	other	escooters	Trends	2019	23.6667	48	51.09
Nd	other	escooters	Trends	2020	29.5833	60	63.8625
Nd	other	escooters	Trends	2021	35.5	72	76.635
Nd	other	escooters	Trends	2022	39.9375	81	86.2144
Nd	other	escooters	Trends	2023	48.8125	99	105.373
Nd	other	escooters	Trends	2024	57.6875	117	124.532
Nd	other	escooters	Trends	2025	66.5625	135	143.691
Nd	other	escooters	Trends	2026	66.5625	135	143.691
Nd	other	escooters	Trends	2027	66.5625	135	143.691
Nd	other	escooters	Trends	2028	66.5625	135	143.691
Nd	other	escooters	Trends	2029	66.5625	135	143.691
Nd	other	escooters	Trends	2030	66.5625	135	143.691
Nd	other	escooters	Trends	2031	66.5625	135	143.691
Nd	other	escooters	Trends	2032	66.5625	135	143.691
Nd	other	escooters	Trends	2033	66.5625	135	143.691
Nd	other	escooters	Trends	2034	66.5625	135	143.691
Nd	other	escooters	Trends	2035	66.5625	135	143.691
Nd	other	escooters	Trends	2036	66.5625	135	143.691
Nd	other	escooters	Trends	2037	66.5625	135	143.691
Nd	other	escooters	Trends	2038	66.5625	135	143.691
Nd	other	escooters	Trends	2039	66.5625	135	143.691
Nd	other	escooters	Trends	2040	66.5625	135	143.691
Nd	other	escooters	Trends	2041	66.5625	135	143.691
Nd	other	escooters	Trends	2042	66.5625	135	143.691
Nd	other	escooters	Trends	2043	66.5625	135	143.691
Nd	other	escooters	Trends	2044	66.5625	135	143.691
Nd	other	escooters	Trends	2045	66.5625	135	143.691
Nd	other	escooters	Trends	2046	66.5625	135	143.691
Nd	other	escooters	Trends	2047	66.5625	135	143.691
Nd	other	escooters	Trends	2048	66.5625	135	143.691
Nd	other	escooters	Trends	2049	66.5625	135	143.691
Nd	other	escooters	Trends	2050	66.5625	135	143.691
Nd	other	escooters	Trends	2051	66.5625	135	143.691
Nd	other	escooters	Trends	2052	66.5625	135	143.691
Nd	other	escooters	Trends	2053	66.5625	135	143.691
Nd	other	escooters	Trends	2054	66.5625	135	143.691
Nd	other	escooters	Trends	2055	66.5625	135	143.691
Nd	other	escooters	Trends	2056	66.5625	135	143.691
Nd	other	escooters	Trends	2057	66.5625	135	143.691
Nd	other	escooters	Trends	2058	66.5625	135	143.691
Nd	other	escooters	Trends	2059	66.5625	135	143.691
Nd	other	escooters	Trends	2060	66.5625	135	143.691
Nd	cars	BEV	Decarb-S	1990	1.10885	1.27656	1.42776
Nd	cars	BEV	Decarb-S	1991	2.46412	2.8368	3.1728
Nd	cars	BEV	Decarb-S	1992	2.95694	3.40416	3.80736
Nd	cars	BEV	Decarb-S	1993	3.20335	3.68784	4.12464
Nd	cars	BEV	Decarb-S	1994	3.08015	3.546	3.966
Nd	cars	BEV	Decarb-S	1995	3.08015	3.546	3.966
Nd	cars	BEV	Decarb-S	1996	4.06579	4.68073	5.23512
Nd	cars	BEV	Decarb-S	1997	4.43541	5.10625	5.71104
Nd	cars	BEV	Decarb-S	1998	5.17465	5.95729	6.66289
Nd	cars	BEV	Decarb-S	1999	4.80503	5.53177	6.18696
Nd	cars	BEV	Decarb-S	2000	4.43541	5.10625	5.71104
Nd	cars	BEV	Decarb-S	2001	0	0	0
Nd	cars	BEV	Decarb-S	2002	3.69618	4.25521	4.7592
Nd	cars	BEV	Decarb-S	2003	3.32656	3.82969	4.28328
Nd	cars	BEV	Decarb-S	2004	2.71053	3.12048	3.49008
Nd	cars	BEV	Decarb-S	2005	2.71053	3.12048	3.49008
Nd	cars	BEV	Decarb-S	2006	2.46412	2.8368	3.1728
Nd	cars	BEV	Decarb-S	2007	2.0945	2.41128	2.69688
Nd	cars	BEV	Decarb-S	2008	1.84809	2.1276	2.3796
Nd	cars	BEV	Decarb-S	2009	2.21771	2.55312	2.85552
Nd	cars	BEV	Decarb-S	2010	4.43541	5.10625	5.71104
Nd	cars	BEV	Decarb-S	2011	16.8792	19.4321	21.7337
Nd	cars	BEV	Decarb-S	2012	16.8792	19.4321	21.7337
Nd	cars	BEV	Decarb-S	2013	25.6268	29.5028	32.9971
Nd	cars	BEV	Decarb-S	2014	41.5204	47.8001	53.4617
Nd	cars	BEV	Decarb-S	2015	66.6544	76.7355	85.8243
Nd	cars	BEV	Decarb-S	2016	168.669	194.179	217.178
Nd	cars	BEV	Decarb-S	2017	270.683	311.623	348.532
Nd	cars	BEV	Decarb-S	2018	372.698	429.067	479.886
Nd	cars	BEV	Decarb-S	2019	474.712	546.51	611.24
Nd	cars	BEV	Decarb-S	2020	769.421	885.792	990.708
Nd	cars	BEV	Decarb-S	2021	1428.08	1644.07	1838.8
Nd	cars	BEV	Decarb-S	2022	2195.78	2527.88	2827.28
Nd	cars	BEV	Decarb-S	2023	3052.27	3513.92	3930.11
Nd	cars	BEV	Decarb-S	2024	4003.73	4609.27	5155.21
Nd	cars	BEV	Decarb-S	2025	5045.2	5808.27	6496.21
Nd	cars	BEV	Decarb-S	2026	6184.55	7119.94	7963.24
Nd	cars	BEV	Decarb-S	2027	7431.08	8554.99	9568.27
Nd	cars	BEV	Decarb-S	2028	8788.35	10117.5	11315.9
Nd	cars	BEV	Decarb-S	2029	10260.2	11812	13211
Nd	cars	BEV	Decarb-S	2030	11849.8	13642	15257.8
Nd	cars	BEV	Decarb-S	2031	13560.1	15611.1	17460.1
Nd	cars	BEV	Decarb-S	2032	15395.1	17723.6	19822.8
Nd	cars	BEV	Decarb-S	2033	17356.6	19981.7	22348.4
Nd	cars	BEV	Decarb-S	2034	19447.3	22388.6	25040.3
Nd	cars	BEV	Decarb-S	2035	21670.4	24947.9	27902.8
Nd	cars	BEV	Decarb-S	2036	24028.4	27662.6	30939.1
Nd	cars	BEV	Decarb-S	2037	26524.4	30536.1	34152.9
Nd	cars	BEV	Decarb-S	2038	29161.2	33571.7	37548.1
Nd	cars	BEV	Decarb-S	2039	31941	36771.9	41127.3
Nd	cars	BEV	Decarb-S	2040	34866.1	40139.4	44893.7
Nd	cars	BEV	Decarb-S	2041	37939.6	43677.7	48851
Nd	cars	BEV	Decarb-S	2042	41163	47388.7	53001.5
Nd	cars	BEV	Decarb-S	2043	44537.9	51274.1	57347.1
Nd	cars	BEV	Decarb-S	2044	48066.7	55336.6	61890.8
Nd	cars	BEV	Decarb-S	2045	51750.3	59577.3	66633.8
Nd	cars	BEV	Decarb-S	2046	55590	63997.7	71577.7
Nd	cars	BEV	Decarb-S	2047	59588.1	68600.5	76725.7
Nd	cars	BEV	Decarb-S	2048	63746.2	73387.5	82079.7
Nd	cars	BEV	Decarb-S	2049	68064.4	78358.8	87639.8
Nd	cars	BEV	Decarb-S	2050	72542.4	83514.1	93405.7
Nd	cars	BEV	Decarb-S	2051	76611.1	88198.2	98644.6
Nd	cars	BEV	Decarb-S	2052	80308.9	92455.2	103406
Nd	cars	BEV	Decarb-S	2053	83673.9	96329.2	107739
Nd	cars	BEV	Decarb-S	2054	86738.3	99857	111684
Nd	cars	BEV	Decarb-S	2055	89530.4	103071	115279
Nd	cars	BEV	Decarb-S	2056	92075.1	106001	118556
Nd	cars	BEV	Decarb-S	2057	94396.5	108673	121545
Nd	cars	BEV	Decarb-S	2058	96516.9	111115	124275
Nd	cars	BEV	Decarb-S	2059	98455.4	113346	126771
Nd	cars	BEV	Decarb-S	2060	100230	115389	129056
Nd	cars	HEV	Decarb-S	1990	0	0	0
Nd	cars	HEV	Decarb-S	1991	0	0	0
Nd	cars	HEV	Decarb-S	1992	0	0	0
Nd	cars	HEV	Decarb-S	1993	0	0	0
Nd	cars	HEV	Decarb-S	1994	0	0	0
Nd	cars	HEV	Decarb-S	1995	0	0	0
Nd	cars	HEV	Decarb-S	1996	0	0	0
Nd	cars	HEV	Decarb-S	1997	0	0	0
Nd	cars	HEV	Decarb-S	1998	0	0	0
Nd	cars	HEV	Decarb-S	1999	0	0	0
Nd	cars	HEV	Decarb-S	2000	0	0	0
Nd	cars	HEV	Decarb-S	2001	0	0	0
Nd	cars	HEV	Decarb-S	2002	0	0	0
Nd	cars	HEV	Decarb-S	2003	0	0	0
Nd	cars	HEV	Decarb-S	2004	0	0	0
Nd	cars	HEV	Decarb-S	2005	0	0	0
Nd	cars	HEV	Decarb-S	2006	5.9065	7.46832	11.726
Nd	cars	HEV	Decarb-S	2007	13.0009	16.4253	25.9386
Nd	cars	HEV	Decarb-S	2008	22.6405	28.5794	45.405
Nd	cars	HEV	Decarb-S	2009	31.9348	40.2755	64.3911
Nd	cars	HEV	Decarb-S	2010	41.4696	52.2511	84.0891
Nd	cars	HEV	Decarb-S	2011	67.7362	85.2616	138.163
Nd	cars	HEV	Decarb-S	2012	65.9703	82.9516	135.395
Nd	cars	HEV	Decarb-S	2013	82.7013	103.874	170.836
Nd	cars	HEV	Decarb-S	2014	99.6636	125.032	207.279
Nd	cars	HEV	Decarb-S	2015	116.925	146.505	244.922
Nd	cars	HEV	Decarb-S	2016	177.106	221.617	373.781
Nd	cars	HEV	Decarb-S	2017	238.886	298.823	505.147
Nd	cars	HEV	Decarb-S	2018	299.713	374.781	635.02
Nd	cars	HEV	Decarb-S	2019	359.587	449.492	763.398
Nd	cars	HEV	Decarb-S	2020	536.252	670.087	1140.76
Nd	cars	HEV	Decarb-S	2021	637.542	796.367	1359.01
Nd	cars	HEV	Decarb-S	2022	1081.19	1350.04	2309.5
Nd	cars	HEV	Decarb-S	2023	1495.28	1866.39	3200.74
Nd	cars	HEV	Decarb-S	2024	1880.18	2345.92	4033.22
Nd	cars	HEV	Decarb-S	2025	2232.07	2783.89	4798.43
Nd	cars	HEV	Decarb-S	2026	2553.03	3182.94	5500.47
Nd	cars	HEV	Decarb-S	2027	2845.2	3545.77	6143.58
Nd	cars	HEV	Decarb-S	2028	3108.66	3872.52	6727.62
Nd	cars	HEV	Decarb-S	2029	3343.7	4163.58	7252.83
Nd	cars	HEV	Decarb-S	2030	3550.49	4419.21	7719.27
Nd	cars	HEV	Decarb-S	2031	3729.3	4639.77	8127.14
Nd	cars	HEV	Decarb-S	2032	3880.57	4825.85	8477
Nd	cars	HEV	Decarb-S	2033	4004.42	4977.65	8768.77
Nd	cars	HEV	Decarb-S	2034	4101.21	5095.65	9002.82
Nd	cars	HEV	Decarb-S	2035	4171.37	5180.43	9179.7
Nd	cars	HEV	Decarb-S	2036	4215.25	5232.47	9299.8
Nd	cars	HEV	Decarb-S	2037	4233.28	5252.34	9363.63
Nd	cars	HEV	Decarb-S	2038	4225.87	5240.59	9371.68
Nd	cars	HEV	Decarb-S	2039	4193.38	5197.71	9324.3
Nd	cars	HEV	Decarb-S	2040	4136.19	5124.24	9221.94
Nd	cars	HEV	Decarb-S	2041	4054.75	5020.75	9065.12
Nd	cars	HEV	Decarb-S	2042	3949.42	4887.76	8854.19
Nd	cars	HEV	Decarb-S	2043	3820.58	4725.78	8589.56
Nd	cars	HEV	Decarb-S	2044	3668.67	4535.4	8271.71
Nd	cars	HEV	Decarb-S	2045	3494.09	4317.17	7901.08
Nd	cars	HEV	Decarb-S	2046	3297.28	4071.69	7478.15
Nd	cars	HEV	Decarb-S	2047	3078.72	3799.6	7003.52
Nd	cars	HEV	Decarb-S	2048	2838.88	3501.53	6477.73
Nd	cars	HEV	Decarb-S	2049	2578.24	3178.13	5901.34
Nd	cars	HEV	Decarb-S	2050	2297.32	2830.1	5274.98
Nd	cars	HEV	Decarb-S	2051	2046.79	2519.89	4714.89
Nd	cars	HEV	Decarb-S	2052	1823.4	2243.42	4214.06
Nd	cars	HEV	Decarb-S	2053	1624.21	1997.04	3766.25
Nd	cars	HEV	Decarb-S	2054	1446.63	1777.51	3365.87
Nd	cars	HEV	Decarb-S	2055	1288.33	1581.91	3007.89
Nd	cars	HEV	Decarb-S	2056	1147.21	1407.66	2687.86
Nd	cars	HEV	Decarb-S	2057	1021.44	1252.44	2401.75
Nd	cars	HEV	Decarb-S	2058	909.352	1114.18	2145.98
Nd	cars	HEV	Decarb-S	2059	809.466	991.055	1917.35
Nd	cars	HEV	Decarb-S	2060	720.463	881.411	1712.99
Nd	cars	ICEV	Decarb-S	1990	1223.39	2332.35	11969.9
Nd	cars	ICEV	Decarb-S	1991	1251.18	2385.33	12241.8
Nd	cars	ICEV	Decarb-S	1992	1278.25	2436.95	12506.7
Nd	cars	ICEV	Decarb-S	1993	1297.27	2473.21	12692.8
Nd	cars	ICEV	Decarb-S	1994	1309.97	2497.4	12817
Nd	cars	ICEV	Decarb-S	1995	1328.27	2532.3	12996.1
Nd	cars	ICEV	Decarb-S	1996	1314.8	2506.61	12864.2
Nd	cars	ICEV	Decarb-S	1997	1339.92	2554.5	13110
Nd	cars	ICEV	Decarb-S	1998	1366.7	2605.56	13372.1
Nd	cars	ICEV	Decarb-S	1999	1397.48	2664.25	13673.2
Nd	cars	ICEV	Decarb-S	2000	1428.27	2722.95	13974.5
Nd	cars	ICEV	Decarb-S	2001	1438.13	2741.75	14071
Nd	cars	ICEV	Decarb-S	2002	1448	2760.56	14167.5
Nd	cars	ICEV	Decarb-S	2003	1459.27	2782.05	14277.8
Nd	cars	ICEV	Decarb-S	2004	1465.44	2793.81	14338.2
Nd	cars	ICEV	Decarb-S	2005	1466.86	2796.52	14352
Nd	cars	ICEV	Decarb-S	2006	1471.44	2805.24	14396.8
Nd	cars	ICEV	Decarb-S	2007	1469.36	2801.29	14376.5
Nd	cars	ICEV	Decarb-S	2008	1467.75	2798.22	14360.8
Nd	cars	ICEV	Decarb-S	2009	1481.88	2825.15	14499
Nd	cars	ICEV	Decarb-S	2010	1492.98	2846.31	14607.6
Nd	cars	ICEV	Decarb-S	2011	1513.5	2885.43	14808.3
Nd	cars	ICEV	Decarb-S	2012	1513.5	2885.43	14808.3
Nd	cars	ICEV	Decarb-S	2013	1516.23	2890.64	14835.1
Nd	cars	ICEV	Decarb-S	2014	1518.52	2895	14857.5
Nd	cars	ICEV	Decarb-S	2015	1521.59	2900.86	14887.5
Nd	cars	ICEV	Decarb-S	2016	1531.09	2918.98	14980.5
Nd	cars	ICEV	Decarb-S	2017	1540.6	2937.09	15073.5
Nd	cars	ICEV	Decarb-S	2018	1550.1	2955.21	15166.5
Nd	cars	ICEV	Decarb-S	2019	1559.6	2973.33	15259.5
Nd	cars	ICEV	Decarb-S	2020	1548.11	2951.41	15147
Nd	cars	ICEV	Decarb-S	2021	1527.9	2912.89	14949.3
Nd	cars	ICEV	Decarb-S	2022	1492.51	2845.41	14603
Nd	cars	ICEV	Decarb-S	2023	1457.64	2778.95	14261.9
Nd	cars	ICEV	Decarb-S	2024	1423.14	2713.17	13924.3
Nd	cars	ICEV	Decarb-S	2025	1388.05	2646.27	13581
Nd	cars	ICEV	Decarb-S	2026	1352.66	2578.79	13234.7
Nd	cars	ICEV	Decarb-S	2027	1317.22	2511.23	12887.9
Nd	cars	ICEV	Decarb-S	2028	1281.62	2443.36	12539.6
Nd	cars	ICEV	Decarb-S	2029	1245.8	2375.07	12189.1
Nd	cars	ICEV	Decarb-S	2030	1209.69	2306.24	11835.9
Nd	cars	ICEV	Decarb-S	2031	1173.25	2236.77	11479.3
Nd	cars	ICEV	Decarb-S	2032	1136.47	2166.64	11119.4
Nd	cars	ICEV	Decarb-S	2033	1099.29	2095.75	10755.6
Nd	cars	ICEV	Decarb-S	2034	1061.69	2024.07	10387.8
Nd	cars	ICEV	Decarb-S	2035	1023.67	1951.6	10015.8
Nd	cars	ICEV	Decarb-S	2036	985.233	1878.31	9639.71
Nd	cars	ICEV	Decarb-S	2037	946.364	1804.21	9259.41
Nd	cars	ICEV	Decarb-S	2038	907.067	1729.29	8874.92
Nd	cars	ICEV	Decarb-S	2039	867.333	1653.54	8486.16
Nd	cars	ICEV	Decarb-S	2040	827.161	1576.95	8093.1
Nd	cars	ICEV	Decarb-S	2041	786.552	1499.53	7695.78
Nd	cars	ICEV	Decarb-S	2042	745.502	1421.27	7294.13
Nd	cars	ICEV	Decarb-S	2043	704.006	1342.16	6888.13
Nd	cars	ICEV	Decarb-S	2044	662.066	1262.21	6477.78
Nd	cars	ICEV	Decarb-S	2045	619.68	1181.4	6063.07
Nd	cars	ICEV	Decarb-S	2046	576.85	1099.74	5644.01
Nd	cars	ICEV	Decarb-S	2047	533.579	1017.25	5220.64
Nd	cars	ICEV	Decarb-S	2048	489.87	933.92	4792.99
Nd	cars	ICEV	Decarb-S	2049	445.727	849.763	4361.08
Nd	cars	ICEV	Decarb-S	2050	401.154	764.787	3924.97
Nd	cars	ICEV	Decarb-S	2051	361.039	688.308	3532.48
Nd	cars	ICEV	Decarb-S	2052	324.935	619.477	3179.23
Nd	cars	ICEV	Decarb-S	2053	292.442	557.529	2861.31
Nd	cars	ICEV	Decarb-S	2054	263.197	501.777	2575.17
Nd	cars	ICEV	Decarb-S	2055	236.878	451.599	2317.66
Nd	cars	ICEV	Decarb-S	2056	213.19	406.439	2085.89
Nd	cars	ICEV	Decarb-S	2057	191.871	365.795	1877.3
Nd	cars	ICEV	Decarb-S	2058	172.684	329.216	1689.57
Nd	cars	ICEV	Decarb-S	2059	155.415	296.294	1520.61
Nd	cars	ICEV	Decarb-S	2060	139.874	266.665	1368.55
Nd	motorcycles	BEV	Decarb-S	1990	0	0	0
Nd	motorcycles	BEV	Decarb-S	1991	0	0	0
Nd	motorcycles	BEV	Decarb-S	1992	0.051792	0.071584	0.091376
Nd	motorcycles	BEV	Decarb-S	1993	0.077688	0.107376	0.137064
Nd	motorcycles	BEV	Decarb-S	1994	0.077688	0.107376	0.137064
Nd	motorcycles	BEV	Decarb-S	1995	0.110058	0.152116	0.194174
Nd	motorcycles	BEV	Decarb-S	1996	0.135954	0.187908	0.239862
Nd	motorcycles	BEV	Decarb-S	1997	0.135954	0.187908	0.239862
Nd	motorcycles	BEV	Decarb-S	1998	0.16185	0.2237	0.28555
Nd	motorcycles	BEV	Decarb-S	1999	0.155376	0.214752	0.274128
Nd	motorcycles	BEV	Decarb-S	2000	0.155376	0.214752	0.274128
Nd	motorcycles	BEV	Decarb-S	2001	0.142428	0.196856	0.251284
Nd	motorcycles	BEV	Decarb-S	2002	0.135954	0.187908	0.239862
Nd	motorcycles	BEV	Decarb-S	2003	0.135954	0.187908	0.239862
Nd	motorcycles	BEV	Decarb-S	2004	0.142428	0.196856	0.251284
Nd	motorcycles	BEV	Decarb-S	2005	0.142428	0.196856	0.251284
Nd	motorcycles	BEV	Decarb-S	2006	0.181272	0.250544	0.319816
Nd	motorcycles	BEV	Decarb-S	2007	0.265434	0.366868	0.468302
Nd	motorcycles	BEV	Decarb-S	2008	0.51792	0.71584	0.91376
Nd	motorcycles	BEV	Decarb-S	2009	0.899886	1.24377	1.58766
Nd	motorcycles	BEV	Decarb-S	2010	1.31422	1.81644	2.31867
Nd	motorcycles	BEV	Decarb-S	2011	1.75445	2.42491	3.09536
Nd	motorcycles	BEV	Decarb-S	2012	2.63492	3.64184	4.64875
Nd	motorcycles	BEV	Decarb-S	2013	2.80972	3.88343	4.95715
Nd	motorcycles	BEV	Decarb-S	2014	3.24995	4.4919	5.73384
Nd	motorcycles	BEV	Decarb-S	2015	3.58012	4.94824	6.31637
Nd	motorcycles	BEV	Decarb-S	2016	3.54028	4.89317	6.24607
Nd	motorcycles	BEV	Decarb-S	2017	3.50915	4.85015	6.19114
Nd	motorcycles	BEV	Decarb-S	2018	3.48479	4.81649	6.14818
Nd	motorcycles	BEV	Decarb-S	2019	3.46438	4.78827	6.11217
Nd	motorcycles	BEV	Decarb-S	2020	3.44838	4.76616	6.08394
Nd	motorcycles	BEV	Decarb-S	2021	3.43896	4.75314	6.06732
Nd	motorcycles	BEV	Decarb-S	2022	3.43546	4.74831	6.06115
Nd	motorcycles	BEV	Decarb-S	2023	4.81735	6.65826	8.49918
Nd	motorcycles	BEV	Decarb-S	2024	7.47382	10.3299	13.186
Nd	motorcycles	BEV	Decarb-S	2025	11.2703	15.5772	19.8841
Nd	motorcycles	BEV	Decarb-S	2026	16.1131	22.2706	28.4281
Nd	motorcycles	BEV	Decarb-S	2027	21.9304	30.311	38.6915
Nd	motorcycles	BEV	Decarb-S	2028	28.6404	39.5852	50.5299
Nd	motorcycles	BEV	Decarb-S	2029	36.1704	49.9927	63.815
Nd	motorcycles	BEV	Decarb-S	2030	44.4523	61.4395	78.4267
Nd	motorcycles	BEV	Decarb-S	2031	53.4247	73.8406	94.2565
Nd	motorcycles	BEV	Decarb-S	2032	63.0356	87.1243	111.213
Nd	motorcycles	BEV	Decarb-S	2033	73.2304	101.215	129.2
Nd	motorcycles	BEV	Decarb-S	2034	83.9635	116.05	148.136
Nd	motorcycles	BEV	Decarb-S	2035	95.1967	131.576	167.954
Nd	motorcycles	BEV	Decarb-S	2036	106.893	147.741	188.59
Nd	motorcycles	BEV	Decarb-S	2037	119.021	164.504	209.987
Nd	motorcycles	BEV	Decarb-S	2038	131.553	181.825	232.098
Nd	motorcycles	BEV	Decarb-S	2039	144.461	199.666	254.871
Nd	motorcycles	BEV	Decarb-S	2040	157.722	217.994	278.267
Nd	motorcycles	BEV	Decarb-S	2041	171.316	236.783	302.251
Nd	motorcycles	BEV	Decarb-S	2042	185.221	256.002	326.784
Nd	motorcycles	BEV	Decarb-S	2043	199.417	275.623	351.829
Nd	motorcycles	BEV	Decarb-S	2044	213.889	295.625	377.362
Nd	motorcycles	BEV	Decarb-S	2045	228.617	315.982	403.346
Nd	motorcycles	BEV	Decarb-S	2046	243.586	336.671	429.756
Nd	motorcycles	BEV	Decarb-S	2047	258.785	357.678	456.571
Nd	motorcycles	BEV	Decarb-S	2048	274.203	378.987	483.772
Nd	motorcycles	BEV	Decarb-S	2049	289.822	400.576	511.33
Nd	motorcycles	BEV	Decarb-S	2050	305.626	422.42	539.213
Nd	motorcycles	BEV	Decarb-S	2051	320.003	442.29	564.578
Nd	motorcycles	BEV	Decarb-S	2052	333.085	460.371	587.657
Nd	motorcycles	BEV	Decarb-S	2053	345.005	476.847	608.688
Nd	motorcycles	BEV	Decarb-S	2054	355.876	491.872	627.867
Nd	motorcycles	BEV	Decarb-S	2055	365.795	505.581	645.367
Nd	motorcycles	BEV	Decarb-S	2056	374.848	518.094	661.341
Nd	motorcycles	BEV	Decarb-S	2057	383.12	529.527	675.934
Nd	motorcycles	BEV	Decarb-S	2058	390.689	539.988	689.287
Nd	motorcycles	BEV	Decarb-S	2059	397.62	549.567	701.515
Nd	motorcycles	BEV	Decarb-S	2060	403.975	558.352	712.728
Nd	motorcycles	ICEV	Decarb-S	1990	0.621869	1.24374	50.9973
Nd	motorcycles	ICEV	Decarb-S	1991	0.606933	1.21387	49.7725
Nd	motorcycles	ICEV	Decarb-S	1992	0.623209	1.24642	51.1072
Nd	motorcycles	ICEV	Decarb-S	1993	0.642031	1.28406	52.6507
Nd	motorcycles	ICEV	Decarb-S	1994	0.642031	1.28406	52.6507
Nd	motorcycles	ICEV	Decarb-S	1995	0.695816	1.39163	57.0615
Nd	motorcycles	ICEV	Decarb-S	1996	0.698467	1.39693	57.2788
Nd	motorcycles	ICEV	Decarb-S	1997	0.737019	1.47404	60.4404
Nd	motorcycles	ICEV	Decarb-S	1998	0.80166	1.60332	65.7413
Nd	motorcycles	ICEV	Decarb-S	1999	0.865318	1.73064	70.9617
Nd	motorcycles	ICEV	Decarb-S	2000	0.928991	1.85798	76.1833
Nd	motorcycles	ICEV	Decarb-S	2001	0.966932	1.93386	79.2948
Nd	motorcycles	ICEV	Decarb-S	2002	1.00489	2.00978	82.4075
Nd	motorcycles	ICEV	Decarb-S	2003	1.01759	2.03518	83.4491
Nd	motorcycles	ICEV	Decarb-S	2004	1.02416	2.04832	83.9876
Nd	motorcycles	ICEV	Decarb-S	2005	1.03351	2.06702	84.7545
Nd	motorcycles	ICEV	Decarb-S	2006	1.05975	2.11949	86.9061
Nd	motorcycles	ICEV	Decarb-S	2007	1.09142	2.18284	89.5035
Nd	motorcycles	ICEV	Decarb-S	2008	1.12781	2.25562	92.488
Nd	motorcycles	ICEV	Decarb-S	2009	1.15874	2.31748	95.0243
Nd	motorcycles	ICEV	Decarb-S	2010	1.1817	2.3634	96.9073
Nd	motorcycles	ICEV	Decarb-S	2011	1.20319	2.40638	98.6694
Nd	motorcycles	ICEV	Decarb-S	2012	1.23459	2.46919	101.245
Nd	motorcycles	ICEV	Decarb-S	2013	1.25397	2.50793	102.833
Nd	motorcycles	ICEV	Decarb-S	2014	1.26603	2.53206	103.823
Nd	motorcycles	ICEV	Decarb-S	2015	1.27735	2.55469	104.751
Nd	motorcycles	ICEV	Decarb-S	2016	1.23191	2.46382	101.025
Nd	motorcycles	ICEV	Decarb-S	2017	1.19224	2.38448	97.7715
Nd	motorcycles	ICEV	Decarb-S	2018	1.15749	2.31497	94.9214
Nd	motorcycles	ICEV	Decarb-S	2019	1.1266	2.25319	92.3883
Nd	motorcycles	ICEV	Decarb-S	2020	1.09941	2.19882	90.1588
Nd	motorcycles	ICEV	Decarb-S	2021	1.07623	2.15246	88.2578
Nd	motorcycles	ICEV	Decarb-S	2022	1.05666	2.11331	86.6526
Nd	motorcycles	ICEV	Decarb-S	2023	1.03678	2.07356	85.0229
Nd	motorcycles	ICEV	Decarb-S	2024	1.01655	2.0331	83.3639
Nd	motorcycles	ICEV	Decarb-S	2025	0.995316	1.99063	81.6224
Nd	motorcycles	ICEV	Decarb-S	2026	0.973344	1.94669	79.8205
Nd	motorcycles	ICEV	Decarb-S	2027	0.950879	1.90176	77.9783
Nd	motorcycles	ICEV	Decarb-S	2028	0.927885	1.85577	76.0926
Nd	motorcycles	ICEV	Decarb-S	2029	0.904354	1.80871	74.163
Nd	motorcycles	ICEV	Decarb-S	2030	0.880275	1.76055	72.1883
Nd	motorcycles	ICEV	Decarb-S	2031	0.855646	1.71129	70.1686
Nd	motorcycles	ICEV	Decarb-S	2032	0.830487	1.66097	68.1054
Nd	motorcycles	ICEV	Decarb-S	2033	0.804787	1.60957	65.9978
Nd	motorcycles	ICEV	Decarb-S	2034	0.778557	1.55711	63.8468
Nd	motorcycles	ICEV	Decarb-S	2035	0.751818	1.50364	61.654
Nd	motorcycles	ICEV	Decarb-S	2036	0.724582	1.44916	59.4204
Nd	motorcycles	ICEV	Decarb-S	2037	0.696866	1.39373	57.1475
Nd	motorcycles	ICEV	Decarb-S	2038	0.668684	1.33737	54.8364
Nd	motorcycles	ICEV	Decarb-S	2039	0.640046	1.28009	52.4879
Nd	motorcycles	ICEV	Decarb-S	2040	0.610962	1.22192	50.1029
Nd	motorcycles	ICEV	Decarb-S	2041	0.581447	1.16289	47.6825
Nd	motorcycles	ICEV	Decarb-S	2042	0.551506	1.10301	45.2271
Nd	motorcycles	ICEV	Decarb-S	2043	0.521147	1.04229	42.7374
Nd	motorcycles	ICEV	Decarb-S	2044	0.490378	0.980756	40.2142
Nd	motorcycles	ICEV	Decarb-S	2045	0.459206	0.918412	37.6579
Nd	motorcycles	ICEV	Decarb-S	2046	0.427639	0.855277	35.0692
Nd	motorcycles	ICEV	Decarb-S	2047	0.395686	0.791371	32.4488
Nd	motorcycles	ICEV	Decarb-S	2048	0.363354	0.726708	29.7974
Nd	motorcycles	ICEV	Decarb-S	2049	0.330652	0.661304	27.1156
Nd	motorcycles	ICEV	Decarb-S	2050	0.297587	0.595173	24.404
Nd	motorcycles	ICEV	Decarb-S	2051	0.267828	0.535656	21.9636
Nd	motorcycles	ICEV	Decarb-S	2052	0.241045	0.48209	19.7673
Nd	motorcycles	ICEV	Decarb-S	2053	0.216941	0.433881	17.7905
Nd	motorcycles	ICEV	Decarb-S	2054	0.195247	0.390493	16.0115
Nd	motorcycles	ICEV	Decarb-S	2055	0.175722	0.351444	14.4103
Nd	motorcycles	ICEV	Decarb-S	2056	0.15815	0.316299	12.9693
Nd	motorcycles	ICEV	Decarb-S	2057	0.142335	0.284669	11.6724
Nd	motorcycles	ICEV	Decarb-S	2058	0.128101	0.256203	10.5051
Nd	motorcycles	ICEV	Decarb-S	2059	0.115291	0.230582	9.45463
Nd	motorcycles	ICEV	Decarb-S	2060	0.103762	0.207524	8.50916
Nd	buses	BEV	Decarb-S	1990	0	0	0
Nd	buses	BEV	Decarb-S	1991	0	0	0
Nd	buses	BEV	Decarb-S	1992	0	0	0
Nd	buses	BEV	Decarb-S	1993	0	0	0
Nd	buses	BEV	Decarb-S	1994	0	0	0
Nd	buses	BEV	Decarb-S	1995	0	0	0
Nd	buses	BEV	Decarb-S	1996	0	0	0
Nd	buses	BEV	Decarb-S	1997	0	0	0
Nd	buses	BEV	Decarb-S	1998	0	0	0
Nd	buses	BEV	Decarb-S	1999	0	0	0
Nd	buses	BEV	Decarb-S	2000	0	0	0
Nd	buses	BEV	Decarb-S	2001	0	0	0
Nd	buses	BEV	Decarb-S	2002	0	0	0
Nd	buses	BEV	Decarb-S	2003	0	0	0
Nd	buses	BEV	Decarb-S	2004	0	0	0
Nd	buses	BEV	Decarb-S	2005	0	0	0
Nd	buses	BEV	Decarb-S	2006	0	0	0
Nd	buses	BEV	Decarb-S	2007	0	0	0
Nd	buses	BEV	Decarb-S	2008	0	0	0
Nd	buses	BEV	Decarb-S	2009	0	0	0
Nd	buses	BEV	Decarb-S	2010	0	0	0
Nd	buses	BEV	Decarb-S	2011	0	0	0
Nd	buses	BEV	Decarb-S	2012	0	0	0
Nd	buses	BEV	Decarb-S	2013	0.4	1.0638	0.625
Nd	buses	BEV	Decarb-S	2014	1.6	4.25518	2.5
Nd	buses	BEV	Decarb-S	2015	1.6	4.25518	2.5
Nd	buses	BEV	Decarb-S	2016	1.46667	3.90058	2.29167
Nd	buses	BEV	Decarb-S	2017	1.34444	3.57554	2.10069
Nd	buses	BEV	Decarb-S	2018	1.23241	3.27757	1.92564
Nd	buses	BEV	Decarb-S	2019	1.12971	3.00444	1.76517
Nd	buses	BEV	Decarb-S	2020	1.03556	2.75407	1.61807
Nd	buses	BEV	Decarb-S	2021	0.949268	2.52457	1.48323
Nd	buses	BEV	Decarb-S	2022	0.870162	2.31419	1.35963
Nd	buses	BEV	Decarb-S	2023	0.797648	2.12134	1.24633
Nd	buses	BEV	Decarb-S	2024	0.731178	1.94456	1.14247
Nd	buses	BEV	Decarb-S	2025	0.670246	1.78251	1.04726
Nd	buses	BEV	Decarb-S	2026	0.614392	1.63397	0.959988
Nd	buses	BEV	Decarb-S	2027	0.563193	1.49781	0.879989
Nd	buses	BEV	Decarb-S	2028	0.51626	1.37299	0.806657
Nd	buses	BEV	Decarb-S	2029	0.473239	1.25857	0.739435
Nd	buses	BEV	Decarb-S	2030	0.433802	1.15369	0.677816
Nd	buses	BEV	Decarb-S	2031	0.397652	1.05755	0.621331
Nd	buses	BEV	Decarb-S	2032	0.364514	0.969422	0.569553
Nd	buses	BEV	Decarb-S	2033	0.334138	0.888636	0.522091
Nd	buses	BEV	Decarb-S	2034	0.306293	0.814583	0.478583
Nd	buses	BEV	Decarb-S	2035	0.280769	0.746701	0.438701
Nd	buses	BEV	Decarb-S	2036	0.257371	0.684476	0.402143
Nd	buses	BEV	Decarb-S	2037	0.235924	0.627437	0.368631
Nd	buses	BEV	Decarb-S	2038	0.216263	0.57515	0.337912
Nd	buses	BEV	Decarb-S	2039	0.198241	0.527221	0.309752
Nd	buses	BEV	Decarb-S	2040	0.181721	0.483286	0.28394
Nd	buses	BEV	Decarb-S	2041	0.166578	0.443012	0.260278
Nd	buses	BEV	Decarb-S	2042	0.152696	0.406094	0.238588
Nd	buses	BEV	Decarb-S	2043	0.139972	0.372253	0.218706
Nd	buses	BEV	Decarb-S	2044	0.128307	0.341232	0.20048
Nd	buses	BEV	Decarb-S	2045	0.117615	0.312796	0.183774
Nd	buses	BEV	Decarb-S	2046	0.107814	0.28673	0.168459
Nd	buses	BEV	Decarb-S	2047	0.0988294	0.262836	0.154421
Nd	buses	BEV	Decarb-S	2048	0.0905936	0.240933	0.141552
Nd	buses	BEV	Decarb-S	2049	0.0830441	0.220855	0.129756
Nd	buses	BEV	Decarb-S	2050	0.0761238	0.20245	0.118943
Nd	buses	BEV	Decarb-S	2051	0.0697801	0.18558	0.109031
Nd	buses	BEV	Decarb-S	2052	0.0639651	0.170115	0.0999455
Nd	buses	BEV	Decarb-S	2053	0.0586347	0.155938	0.0916167
Nd	buses	BEV	Decarb-S	2054	0.0537485	0.142943	0.083982
Nd	buses	BEV	Decarb-S	2055	0.0492694	0.131032	0.0769835
Nd	buses	BEV	Decarb-S	2056	0.0451636	0.120112	0.0705682
Nd	buses	BEV	Decarb-S	2057	0.0414	0.110103	0.0646875
Nd	buses	BEV	Decarb-S	2058	0.03795	0.100928	0.0592969
Nd	buses	BEV	Decarb-S	2059	0.0347875	0.092517	0.0543555
Nd	buses	BEV	Decarb-S	2060	0.0318885	0.0848072	0.0498259
Nd	buses	ICEV	Decarb-S	1990	7.26711	13.8567	71.1248
Nd	buses	ICEV	Decarb-S	1991	7.84847	14.9653	76.8147
Nd	buses	ICEV	Decarb-S	1992	8.01618	15.2851	78.4561
Nd	buses	ICEV	Decarb-S	1993	8.26214	15.7541	80.8634
Nd	buses	ICEV	Decarb-S	1994	8.13916	15.5196	79.6597
Nd	buses	ICEV	Decarb-S	1995	8.10562	15.4556	79.3315
Nd	buses	ICEV	Decarb-S	1996	8.36276	15.9459	81.8482
Nd	buses	ICEV	Decarb-S	1997	8.46338	16.1378	82.833
Nd	buses	ICEV	Decarb-S	1998	8.36276	15.9459	81.8482
Nd	buses	ICEV	Decarb-S	1999	8.2286	15.6901	80.5351
Nd	buses	ICEV	Decarb-S	2000	8.29568	15.818	81.1916
Nd	buses	ICEV	Decarb-S	2001	8.2286	15.6901	80.5351
Nd	buses	ICEV	Decarb-S	2002	8.29568	15.818	81.1916
Nd	buses	ICEV	Decarb-S	2003	8.26214	15.7541	80.8634
Nd	buses	ICEV	Decarb-S	2004	8.1727	15.5835	79.988
Nd	buses	ICEV	Decarb-S	2005	8.005	15.2637	78.3467
Nd	buses	ICEV	Decarb-S	2006	8.09444	15.4343	79.222
Nd	buses	ICEV	Decarb-S	2007	8.02736	15.3064	78.5655
Nd	buses	ICEV	Decarb-S	2008	8.04972	15.349	78.7843
Nd	buses	ICEV	Decarb-S	2009	7.99382	15.2424	78.2372
Nd	buses	ICEV	Decarb-S	2010	8.32922	15.882	81.5199
Nd	buses	ICEV	Decarb-S	2011	8.42984	16.0738	82.5047
Nd	buses	ICEV	Decarb-S	2012	8.70935	16.6068	85.2403
Nd	buses	ICEV	Decarb-S	2013	10.0733	19.2076	98.5899
Nd	buses	ICEV	Decarb-S	2014	11.7727	22.4479	115.222
Nd	buses	ICEV	Decarb-S	2015	12.5441	23.9189	122.772
Nd	buses	ICEV	Decarb-S	2016	11.9281	22.7441	116.743
Nd	buses	ICEV	Decarb-S	2017	11.3697	21.6795	111.278
Nd	buses	ICEV	Decarb-S	2018	10.8628	20.7129	106.317
Nd	buses	ICEV	Decarb-S	2019	10.4002	19.8308	101.789
Nd	buses	ICEV	Decarb-S	2020	9.97932	19.0283	97.6698
Nd	buses	ICEV	Decarb-S	2021	9.60025	18.3055	93.9597
Nd	buses	ICEV	Decarb-S	2022	9.25948	17.6558	90.6246
Nd	buses	ICEV	Decarb-S	2023	8.95192	17.0693	87.6144
Nd	buses	ICEV	Decarb-S	2024	8.67466	16.5406	84.9008
Nd	buses	ICEV	Decarb-S	2025	8.42157	16.058	82.4237
Nd	buses	ICEV	Decarb-S	2026	8.19173	15.6198	80.1743
Nd	buses	ICEV	Decarb-S	2027	7.98449	15.2246	78.146
Nd	buses	ICEV	Decarb-S	2028	7.79771	14.8685	76.3179
Nd	buses	ICEV	Decarb-S	2029	7.62956	14.5479	74.6722
Nd	buses	ICEV	Decarb-S	2030	7.47831	14.2595	73.1919
Nd	buses	ICEV	Decarb-S	2031	7.34244	14.0004	71.8621
Nd	buses	ICEV	Decarb-S	2032	7.22068	13.7682	70.6703
Nd	buses	ICEV	Decarb-S	2033	7.11163	13.5603	69.6031
Nd	buses	ICEV	Decarb-S	2034	7.01416	13.3744	68.6492
Nd	buses	ICEV	Decarb-S	2035	6.92734	13.2089	67.7994
Nd	buses	ICEV	Decarb-S	2036	6.85022	13.0618	67.0446
Nd	buses	ICEV	Decarb-S	2037	6.78201	12.9318	66.377
Nd	buses	ICEV	Decarb-S	2038	6.72198	12.8173	65.7895
Nd	buses	ICEV	Decarb-S	2039	6.66939	12.717	65.2748
Nd	buses	ICEV	Decarb-S	2040	6.62361	12.6298	64.8268
Nd	buses	ICEV	Decarb-S	2041	6.58412	12.5544	64.4402
Nd	buses	ICEV	Decarb-S	2042	6.55032	12.49	64.1095
Nd	buses	ICEV	Decarb-S	2043	6.52169	12.4354	63.8292
Nd	buses	ICEV	Decarb-S	2044	6.49779	12.3898	63.5953
Nd	buses	ICEV	Decarb-S	2045	6.47816	12.3524	63.4031
Nd	buses	ICEV	Decarb-S	2046	6.46237	12.3223	63.2486
Nd	buses	ICEV	Decarb-S	2047	6.45012	12.2989	63.1287
Nd	buses	ICEV	Decarb-S	2048	6.44109	12.2817	63.0404
Nd	buses	ICEV	Decarb-S	2049	6.43491	12.2699	62.9799
Nd	buses	ICEV	Decarb-S	2050	6.43124	12.2629	62.944
Nd	buses	ICEV	Decarb-S	2051	6.42969	12.26	62.9288
Nd	buses	ICEV	Decarb-S	2052	6.42996	12.2605	62.9315
Nd	buses	ICEV	Decarb-S	2053	6.43196	12.2643	62.951
Nd	buses	ICEV	Decarb-S	2054	6.43549	12.271	62.9855
Nd	buses	ICEV	Decarb-S	2055	6.44033	12.2803	63.0329
Nd	buses	ICEV	Decarb-S	2056	6.44627	12.2916	63.0911
Nd	buses	ICEV	Decarb-S	2057	6.45319	12.3048	63.1588
Nd	buses	ICEV	Decarb-S	2058	6.461	12.3197	63.2352
Nd	buses	ICEV	Decarb-S	2059	6.46958	12.336	63.3192
Nd	buses	ICEV	Decarb-S	2060	6.47885	12.3537	63.4099
Nd	trucks_light	BEV	Decarb-S	1990	0.435054	0.435054	0.435054
Nd	trucks_light	BEV	Decarb-S	1991	0.563011	0.563011	0.563011
Nd	trucks_light	BEV	Decarb-S	1992	0.537419	0.537419	0.537419
Nd	trucks_light	BEV	Decarb-S	1993	0.409462	0.409462	0.409462
Nd	trucks_light	BEV	Decarb-S	1994	0.409462	0.409462	0.409462
Nd	trucks_light	BEV	Decarb-S	1995	0.281505	0.281505	0.281505
Nd	trucks_light	BEV	Decarb-S	1996	0.281505	0.281505	0.281505
Nd	trucks_light	BEV	Decarb-S	1997	0.204731	0.204731	0.204731
Nd	trucks_light	BEV	Decarb-S	1998	0.17914	0.17914	0.17914
Nd	trucks_light	BEV	Decarb-S	1999	0.17914	0.17914	0.17914
Nd	trucks_light	BEV	Decarb-S	2000	0.17914	0.17914	0.17914
Nd	trucks_light	BEV	Decarb-S	2001	0.17914	0.17914	0.17914
Nd	trucks_light	BEV	Decarb-S	2002	0.17914	0.17914	0.17914
Nd	trucks_light	BEV	Decarb-S	2003	0.153548	0.153548	0.153548
Nd	trucks_light	BEV	Decarb-S	2004	0.102366	0.102366	0.102366
Nd	trucks_light	BEV	Decarb-S	2005	0.102366	0.102366	0.102366
Nd	trucks_light	BEV	Decarb-S	2006	0.17914	0.17914	0.17914
Nd	trucks_light	BEV	Decarb-S	2007	0.230323	0.230323	0.230323
Nd	trucks_light	BEV	Decarb-S	2008	0.255914	0.255914	0.255914
Nd	trucks_light	BEV	Decarb-S	2009	0.255914	0.255914	0.255914
Nd	trucks_light	BEV	Decarb-S	2010	0.332688	0.332688	0.332688
Nd	trucks_light	BEV	Decarb-S	2011	1.07484	1.07484	1.07484
Nd	trucks_light	BEV	Decarb-S	2012	1.63785	1.63785	1.63785
Nd	trucks_light	BEV	Decarb-S	2013	3.40366	3.40366	3.40366
Nd	trucks_light	BEV	Decarb-S	2014	5.3486	5.3486	5.3486
Nd	trucks_light	BEV	Decarb-S	2015	8.75226	8.75226	8.75226
Nd	trucks_light	BEV	Decarb-S	2016	9.50508	9.50508	9.50508
Nd	trucks_light	BEV	Decarb-S	2017	10.2276	10.2276	10.2276
Nd	trucks_light	BEV	Decarb-S	2018	10.9173	10.9173	10.9173
Nd	trucks_light	BEV	Decarb-S	2019	11.5674	11.5674	11.5674
Nd	trucks_light	BEV	Decarb-S	2020	12.1841	12.1841	12.1841
Nd	trucks_light	BEV	Decarb-S	2021	12.7805	12.7805	12.7805
Nd	trucks_light	BEV	Decarb-S	2022	13.3582	13.3582	13.3582
Nd	trucks_light	BEV	Decarb-S	2023	13.9123	13.9123	13.9123
Nd	trucks_light	BEV	Decarb-S	2024	14.444	14.444	14.444
Nd	trucks_light	BEV	Decarb-S	2025	14.9435	14.9435	14.9435
Nd	trucks_light	BEV	Decarb-S	2026	15.4165	15.4165	15.4165
Nd	trucks_light	BEV	Decarb-S	2027	15.8687	15.8687	15.8687
Nd	trucks_light	BEV	Decarb-S	2028	16.3007	16.3007	16.3007
Nd	trucks_light	BEV	Decarb-S	2029	16.7134	16.7134	16.7134
Nd	trucks_light	BEV	Decarb-S	2030	17.1076	17.1076	17.1076
Nd	trucks_light	BEV	Decarb-S	2031	17.4841	17.4841	17.4841
Nd	trucks_light	BEV	Decarb-S	2032	17.8442	17.8442	17.8442
Nd	trucks_light	BEV	Decarb-S	2033	18.1883	18.1883	18.1883
Nd	trucks_light	BEV	Decarb-S	2034	18.5173	18.5173	18.5173
Nd	trucks_light	BEV	Decarb-S	2035	18.8321	18.8321	18.8321
Nd	trucks_light	BEV	Decarb-S	2036	19.1337	19.1337	19.1337
Nd	trucks_light	BEV	Decarb-S	2037	19.4228	19.4228	19.4228
Nd	trucks_light	BEV	Decarb-S	2038	19.7005	19.7005	19.7005
Nd	trucks_light	BEV	Decarb-S	2039	19.9672	19.9672	19.9672
Nd	trucks_light	BEV	Decarb-S	2040	20.2237	20.2237	20.2237
Nd	trucks_light	BEV	Decarb-S	2041	20.4708	20.4708	20.4708
Nd	trucks_light	BEV	Decarb-S	2042	20.709	20.709	20.709
Nd	trucks_light	BEV	Decarb-S	2043	20.9385	20.9385	20.9385
Nd	trucks_light	BEV	Decarb-S	2044	21.1601	21.1601	21.1601
Nd	trucks_light	BEV	Decarb-S	2045	21.3739	21.3739	21.3739
Nd	trucks_light	BEV	Decarb-S	2046	21.5804	21.5804	21.5804
Nd	trucks_light	BEV	Decarb-S	2047	21.7801	21.7801	21.7801
Nd	trucks_light	BEV	Decarb-S	2048	21.9732	21.9732	21.9732
Nd	trucks_light	BEV	Decarb-S	2049	22.1601	22.1601	22.1601
Nd	trucks_light	BEV	Decarb-S	2050	22.3407	22.3407	22.3407
Nd	trucks_light	BEV	Decarb-S	2051	22.5148	22.5148	22.5148
Nd	trucks_light	BEV	Decarb-S	2052	22.6827	22.6827	22.6827
Nd	trucks_light	BEV	Decarb-S	2053	22.8448	22.8448	22.8448
Nd	trucks_light	BEV	Decarb-S	2054	23.0014	23.0014	23.0014
Nd	trucks_light	BEV	Decarb-S	2055	23.1525	23.1525	23.1525
Nd	trucks_light	BEV	Decarb-S	2056	23.2983	23.2983	23.2983
Nd	trucks_light	BEV	Decarb-S	2057	23.4389	23.4389	23.4389
Nd	trucks_light	BEV	Decarb-S	2058	23.5747	23.5747	23.5747
Nd	trucks_light	BEV	Decarb-S	2059	23.7059	23.7059	23.7059
Nd	trucks_light	BEV	Decarb-S	2060	23.8327	23.8327	23.8327
Nd	trucks_light	ICEV	Decarb-S	1990	1.59541	3.19081	130.834
Nd	trucks_light	ICEV	Decarb-S	1991	1.64274	3.28547	134.715
Nd	trucks_light	ICEV	Decarb-S	1992	1.67849	3.35697	137.647
Nd	trucks_light	ICEV	Decarb-S	1993	1.68902	3.37803	138.51
Nd	trucks_light	ICEV	Decarb-S	1994	1.69051	3.38102	138.633
Nd	trucks_light	ICEV	Decarb-S	1995	1.70891	3.41782	140.142
Nd	trucks_light	ICEV	Decarb-S	1996	1.67518	3.35036	137.376
Nd	trucks_light	ICEV	Decarb-S	1997	1.69592	3.39183	139.076
Nd	trucks_light	ICEV	Decarb-S	1998	1.7466	3.49319	143.232
[truncated: 43,443 more rows]

## Sheet: IUD
TCE in-use dissipation (IUD) (1990-2060)
unit: kg/a
TCE	tech_class	tech_subclass	scenario	year	low	mean	high
Nd	cars	BEV	Trends	1990	1.4608	2.62799	4.12361
Nd	cars	BEV	Trends	1991	3.26792	5.87899	9.22479
Nd	cars	BEV	Trends	1992	3.94867	7.10368	11.1465
Nd	cars	BEV	Trends	1993	4.33269	7.79452	12.2305
Nd	cars	BEV	Trends	1994	4.23776	7.62373	11.9625
Nd	cars	BEV	Trends	1995	4.28987	7.71749	12.1096
Nd	cars	BEV	Trends	1996	5.87139	10.5627	16.574
Nd	cars	BEV	Trends	1997	6.44649	11.5972	18.1974
Nd	cars	BEV	Trends	1998	7.5581	13.597	21.3353
Nd	cars	BEV	Trends	1999	7.03136	12.6494	19.8484
Nd	cars	BEV	Trends	2000	6.50207	11.6972	18.3543
Nd	cars	BEV	Trends	2001	0	0	0
Nd	cars	BEV	Trends	2002	5.44183	9.78987	15.3614
Nd	cars	BEV	Trends	2003	4.90325	8.82096	13.8411
Nd	cars	BEV	Trends	2004	4.01367	7.2206	11.3299
Nd	cars	BEV	Trends	2005	4.04497	7.27692	11.4183
Nd	cars	BEV	Trends	2006	3.67107	6.60426	10.3628
Nd	cars	BEV	Trends	2007	3.12908	5.62922	8.83288
Nd	cars	BEV	Trends	2008	2.7674	4.97857	7.81192
Nd	cars	BEV	Trends	2009	3.2933	5.92465	9.29643
Nd	cars	BEV	Trends	2010	6.54536	11.7751	18.4765
Nd	cars	BEV	Trends	2011	23.8021	42.8201	67.1895
Nd	cars	BEV	Trends	2012	23.067	41.4975	65.1142
Nd	cars	BEV	Trends	2013	33.8106	60.8254	95.4417
Nd	cars	BEV	Trends	2014	57.6241	103.666	162.663
Nd	cars	BEV	Trends	2015	96.9813	174.47	273.762
Nd	cars	BEV	Trends	2016	248.602	447.235	701.761
Nd	cars	BEV	Trends	2017	400.641	720.755	1130.94
Nd	cars	BEV	Trends	2018	552.099	993.227	1558.48
Nd	cars	BEV	Trends	2019	699.2	1257.86	1973.72
Nd	cars	BEV	Trends	2020	1135.34	2042.48	3204.88
Nd	cars	BEV	Trends	2021	2138.36	3846.92	6036.25
Nd	cars	BEV	Trends	2022	3303.81	5943.56	9326.11
Nd	cars	BEV	Trends	2023	4359.64	7843.01	12306.6
Nd	cars	BEV	Trends	2024	5322.84	9575.8	15025.5
Nd	cars	BEV	Trends	2025	6150.26	11064.3	17361.2
Nd	cars	BEV	Trends	2026	6906.15	12424.2	19494.9
Nd	cars	BEV	Trends	2027	7609.63	13689.8	21480.7
Nd	cars	BEV	Trends	2028	8246.31	14835.1	23278
Nd	cars	BEV	Trends	2029	8824.53	15875.4	24910.2
Nd	cars	BEV	Trends	2030	9348.38	16817.8	26388.9
Nd	cars	BEV	Trends	2031	9823.81	17673.1	27731
Nd	cars	BEV	Trends	2032	10258.5	18455.1	28958
Nd	cars	BEV	Trends	2033	10651.4	19161.9	30067.1
Nd	cars	BEV	Trends	2034	11009.5	19806.1	31077.9
Nd	cars	BEV	Trends	2035	11338.1	20397.2	32005.5
Nd	cars	BEV	Trends	2036	11638.9	20938.4	32854.6
Nd	cars	BEV	Trends	2037	11916	21437	33637
Nd	cars	BEV	Trends	2038	12172	21897.5	34359.6
Nd	cars	BEV	Trends	2039	12407.7	22321.4	35024.8
Nd	cars	BEV	Trends	2040	12625.8	22713.9	35640.6
Nd	cars	BEV	Trends	2041	12829.3	23080	36215.1
Nd	cars	BEV	Trends	2042	13017.6	23418.7	36746.5
Nd	cars	BEV	Trends	2043	13191.9	23732.2	37238.4
Nd	cars	BEV	Trends	2044	13354.9	24025.6	37698.7
Nd	cars	BEV	Trends	2045	13506	24297.3	38125.1
Nd	cars	BEV	Trends	2046	13646.5	24550.1	38521.8
Nd	cars	BEV	Trends	2047	13779.3	24788.9	38896.5
Nd	cars	BEV	Trends	2048	13903.9	25013.2	39248.4
Nd	cars	BEV	Trends	2049	14019.5	25221.2	39574.9
Nd	cars	BEV	Trends	2050	14126.3	25413.2	39876.1
Nd	cars	BEV	Trends	2051	14223.1	25587.4	40149.5
Nd	cars	BEV	Trends	2052	14311.9	25747.1	40400
Nd	cars	BEV	Trends	2053	14397.8	25901.6	40642.5
Nd	cars	BEV	Trends	2054	14478.2	26046.4	40869.6
Nd	cars	BEV	Trends	2055	14553.1	26181	41080.9
Nd	cars	BEV	Trends	2056	14621.9	26304.8	41275.1
Nd	cars	BEV	Trends	2057	14686.9	26421.8	41458.8
Nd	cars	BEV	Trends	2058	14749.5	26534.4	41635.4
Nd	cars	BEV	Trends	2059	14808.4	26640.4	41801.7
Nd	cars	BEV	Trends	2060	14864.8	26741.8	41960.8
Nd	cars	HEV	Trends	1990	0	0	0
Nd	cars	HEV	Trends	1991	0	0	0
Nd	cars	HEV	Trends	1992	0	0	0
Nd	cars	HEV	Trends	1993	0	0	0
Nd	cars	HEV	Trends	1994	0	0	0
Nd	cars	HEV	Trends	1995	0	0	0
Nd	cars	HEV	Trends	1996	0	0	0
Nd	cars	HEV	Trends	1997	0	0	0
Nd	cars	HEV	Trends	1998	0	0	0
Nd	cars	HEV	Trends	1999	0	0	0
Nd	cars	HEV	Trends	2000	0	0	0
Nd	cars	HEV	Trends	2001	0	0	0
Nd	cars	HEV	Trends	2002	0	0	0
Nd	cars	HEV	Trends	2003	0	0	0
Nd	cars	HEV	Trends	2004	0	0	0
Nd	cars	HEV	Trends	2005	0	0	0
Nd	cars	HEV	Trends	2006	32.0124	49.4708	94.9313
Nd	cars	HEV	Trends	2007	70.6593	109.105	210.577
Nd	cars	HEV	Trends	2008	123.338	190.283	369.473
Nd	cars	HEV	Trends	2009	172.526	265.93	519.616
Nd	cars	HEV	Trends	2010	222.635	342.843	674.325
Nd	cars	HEV	Trends	2011	347.497	534.588	1058.73
Nd	cars	HEV	Trends	2012	327.985	504.042	1005.48
Nd	cars	HEV	Trends	2013	396.954	609.355	1224.81
Nd	cars	HEV	Trends	2014	503.212	771.562	1563.26
Nd	cars	HEV	Trends	2015	618.926	947.804	1936.51
Nd	cars	HEV	Trends	2016	949.68	1452.39	2993.78
Nd	cars	HEV	Trends	2017	1286.36	1966.61	4063
Nd	cars	HEV	Trends	2018	1615.26	2468.59	5111.9
Nd	cars	HEV	Trends	2019	1926.87	2943.78	6110.22
Nd	cars	HEV	Trends	2020	2878.79	4396.49	9147.26
Nd	cars	HEV	Trends	2021	3473.1	5302.19	11058.3
Nd	cars	HEV	Trends	2022	5918.49	9032.07	18883.4
Nd	cars	HEV	Trends	2023	8097.52	12352.8	25890.1
Nd	cars	HEV	Trends	2024	10046.9	15320.7	32191.4
Nd	cars	HEV	Trends	2025	11689.8	17819.1	37536.5
Nd	cars	HEV	Trends	2026	13154.4	20043.6	42332
Nd	cars	HEV	Trends	2027	14483.2	22059.4	46711.7
Nd	cars	HEV	Trends	2028	15653.1	23831.7	50599
Nd	cars	HEV	Trends	2029	16684.1	25390.8	54055.2
Nd	cars	HEV	Trends	2030	17587.5	26754.2	57114.2
Nd	cars	HEV	Trends	2031	18377.6	27944.1	59820.5
Nd	cars	HEV	Trends	2032	19071.6	28986.6	62227.8
Nd	cars	HEV	Trends	2033	19670.1	29883	64336.3
Nd	cars	HEV	Trends	2034	20188.4	30656.4	66193.8
Nd	cars	HEV	Trends	2035	20638.1	31324.9	67837.5
Nd	cars	HEV	Trends	2036	21024.2	31895.9	69281.7
Nd	cars	HEV	Trends	2037	21355.8	32383.4	70555.4
Nd	cars	HEV	Trends	2038	21638.5	32796.2	71676.4
Nd	cars	HEV	Trends	2039	21875.3	33138.5	72653
Nd	cars	HEV	Trends	2040	22072.2	33419.9	73504.4
Nd	cars	HEV	Trends	2041	22235.2	33649.4	74249.9
Nd	cars	HEV	Trends	2042	22364.1	33826.7	74888.1
Nd	cars	HEV	Trends	2043	22462	33956.5	75428.3
Nd	cars	HEV	Trends	2044	22534.4	34047.3	75888.4
Nd	cars	HEV	Trends	2045	22580.4	34097.9	76265.4
Nd	cars	HEV	Trends	2046	22603.4	34113.3	76569.4
Nd	cars	HEV	Trends	2047	22608.4	34101	76817.1
Nd	cars	HEV	Trends	2048	22595.3	34061.1	77007.9
Nd	cars	HEV	Trends	2049	22563.2	33992.1	77137.8
Nd	cars	HEV	Trends	2050	22512.6	33895.1	77208.7
Nd	cars	HEV	Trends	2051	22442.5	33768.3	77216.3
Nd	cars	HEV	Trends	2052	22356.3	33617	77171.7
Nd	cars	HEV	Trends	2053	22262.5	33453.9	77104.1
Nd	cars	HEV	Trends	2054	22157.2	33273.4	76999.9
Nd	cars	HEV	Trends	2055	22040.6	33075.6	76859.1
Nd	cars	HEV	Trends	2056	21912.2	32860	76680.1
Nd	cars	HEV	Trends	2057	21775.9	32632.3	76475.8
Nd	cars	HEV	Trends	2058	21633.7	32395.4	76253.2
Nd	cars	HEV	Trends	2059	21483.9	32147.1	76006.3
Nd	cars	HEV	Trends	2060	21328.5	31890	75741.5
Nd	cars	ICEV	Trends	1990	1897.56	2462.34	17002.7
Nd	cars	ICEV	Trends	1991	1953.63	2535.1	17505.1
Nd	cars	ICEV	Trends	1992	2009.74	2607.9	18007.8
Nd	cars	ICEV	Trends	1993	2065.84	2680.71	18510.5
Nd	cars	ICEV	Trends	1994	2121.96	2753.53	19013.4
Nd	cars	ICEV	Trends	1995	2178.08	2826.35	19516.2
Nd	cars	ICEV	Trends	1996	2235.46	2900.82	20030.4
Nd	cars	ICEV	Trends	1997	2292.87	2975.31	20544.8
Nd	cars	ICEV	Trends	1998	2350.27	3049.79	21059.1
Nd	cars	ICEV	Trends	1999	2407.7	3124.32	21573.7
Nd	cars	ICEV	Trends	2000	2465.14	3198.85	22088.3
Nd	cars	ICEV	Trends	2001	2487.7	3228.12	22290.5
Nd	cars	ICEV	Trends	2002	2510	3257.06	22490.3
Nd	cars	ICEV	Trends	2003	2532.43	3286.17	22691.3
Nd	cars	ICEV	Trends	2004	2554.87	3315.29	22892.4
Nd	cars	ICEV	Trends	2005	2577.29	3344.38	23093.2
Nd	cars	ICEV	Trends	2006	2580.98	3349.17	23126.3
Nd	cars	ICEV	Trends	2007	2584.52	3353.76	23158
Nd	cars	ICEV	Trends	2008	2587.71	3357.91	23186.6
Nd	cars	ICEV	Trends	2009	2590.91	3362.06	23215.3
Nd	cars	ICEV	Trends	2010	2593.97	3366.03	23242.7
Nd	cars	ICEV	Trends	2011	2512.8	3260.7	22515.4
Nd	cars	ICEV	Trends	2012	2435.19	3159.99	21820
Nd	cars	ICEV	Trends	2013	2355.25	3056.25	21103.7
Nd	cars	ICEV	Trends	2014	2481.28	3219.8	22233
Nd	cars	ICEV	Trends	2015	2606.58	3382.38	23355.7
Nd	cars	ICEV	Trends	2016	2656.95	3447.76	23807.1
Nd	cars	ICEV	Trends	2017	2684.71	3483.77	24055.7
Nd	cars	ICEV	Trends	2018	2703.54	3508.21	24224.5
Nd	cars	ICEV	Trends	2019	2704.57	3509.54	24233.7
Nd	cars	ICEV	Trends	2020	2689.53	3490.03	24099
Nd	cars	ICEV	Trends	2021	2693.63	3495.34	24135.6
Nd	cars	ICEV	Trends	2022	2643.97	3430.91	23690.7
Nd	cars	ICEV	Trends	2023	2590.86	3361.99	23214.8
Nd	cars	ICEV	Trends	2024	2544.27	3301.53	22797.4
Nd	cars	ICEV	Trends	2025	2485.56	3225.34	22271.3
Nd	cars	ICEV	Trends	2026	2439.47	3165.54	21858.4
Nd	cars	ICEV	Trends	2027	2405.62	3121.62	21555
Nd	cars	ICEV	Trends	2028	2375.4	3082.4	21284.2
Nd	cars	ICEV	Trends	2029	2349.1	3048.28	21048.6
Nd	cars	ICEV	Trends	2030	2325.97	3018.25	20841.3
Nd	cars	ICEV	Trends	2031	2305.87	2992.18	20661.3
Nd	cars	ICEV	Trends	2032	2289.14	2970.47	20511.3
Nd	cars	ICEV	Trends	2033	2274.3	2951.21	20378.4
Nd	cars	ICEV	Trends	2034	2261.8	2934.99	20266.3
Nd	cars	ICEV	Trends	2035	2251.73	2921.92	20176.1
Nd	cars	ICEV	Trends	2036	2243.56	2911.32	20102.9
Nd	cars	ICEV	Trends	2037	2237.34	2903.25	20047.2
Nd	cars	ICEV	Trends	2038	2232.86	2897.43	20007
Nd	cars	ICEV	Trends	2039	2229.68	2893.31	19978.6
Nd	cars	ICEV	Trends	2040	2227.82	2890.9	19961.9
Nd	cars	ICEV	Trends	2041	2227.32	2890.24	19957.4
Nd	cars	ICEV	Trends	2042	2227.66	2890.69	19960.5
Nd	cars	ICEV	Trends	2043	2228.73	2892.07	19970
Nd	cars	ICEV	Trends	2044	2230.67	2894.6	19987.5
Nd	cars	ICEV	Trends	2045	2233.09	2897.73	20009.1
Nd	cars	ICEV	Trends	2046	2235.97	2901.48	20035
Nd	cars	ICEV	Trends	2047	2239.56	2906.13	20067.1
Nd	cars	ICEV	Trends	2048	2243.58	2911.35	20103.2
Nd	cars	ICEV	Trends	2049	2247.74	2916.74	20140.3
Nd	cars	ICEV	Trends	2050	2251.88	2922.11	20177.4
Nd	cars	ICEV	Trends	2051	2255.71	2927.09	20211.8
Nd	cars	ICEV	Trends	2052	2259.41	2931.89	20245
Nd	cars	ICEV	Trends	2053	2263.69	2937.44	20283.3
Nd	cars	ICEV	Trends	2054	2268.02	2943.06	20322.1
Nd	cars	ICEV	Trends	2055	2272.3	2948.61	20360.4
Nd	cars	ICEV	Trends	2056	2276.37	2953.89	20396.9
Nd	cars	ICEV	Trends	2057	2280.52	2959.28	20434.1
Nd	cars	ICEV	Trends	2058	2284.88	2964.94	20473.1
Nd	cars	ICEV	Trends	2059	2289.19	2970.54	20511.8
Nd	cars	ICEV	Trends	2060	2293.6	2976.25	20551.3
Nd	motorcycles	BEV	Trends	1990	0	0	0
Nd	motorcycles	BEV	Trends	1991	0	0	0
Nd	motorcycles	BEV	Trends	1992	0.079405	0.134138	0.209275
Nd	motorcycles	BEV	Trends	1993	0.117231	0.198037	0.308967
Nd	motorcycles	BEV	Trends	1994	0.118856	0.200782	0.313251
Nd	motorcycles	BEV	Trends	1995	0.157475	0.266021	0.415033
Nd	motorcycles	BEV	Trends	1996	0.205953	0.347913	0.542797
Nd	motorcycles	BEV	Trends	1997	0.206726	0.34922	0.544835
Nd	motorcycles	BEV	Trends	1998	0.238881	0.403539	0.629582
Nd	motorcycles	BEV	Trends	1999	0.223702	0.377896	0.589575
Nd	motorcycles	BEV	Trends	2000	0.21884	0.369684	0.576763
Nd	motorcycles	BEV	Trends	2001	0.192273	0.324805	0.506744
Nd	motorcycles	BEV	Trends	2002	0.176176	0.297612	0.46432
Nd	motorcycles	BEV	Trends	2003	0.173554	0.293182	0.457408
Nd	motorcycles	BEV	Trends	2004	0.180208	0.304424	0.474947
Nd	motorcycles	BEV	Trends	2005	0.178141	0.300931	0.469497
Nd	motorcycles	BEV	Trends	2006	0.202266	0.341685	0.533079
Nd	motorcycles	BEV	Trends	2007	0.260766	0.440509	0.68726
Nd	motorcycles	BEV	Trends	2008	0.441633	0.746044	1.16394
Nd	motorcycles	BEV	Trends	2009	0.660945	1.11653	1.74195
Nd	motorcycles	BEV	Trends	2010	0.823624	1.39134	2.1707
Nd	motorcycles	BEV	Trends	2011	0.893167	1.50882	2.35398
Nd	motorcycles	BEV	Trends	2012	1.03365	1.74612	2.72422
Nd	motorcycles	BEV	Trends	2013	0.799841	1.35116	2.10801
Nd	motorcycles	BEV	Trends	2014	0.915663	1.54682	2.41327
Nd	motorcycles	BEV	Trends	2015	0.999214	1.68796	2.63347
Nd	motorcycles	BEV	Trends	2016	1.04881	1.77175	2.76419
Nd	motorcycles	BEV	Trends	2017	1.08998	1.84128	2.87268
Nd	motorcycles	BEV	Trends	2018	1.12739	1.90449	2.97129
Nd	motorcycles	BEV	Trends	2019	1.15666	1.95393	3.04843
Nd	motorcycles	BEV	Trends	2020	1.18814	2.00711	3.13139
Nd	motorcycles	BEV	Trends	2021	1.2285	2.07528	3.23776
Nd	motorcycles	BEV	Trends	2022	1.26838	2.14266	3.34287
Nd	motorcycles	BEV	Trends	2023	1.30223	2.19983	3.43207
Nd	motorcycles	BEV	Trends	2024	1.33481	2.25487	3.51794
Nd	motorcycles	BEV	Trends	2025	1.35588	2.29047	3.57348
Nd	motorcycles	BEV	Trends	2026	1.3789	2.32936	3.63415
Nd	motorcycles	BEV	Trends	2027	1.40458	2.37274	3.70184
Nd	motorcycles	BEV	Trends	2028	1.42847	2.4131	3.76479
Nd	motorcycles	BEV	Trends	2029	1.45103	2.4512	3.82425
Nd	motorcycles	BEV	Trends	2030	1.47208	2.48676	3.87972
Nd	motorcycles	BEV	Trends	2031	1.49182	2.5201	3.93174
Nd	motorcycles	BEV	Trends	2032	1.51074	2.55208	3.98163
Nd	motorcycles	BEV	Trends	2033	1.52816	2.5815	4.02752
Nd	motorcycles	BEV	Trends	2034	1.54458	2.60924	4.07081
Nd	motorcycles	BEV	Trends	2035	1.56034	2.63586	4.11233
Nd	motorcycles	BEV	Trends	2036	1.57527	2.66109	4.15169
Nd	motorcycles	BEV	Trends	2037	1.58963	2.68534	4.18953
Nd	motorcycles	BEV	Trends	2038	1.60345	2.70868	4.22595
Nd	motorcycles	BEV	Trends	2039	1.61659	2.73089	4.2606
Nd	motorcycles	BEV	Trends	2040	1.62922	2.75223	4.29389
Nd	motorcycles	BEV	Trends	2041	1.64152	2.773	4.32629
Nd	motorcycles	BEV	Trends	2042	1.65324	2.79279	4.35717
Nd	motorcycles	BEV	Trends	2043	1.66439	2.81163	4.38657
Nd	motorcycles	BEV	Trends	2044	1.67521	2.82992	4.41509
Nd	motorcycles	BEV	Trends	2045	1.68548	2.84727	4.44216
Nd	motorcycles	BEV	Trends	2046	1.6953	2.86385	4.46803
Nd	motorcycles	BEV	Trends	2047	1.70491	2.88007	4.49335
Nd	motorcycles	BEV	Trends	2048	1.71419	2.89575	4.51781
Nd	motorcycles	BEV	Trends	2049	1.72296	2.91057	4.54093
Nd	motorcycles	BEV	Trends	2050	1.73118	2.92446	4.56259
Nd	motorcycles	BEV	Trends	2051	1.73867	2.93712	4.58234
Nd	motorcycles	BEV	Trends	2052	1.74561	2.94884	4.60063
Nd	motorcycles	BEV	Trends	2053	1.75259	2.96063	4.61903
Nd	motorcycles	BEV	Trends	2054	1.75926	2.97189	4.6366
Nd	motorcycles	BEV	Trends	2055	1.76555	2.98252	4.65318
Nd	motorcycles	BEV	Trends	2056	1.77139	2.99239	4.66857
Nd	motorcycles	BEV	Trends	2057	1.77703	3.00191	4.68343
Nd	motorcycles	BEV	Trends	2058	1.78259	3.01131	4.69809
Nd	motorcycles	BEV	Trends	2059	1.78791	3.02029	4.7121
Nd	motorcycles	BEV	Trends	2060	1.7931	3.02905	4.72578
Nd	motorcycles	ICEV	Trends	1990	0.928784	2.27036	113.779
Nd	motorcycles	ICEV	Trends	1991	0.94222	2.3032	115.425
Nd	motorcycles	ICEV	Trends	1992	0.955473	2.3356	117.049
Nd	motorcycles	ICEV	Trends	1993	0.968822	2.36823	118.684
Nd	motorcycles	ICEV	Trends	1994	0.982254	2.40107	120.33
Nd	motorcycles	ICEV	Trends	1995	0.995602	2.43369	121.965
Nd	motorcycles	ICEV	Trends	1996	1.05809	2.58643	129.619
Nd	motorcycles	ICEV	Trends	1997	1.12068	2.73944	137.287
Nd	motorcycles	ICEV	Trends	1998	1.1832	2.89228	144.947
Nd	motorcycles	ICEV	Trends	1999	1.24584	3.04538	152.619
Nd	motorcycles	ICEV	Trends	2000	1.30844	3.19842	160.289
Nd	motorcycles	ICEV	Trends	2001	1.30533	3.1908	159.907
Nd	motorcycles	ICEV	Trends	2002	1.30219	3.18313	159.523
Nd	motorcycles	ICEV	Trends	2003	1.29902	3.17538	159.134
Nd	motorcycles	ICEV	Trends	2004	1.29583	3.16757	158.743
Nd	motorcycles	ICEV	Trends	2005	1.29265	3.15982	158.355
Nd	motorcycles	ICEV	Trends	2006	1.18248	2.8905	144.858
Nd	motorcycles	ICEV	Trends	2007	1.07223	2.621	131.351
Nd	motorcycles	ICEV	Trends	2008	0.96169	2.3508	117.811
Nd	motorcycles	ICEV	Trends	2009	0.851067	2.08039	104.259
Nd	motorcycles	ICEV	Trends	2010	0.740574	1.81029	90.723
Nd	motorcycles	ICEV	Trends	2011	0.612527	1.49729	75.0367
Nd	motorcycles	ICEV	Trends	2012	0.484316	1.18388	59.3304
Nd	motorcycles	ICEV	Trends	2013	0.356966	0.872584	43.7296
Nd	motorcycles	ICEV	Trends	2014	0.3567	0.871933	43.697
Nd	motorcycles	ICEV	Trends	2015	0.356508	0.871463	43.6735
Nd	motorcycles	ICEV	Trends	2016	0.364956	0.892114	44.7084
Nd	motorcycles	ICEV	Trends	2017	0.370322	0.905232	45.3658
Nd	motorcycles	ICEV	Trends	2018	0.374467	0.915364	45.8735
Nd	motorcycles	ICEV	Trends	2019	0.376139	0.919452	46.0784
Nd	motorcycles	ICEV	Trends	2020	0.378802	0.92596	46.4046
Nd	motorcycles	ICEV	Trends	2021	0.38446	0.939792	47.0978
Nd	motorcycles	ICEV	Trends	2022	0.39012	0.953627	47.7911
Nd	motorcycles	ICEV	Trends	2023	0.394153	0.963486	48.2852
Nd	motorcycles	ICEV	Trends	2024	0.398081	0.973086	48.7663
Nd	motorcycles	ICEV	Trends	2025	0.398942	0.975191	48.8718
Nd	motorcycles	ICEV	Trends	2026	0.400741	0.97959	49.0923
Nd	motorcycles	ICEV	Trends	2027	0.403629	0.986649	49.446
Nd	motorcycles	ICEV	Trends	2028	0.406297	0.993171	49.7729
Nd	motorcycles	ICEV	Trends	2029	0.408874	0.99947	50.0886
Nd	motorcycles	ICEV	Trends	2030	0.411301	1.0054	50.3858
Nd	motorcycles	ICEV	Trends	2031	0.413623	1.01108	50.6704
Nd	motorcycles	ICEV	Trends	2032	0.415967	1.01681	50.9574
Nd	motorcycles	ICEV	Trends	2033	0.418123	1.02208	51.2216
Nd	motorcycles	ICEV	Trends	2034	0.420225	1.02722	51.479
Nd	motorcycles	ICEV	Trends	2035	0.422342	1.03239	51.7384
Nd	motorcycles	ICEV	Trends	2036	0.424421	1.03747	51.9931
Nd	motorcycles	ICEV	Trends	2037	0.426512	1.04258	52.2492
Nd	motorcycles	ICEV	Trends	2038	0.428612	1.04772	52.5065
Nd	motorcycles	ICEV	Trends	2039	0.430674	1.05276	52.759
Nd	motorcycles	ICEV	Trends	2040	0.432727	1.05778	53.0106
Nd	motorcycles	ICEV	Trends	2041	0.434807	1.06286	53.2654
Nd	motorcycles	ICEV	Trends	2042	0.436841	1.06783	53.5146
Nd	motorcycles	ICEV	Trends	2043	0.438824	1.07268	53.7575
Nd	motorcycles	ICEV	Trends	2044	0.440807	1.07753	54.0005
Nd	motorcycles	ICEV	Trends	2045	0.442726	1.08222	54.2355
Nd	motorcycles	ICEV	Trends	2046	0.444598	1.08679	54.4648
Nd	motorcycles	ICEV	Trends	2047	0.446481	1.0914	54.6955
Nd	motorcycles	ICEV	Trends	2048	0.448338	1.09594	54.923
Nd	motorcycles	ICEV	Trends	2049	0.450117	1.10028	55.1409
Nd	motorcycles	ICEV	Trends	2050	0.4518	1.1044	55.3471
Nd	motorcycles	ICEV	Trends	2051	0.453338	1.10816	55.5355
Nd	motorcycles	ICEV	Trends	2052	0.454771	1.11166	55.7111
Nd	motorcycles	ICEV	Trends	2053	0.456253	1.11529	55.8926
Nd	motorcycles	ICEV	Trends	2054	0.457685	1.11878	56.068
Nd	motorcycles	ICEV	Trends	2055	0.459049	1.12212	56.2351
Nd	motorcycles	ICEV	Trends	2056	0.460322	1.12523	56.3911
Nd	motorcycles	ICEV	Trends	2057	0.461567	1.12828	56.5436
Nd	motorcycles	ICEV	Trends	2058	0.462814	1.13132	56.6963
Nd	motorcycles	ICEV	Trends	2059	0.464016	1.13426	56.8436
Nd	motorcycles	ICEV	Trends	2060	0.465203	1.13716	56.989
Nd	buses	BEV	Trends	1990	0	0	0
Nd	buses	BEV	Trends	1991	0	0	0
Nd	buses	BEV	Trends	1992	0	0	0
Nd	buses	BEV	Trends	1993	0	0	0
Nd	buses	BEV	Trends	1994	0	0	0
Nd	buses	BEV	Trends	1995	0	0	0
Nd	buses	BEV	Trends	1996	0	0	0
Nd	buses	BEV	Trends	1997	0	0	0
Nd	buses	BEV	Trends	1998	0	0	0
Nd	buses	BEV	Trends	1999	0	0	0
Nd	buses	BEV	Trends	2000	0	0	0
Nd	buses	BEV	Trends	2001	0	0	0
Nd	buses	BEV	Trends	2002	0	0	0
Nd	buses	BEV	Trends	2003	0	0	0
Nd	buses	BEV	Trends	2004	0	0	0
Nd	buses	BEV	Trends	2005	0	0	0
Nd	buses	BEV	Trends	2006	0	0	0
Nd	buses	BEV	Trends	2007	0	0	0
Nd	buses	BEV	Trends	2008	0	0	0
Nd	buses	BEV	Trends	2009	0	0	0
Nd	buses	BEV	Trends	2010	0	0	0
Nd	buses	BEV	Trends	2011	0	0	0
Nd	buses	BEV	Trends	2012	0	0	0
Nd	buses	BEV	Trends	2013	0.929873	3.02254	2.17042
Nd	buses	BEV	Trends	2014	3.37954	10.9851	7.88819
Nd	buses	BEV	Trends	2015	3.3697	10.9532	7.86523
Nd	buses	BEV	Trends	2016	3.32438	10.8058	7.75945
Nd	buses	BEV	Trends	2017	3.24063	10.5336	7.56397
Nd	buses	BEV	Trends	2018	3.13821	10.2007	7.32492
Nd	buses	BEV	Trends	2019	3.01	9.78396	7.02565
Nd	buses	BEV	Trends	2020	2.88557	9.3795	6.73522
Nd	buses	BEV	Trends	2021	2.77801	9.02988	6.48416
Nd	buses	BEV	Trends	2022	2.66432	8.66035	6.21881
Nd	buses	BEV	Trends	2023	2.53573	8.24237	5.91867
Nd	buses	BEV	Trends	2024	2.40446	7.81567	5.61226
Nd	buses	BEV	Trends	2025	2.25607	7.33334	5.26591
Nd	buses	BEV	Trends	2026	2.11572	6.8771	4.9383
Nd	buses	BEV	Trends	2027	1.98349	6.44731	4.62968
Nd	buses	BEV	Trends	2028	1.85314	6.02362	4.32543
Nd	buses	BEV	Trends	2029	1.7262	5.61099	4.02913
Nd	buses	BEV	Trends	2030	1.60316	5.21105	3.74195
Nd	buses	BEV	Trends	2031	1.48485	4.8265	3.4658
Nd	buses	BEV	Trends	2032	1.37213	4.4601	3.2027
Nd	buses	BEV	Trends	2033	1.26466	4.11076	2.95185
Nd	buses	BEV	Trends	2034	1.1631	3.78065	2.71481
Nd	buses	BEV	Trends	2035	1.06773	3.47063	2.49218
Nd	buses	BEV	Trends	2036	0.978367	3.18017	2.28361
Nd	buses	BEV	Trends	2037	0.895057	2.90937	2.08916
Nd	buses	BEV	Trends	2038	0.817626	2.65768	1.90843
Nd	buses	BEV	Trends	2039	0.745797	2.4242	1.74077
Nd	buses	BEV	Trends	2040	0.679405	2.2084	1.5858
Nd	buses	BEV	Trends	2041	0.61824	2.00958	1.44304
Nd	buses	BEV	Trends	2042	0.561927	1.82654	1.3116
Nd	buses	BEV	Trends	2043	0.510196	1.65839	1.19085
Nd	buses	BEV	Trends	2044	0.462827	1.50441	1.08029
Nd	buses	BEV	Trends	2045	0.419468	1.36348	0.979083
Nd	buses	BEV	Trends	2046	0.379868	1.23476	0.886652
Nd	buses	BEV	Trends	2047	0.343798	1.11751	0.802461
Nd	buses	BEV	Trends	2048	0.31096	1.01077	0.725813
Nd	buses	BEV	Trends	2049	0.28107	0.913615	0.656047
Nd	buses	BEV	Trends	2050	0.253892	0.825274	0.592611
Nd	buses	BEV	Trends	2051	0.229189	0.744976	0.534951
Nd	buses	BEV	Trends	2052	0.206782	0.672143	0.482651
Nd	buses	BEV	Trends	2053	0.186535	0.60633	0.435392
Nd	buses	BEV	Trends	2054	0.168213	0.546774	0.392627
Nd	buses	BEV	Trends	2055	0.151639	0.4929	0.353941
Nd	buses	BEV	Trends	2056	0.13665	0.444179	0.318955
Nd	buses	BEV	Trends	2057	0.123119	0.400196	0.287372
Nd	buses	BEV	Trends	2058	0.110915	0.360527	0.258887
Nd	buses	BEV	Trends	2059	0.0999014	0.324728	0.23318
Nd	buses	BEV	Trends	2060	0.0899712	0.29245	0.210002
Nd	buses	ICEV	Trends	1990	25.4172	59.2348	371.61
Nd	buses	ICEV	Trends	1991	25.1187	58.5393	367.246
Nd	buses	ICEV	Trends	1992	24.8203	57.8438	362.883
Nd	buses	ICEV	Trends	1993	24.5218	57.1482	358.519
Nd	buses	ICEV	Trends	1994	24.2234	56.4527	354.156
Nd	buses	ICEV	Trends	1995	23.9249	55.7571	349.792
Nd	buses	ICEV	Trends	1996	23.5797	54.9526	344.745
Nd	buses	ICEV	Trends	1997	23.2345	54.1481	339.698
Nd	buses	ICEV	Trends	1998	22.8893	53.3436	334.651
Nd	buses	ICEV	Trends	1999	22.5441	52.5392	329.604
Nd	buses	ICEV	Trends	2000	22.1989	51.7347	324.557
Nd	buses	ICEV	Trends	2001	22.059	51.4086	322.512
Nd	buses	ICEV	Trends	2002	21.9191	51.0826	320.466
Nd	buses	ICEV	Trends	2003	21.7792	50.7565	318.421
Nd	buses	ICEV	Trends	2004	21.6393	50.4305	316.376
Nd	buses	ICEV	Trends	2005	21.4994	50.1045	314.33
Nd	buses	ICEV	Trends	2006	21.5102	50.1296	314.488
Nd	buses	ICEV	Trends	2007	21.5209	50.1547	314.645
Nd	buses	ICEV	Trends	2008	21.5317	50.1798	314.803
Nd	buses	ICEV	Trends	2009	21.5425	50.2049	314.96
Nd	buses	ICEV	Trends	2010	21.5533	50.23	315.118
Nd	buses	ICEV	Trends	2011	22.1876	51.7083	324.392
Nd	buses	ICEV	Trends	2012	22.8219	53.1866	333.666
Nd	buses	ICEV	Trends	2013	23.4173	54.5741	342.37
Nd	buses	ICEV	Trends	2014	24.8664	57.9514	363.558
Nd	buses	ICEV	Trends	2015	26.4187	61.569	386.253
Nd	buses	ICEV	Trends	2016	27.0544	63.0504	395.547
Nd	buses	ICEV	Trends	2017	27.4622	64.0007	401.508
Nd	buses	ICEV	Trends	2018	27.7797	64.7406	406.15
Nd	buses	ICEV	Trends	2019	27.9138	65.0533	408.112
Nd	buses	ICEV	Trends	2020	28.1215	65.5373	411.148
Nd	buses	ICEV	Trends	2021	28.5517	66.5399	417.438
Nd	buses	ICEV	Trends	2022	28.9822	67.5432	423.732
Nd	buses	ICEV	Trends	2023	29.2919	68.265	428.26
Nd	buses	ICEV	Trends	2024	29.5937	68.9683	432.672
Nd	buses	ICEV	Trends	2025	29.6673	69.1397	433.748
Nd	buses	ICEV	Trends	2026	29.8103	69.473	435.839
Nd	buses	ICEV	Trends	2027	30.034	69.9943	439.109
Nd	buses	ICEV	Trends	2028	30.241	70.4767	442.136
Nd	buses	ICEV	Trends	2029	30.4409	70.9427	445.059
Nd	buses	ICEV	Trends	2030	30.6293	71.3816	447.812
Nd	buses	ICEV	Trends	2031	30.8095	71.8017	450.448
Nd	buses	ICEV	Trends	2032	30.9909	72.2245	453.1
Nd	buses	ICEV	Trends	2033	31.158	72.6139	455.543
Nd	buses	ICEV	Trends	2034	31.3206	72.9929	457.92
Nd	buses	ICEV	Trends	2035	31.484	73.3737	460.31
Nd	buses	ICEV	Trends	2036	31.6442	73.747	462.652
Nd	buses	ICEV	Trends	2037	31.8049	74.1216	465.001
Nd	buses	ICEV	Trends	2038	31.966	74.4969	467.356
Nd	buses	ICEV	Trends	2039	32.1238	74.8648	469.664
Nd	buses	ICEV	Trends	2040	32.2808	75.2305	471.958
Nd	buses	ICEV	Trends	2041	32.4394	75.6002	474.278
Nd	buses	ICEV	Trends	2042	32.5943	75.9613	476.543
Nd	buses	ICEV	Trends	2043	32.7452	76.3128	478.748
Nd	buses	ICEV	Trends	2044	32.8958	76.6639	480.951
Nd	buses	ICEV	Trends	2045	33.0414	77.0032	483.079
Nd	buses	ICEV	Trends	2046	33.1833	77.3338	485.154
Nd	buses	ICEV	Trends	2047	33.3258	77.666	487.238
Nd	buses	ICEV	Trends	2048	33.4663	77.9933	489.291
Nd	buses	ICEV	Trends	2049	33.6007	78.3065	491.256
Nd	buses	ICEV	Trends	2050	33.7278	78.6028	493.114
Nd	buses	ICEV	Trends	2051	33.844	78.8735	494.813
Nd	buses	ICEV	Trends	2052	33.9522	79.1258	496.395
Nd	buses	ICEV	Trends	2053	34.0639	79.3861	498.029
Nd	buses	ICEV	Trends	2054	34.1718	79.6375	499.606
Nd	buses	ICEV	Trends	2055	34.2746	79.877	501.108
Nd	buses	ICEV	Trends	2056	34.3704	80.1005	502.51
Nd	buses	ICEV	Trends	2057	34.4641	80.3188	503.88
Nd	buses	ICEV	Trends	2058	34.5579	80.5372	505.25
Nd	buses	ICEV	Trends	2059	34.6482	80.7478	506.571
Nd	buses	ICEV	Trends	2060	34.7373	80.9556	507.874
Nd	trucks_light	BEV	Trends	1990	1.71724	2.09885	2.56526
Nd	trucks_light	BEV	Trends	1991	2.16869	2.65062	3.23965
Nd	trucks_light	BEV	Trends	1992	2.03621	2.48871	3.04175
Nd	trucks_light	BEV	Trends	1993	1.54676	1.89048	2.31059
Nd	trucks_light	BEV	Trends	1994	1.54676	1.89048	2.31059
Nd	trucks_light	BEV	Trends	1995	1.05616	1.29087	1.57773
Nd	trucks_light	BEV	Trends	1996	1.07981	1.31977	1.61305
Nd	trucks_light	BEV	Trends	1997	0.779732	0.953005	1.16478
Nd	trucks_light	BEV	Trends	1998	0.6704	0.819378	1.00146
Nd	trucks_light	BEV	Trends	1999	0.663978	0.811528	0.991868
Nd	trucks_light	BEV	Trends	2000	0.657677	0.803828	0.982457
Nd	trucks_light	BEV	Trends	2001	0.665446	0.813323	0.994061
Nd	trucks_light	BEV	Trends	2002	0.67308	0.822654	1.00547
Nd	trucks_light	BEV	Trends	2003	0.574318	0.701944	0.857932
Nd	trucks_light	BEV	Trends	2004	0.383362	0.468553	0.572676
Nd	trucks_light	BEV	Trends	2005	0.382162	0.467087	0.570885
Nd	trucks_light	BEV	Trends	2006	0.666949	0.81516	0.996306
Nd	trucks_light	BEV	Trends	2007	0.859131	1.05005	1.28339
Nd	trucks_light	BEV	Trends	2008	0.940056	1.14896	1.40428
Nd	trucks_light	BEV	Trends	2009	0.884076	1.08054	1.32066
Nd	trucks_light	BEV	Trends	2010	1.13776	1.39059	1.69962
Nd	trucks_light	BEV	Trends	2011	3.74465	4.5768	5.59387
Nd	trucks_light	BEV	Trends	2012	5.52893	6.75758	8.25927
Nd	trucks_light	BEV	Trends	2013	11.4796	14.0307	17.1486
Nd	trucks_light	BEV	Trends	2014	18.8093	22.9892	28.0979
Nd	trucks_light	BEV	Trends	2015	32.725	39.9973	48.8856
Nd	trucks_light	BEV	Trends	2016	35.2954	43.1388	52.7252
Nd	trucks_light	BEV	Trends	2017	37.4409	45.7611	55.9303
Nd	trucks_light	BEV	Trends	2018	39.3283	48.0679	58.7497
Nd	trucks_light	BEV	Trends	2019	40.8167	49.8871	60.9732
Nd	trucks_light	BEV	Trends	2020	42.2898	51.6875	63.1736
Nd	trucks_light	BEV	Trends	2021	44.0089	53.7887	65.7417
Nd	trucks_light	BEV	Trends	2022	45.6563	55.8021	68.2026
Nd	trucks_light	BEV	Trends	2023	47.0408	57.4943	70.2708
Nd	trucks_light	BEV	Trends	2024	48.3434	59.0864	72.2167
Nd	trucks_light	BEV	Trends	2025	49.2002	60.1336	73.4966
Nd	trucks_light	BEV	Trends	2026	50.1057	61.2403	74.8493
Nd	trucks_light	BEV	Trends	2027	51.0925	62.4464	76.3233
Nd	trucks_light	BEV	Trends	2028	52.0032	63.5594	77.6837
Nd	trucks_light	BEV	Trends	2029	52.8583	64.6045	78.9611
Nd	trucks_light	BEV	Trends	2030	53.6537	65.5768	80.1494
Nd	trucks_light	BEV	Trends	2031	54.399	66.4877	81.2627
Nd	trucks_light	BEV	Trends	2032	55.1137	67.3612	82.3304
Nd	trucks_light	BEV	Trends	2033	55.7732	68.1673	83.3155
Nd	trucks_light	BEV	Trends	2034	56.3975	68.9303	84.2481
Nd	trucks_light	BEV	Trends	2035	56.9985	69.6648	85.1459
Nd	trucks_light	BEV	Trends	2036	57.5712	70.3648	86.0014
Nd	trucks_light	BEV	Trends	2037	58.1244	71.0409	86.8278
Nd	trucks_light	BEV	Trends	2038	58.6595	71.695	87.6272
Nd	trucks_light	BEV	Trends	2039	59.1717	72.3209	88.3922
Nd	trucks_light	BEV	Trends	2040	59.6664	72.9256	89.1313
Nd	trucks_light	BEV	Trends	2041	60.1501	73.5168	89.8539
Nd	trucks_light	BEV	Trends	2042	60.6137	74.0834	90.5464
Nd	trucks_light	BEV	Trends	2043	61.0575	74.6258	91.2094
Nd	trucks_light	BEV	Trends	2044	61.4898	75.1542	91.8551
Nd	trucks_light	BEV	Trends	2045	61.9023	75.6583	92.4713
Nd	trucks_light	BEV	Trends	2046	62.2982	76.1422	93.0627
Nd	trucks_light	BEV	Trends	2047	62.6866	76.6169	93.6429
Nd	trucks_light	BEV	Trends	2048	63.0628	77.0768	94.2049
Nd	trucks_light	BEV	Trends	2049	63.4201	77.5135	94.7387
Nd	trucks_light	BEV	Trends	2050	63.7567	77.9248	95.2415
Nd	trucks_light	BEV	Trends	2051	64.0659	78.3028	95.7034
Nd	trucks_light	BEV	Trends	2052	64.3541	78.655	96.1339
Nd	trucks_light	BEV	Trends	2053	64.6431	79.0082	96.5656
Nd	trucks_light	BEV	Trends	2054	64.9196	79.3462	96.9787
Nd	trucks_light	BEV	Trends	2055	65.1815	79.6663	97.3699
Nd	trucks_light	BEV	Trends	2056	65.4258	79.9649	97.7349
Nd	trucks_light	BEV	Trends	2057	65.6617	80.2532	98.0872
Nd	trucks_light	BEV	Trends	2058	65.8938	80.5368	98.4339
Nd	trucks_light	BEV	Trends	2059	66.1158	80.8082	98.7656
Nd	trucks_light	BEV	Trends	2060	66.3321	81.0726	99.0888
Nd	trucks_light	ICEV	Trends	1990	6.29737	15.3936	771.45
Nd	trucks_light	ICEV	Trends	1991	6.32775	15.4678	775.172
Nd	trucks_light	ICEV	Trends	1992	6.35958	15.5456	779.071
Nd	trucks_light	ICEV	Trends	1993	6.38033	15.5964	781.613
Nd	trucks_light	ICEV	Trends	1994	6.38597	15.6101	782.304
Nd	trucks_light	ICEV	Trends	1995	6.41156	15.6727	785.439
Nd	trucks_light	ICEV	Trends	1996	6.42574	15.7074	787.176
Nd	trucks_light	ICEV	Trends	1997	6.45901	15.7887	791.252
Nd	trucks_light	ICEV	Trends	1998	6.53633	15.9777	800.724
Nd	trucks_light	ICEV	Trends	1999	6.71966	16.4258	823.182
Nd	trucks_light	ICEV	Trends	2000	6.89951	16.8655	845.214
Nd	trucks_light	ICEV	Trends	2001	7.0797	17.3059	867.289
Nd	trucks_light	ICEV	Trends	2002	7.26075	17.7485	889.468
Nd	trucks_light	ICEV	Trends	2003	7.44601	18.2014	912.163
Nd	trucks_light	ICEV	Trends	2004	7.63129	18.6543	934.86
Nd	trucks_light	ICEV	Trends	2005	7.8165	19.107	957.55
Nd	trucks_light	ICEV	Trends	2006	7.99124	19.5341	978.956
Nd	trucks_light	ICEV	Trends	2007	8.12213	19.8541	994.99
Nd	trucks_light	ICEV	Trends	2008	8.11245	19.8304	993.804
Nd	trucks_light	ICEV	Trends	2009	7.64692	18.6925	936.775
Nd	trucks_light	ICEV	Trends	2010	7.6372	18.6687	935.584
Nd	trucks_light	ICEV	Trends	2011	7.92708	19.3773	971.095
Nd	trucks_light	ICEV	Trends	2012	7.77924	19.0159	952.985
Nd	trucks_light	ICEV	Trends	2013	7.85114	19.1917	961.793
Nd	trucks_light	ICEV	Trends	2014	8.24879	20.1637	1010.51
Nd	trucks_light	ICEV	Trends	2015	8.84339	21.6172	1083.35
Nd	trucks_light	ICEV	Trends	2016	9.05182	22.1267	1108.88
Nd	trucks_light	ICEV	Trends	2017	9.18404	22.4499	1125.08
Nd	trucks_light	ICEV	Trends	2018	9.28615	22.6995	1137.59
Nd	trucks_light	ICEV	Trends	2019	9.3271	22.7996	1142.6
Nd	trucks_light	ICEV	Trends	2020	9.39274	22.96	1150.64
Nd	trucks_light	ICEV	Trends	2021	9.53276	23.3023	1167.8
Nd	trucks_light	ICEV	Trends	2022	9.67289	23.6448	1184.96
Nd	trucks_light	ICEV	Trends	2023	9.77275	23.889	1197.2
Nd	trucks_light	ICEV	Trends	2024	9.87004	24.1268	1209.12
Nd	trucks_light	ICEV	Trends	2025	9.89134	24.1788	1211.72
Nd	trucks_light	ICEV	Trends	2026	9.93593	24.2878	1217.19
Nd	trucks_light	ICEV	Trends	2027	10.0075	24.4628	1225.96
Nd	trucks_light	ICEV	Trends	2028	10.0737	24.6245	1234.06
Nd	trucks_light	ICEV	Trends	2029	10.1376	24.7807	1241.89
Nd	trucks_light	ICEV	Trends	2030	10.1978	24.9278	1249.26
Nd	trucks_light	ICEV	Trends	2031	10.2554	25.0686	1256.32
Nd	trucks_light	ICEV	Trends	2032	10.3135	25.2107	1263.44
Nd	trucks_light	ICEV	Trends	2033	10.3669	25.3414	1269.99
Nd	trucks_light	ICEV	Trends	2034	10.419	25.4688	1276.37
Nd	trucks_light	ICEV	Trends	2035	10.4715	25.5971	1282.8
Nd	trucks_light	ICEV	Trends	2036	10.5231	25.7231	1289.11
Nd	trucks_light	ICEV	Trends	2037	10.5749	25.8497	1295.46
Nd	trucks_light	ICEV	Trends	2038	10.6269	25.977	1301.84
Nd	trucks_light	ICEV	Trends	2039	10.678	26.1019	1308.1
Nd	trucks_light	ICEV	Trends	2040	10.7289	26.2262	1314.33
Nd	trucks_light	ICEV	Trends	2041	10.7805	26.3523	1320.65
Nd	trucks_light	ICEV	Trends	2042	10.8309	26.4754	1326.82
Nd	trucks_light	ICEV	Trends	2043	10.88	26.5955	1332.84
Nd	trucks_light	ICEV	Trends	2044	10.9291	26.7156	1338.86
Nd	trucks_light	ICEV	Trends	2045	10.9767	26.8318	1344.68
Nd	trucks_light	ICEV	Trends	2046	11.023	26.9452	1350.36
Nd	trucks_light	ICEV	Trends	2047	11.0697	27.0592	1356.07
Nd	trucks_light	ICEV	Trends	2048	11.1157	27.1716	1361.71
Nd	trucks_light	ICEV	Trends	2049	11.1597	27.2793	1367.11
Nd	trucks_light	ICEV	Trends	2050	11.2014	27.3812	1372.21
Nd	trucks_light	ICEV	Trends	2051	11.2395	27.4743	1376.88
Nd	trucks_light	ICEV	Trends	2052	11.275	27.5611	1381.23
Nd	trucks_light	ICEV	Trends	2053	11.3117	27.6508	1385.72
Nd	trucks_light	ICEV	Trends	2054	11.3472	27.7375	1390.07
Nd	trucks_light	ICEV	Trends	2055	11.3809	27.8201	1394.21
Nd	trucks_light	ICEV	Trends	2056	11.4125	27.8971	1398.07
Nd	trucks_light	ICEV	Trends	2057	11.4433	27.9725	1401.84
Nd	trucks_light	ICEV	Trends	2058	11.4742	28.048	1405.63
Nd	trucks_light	ICEV	Trends	2059	11.5039	28.1207	1409.27
Nd	trucks_light	ICEV	Trends	2060	11.5333	28.1926	1412.87
Nd	trucks_med	BEV	Trends	1990	0	0	0
Nd	trucks_med	BEV	Trends	1991	0	0	0
Nd	trucks_med	BEV	Trends	1992	0	0	0
Nd	trucks_med	BEV	Trends	1993	0	0	0
Nd	trucks_med	BEV	Trends	1994	0	0	0
Nd	trucks_med	BEV	Trends	1995	0	0	0
Nd	trucks_med	BEV	Trends	1996	0	0	0
Nd	trucks_med	BEV	Trends	1997	0	0	0
Nd	trucks_med	BEV	Trends	1998	0	0	0
Nd	trucks_med	BEV	Trends	1999	0	0	0
Nd	trucks_med	BEV	Trends	2000	0	0	0
Nd	trucks_med	BEV	Trends	2001	0	0	0
Nd	trucks_med	BEV	Trends	2002	0	0	0
Nd	trucks_med	BEV	Trends	2003	0	0	0
Nd	trucks_med	BEV	Trends	2004	0	0	0
Nd	trucks_med	BEV	Trends	2005	0	0	0
Nd	trucks_med	BEV	Trends	2006	0	0	0
Nd	trucks_med	BEV	Trends	2007	0	0	0
Nd	trucks_med	BEV	Trends	2008	0	0	0
Nd	trucks_med	BEV	Trends	2009	0	0	0
Nd	trucks_med	BEV	Trends	2010	0	0	0
Nd	trucks_med	BEV	Trends	2011	0	0	0
Nd	trucks_med	BEV	Trends	2012	0	0	0
Nd	trucks_med	BEV	Trends	2013	0	0	0
Nd	trucks_med	BEV	Trends	2014	0	0	0
Nd	trucks_med	BEV	Trends	2015	0	0	0
Nd	trucks_med	BEV	Trends	2016	0	0	0
Nd	trucks_med	BEV	Trends	2017	0	0	0
Nd	trucks_med	BEV	Trends	2018	0	0	0
Nd	trucks_med	BEV	Trends	2019	0	0	0
Nd	trucks_med	BEV	Trends	2020	0	0	0
Nd	trucks_med	BEV	Trends	2021	0	0	0
Nd	trucks_med	BEV	Trends	2022	0	0	0
Nd	trucks_med	BEV	Trends	2023	0	0	0
Nd	trucks_med	BEV	Trends	2024	0	0	0
Nd	trucks_med	BEV	Trends	2025	0	0	0
Nd	trucks_med	BEV	Trends	2026	0	0	0
Nd	trucks_med	BEV	Trends	2027	0	0	0
Nd	trucks_med	BEV	Trends	2028	0	0	0
Nd	trucks_med	BEV	Trends	2029	0	0	0
Nd	trucks_med	BEV	Trends	2030	0	0	0
Nd	trucks_med	BEV	Trends	2031	0	0	0
Nd	trucks_med	BEV	Trends	2032	0	0	0
Nd	trucks_med	BEV	Trends	2033	0	0	0
Nd	trucks_med	BEV	Trends	2034	0	0	0
Nd	trucks_med	BEV	Trends	2035	0	0	0
Nd	trucks_med	BEV	Trends	2036	0	0	0
Nd	trucks_med	BEV	Trends	2037	0	0	0
Nd	trucks_med	BEV	Trends	2038	0	0	0
Nd	trucks_med	BEV	Trends	2039	0	0	0
Nd	trucks_med	BEV	Trends	2040	0	0	0
Nd	trucks_med	BEV	Trends	2041	0	0	0
Nd	trucks_med	BEV	Trends	2042	0	0	0
Nd	trucks_med	BEV	Trends	2043	0	0	0
Nd	trucks_med	BEV	Trends	2044	0	0	0
Nd	trucks_med	BEV	Trends	2045	0	0	0
Nd	trucks_med	BEV	Trends	2046	0	0	0
Nd	trucks_med	BEV	Trends	2047	0	0	0
Nd	trucks_med	BEV	Trends	2048	0	0	0
Nd	trucks_med	BEV	Trends	2049	0	0	0
Nd	trucks_med	BEV	Trends	2050	0	0	0
Nd	trucks_med	BEV	Trends	2051	0	0	0
Nd	trucks_med	BEV	Trends	2052	0	0	0
Nd	trucks_med	BEV	Trends	2053	0	0	0
Nd	trucks_med	BEV	Trends	2054	0	0	0
Nd	trucks_med	BEV	Trends	2055	0	0	0
Nd	trucks_med	BEV	Trends	2056	0	0	0
Nd	trucks_med	BEV	Trends	2057	0	0	0
Nd	trucks_med	BEV	Trends	2058	0	0	0
Nd	trucks_med	BEV	Trends	2059	0	0	0
Nd	trucks_med	BEV	Trends	2060	0	0	0
Nd	trucks_med	ICEV	Trends	1990	3.76993	9.21539	461.83
Nd	trucks_med	ICEV	Trends	1991	3.70892	9.06625	454.356
Nd	trucks_med	ICEV	Trends	1992	3.6536	8.93102	447.579
Nd	trucks_med	ICEV	Trends	1993	3.61027	8.8251	442.271
Nd	trucks_med	ICEV	Trends	1994	3.61601	8.83913	442.974
Nd	trucks_med	ICEV	Trends	1995	3.64806	8.91748	446.9
Nd	trucks_med	ICEV	Trends	1996	3.6965	9.0359	452.835
Nd	trucks_med	ICEV	Trends	1997	3.67054	8.97244	449.655
Nd	trucks_med	ICEV	Trends	1998	3.57829	8.74693	438.353
Nd	trucks_med	ICEV	Trends	1999	3.21998	7.87105	394.459
Nd	trucks_med	ICEV	Trends	2000	2.86846	7.0118	351.397
Nd	trucks_med	ICEV	Trends	2001	2.52433	6.17058	309.239
Nd	trucks_med	ICEV	Trends	2002	2.1659	5.29441	265.33
Nd	trucks_med	ICEV	Trends	2003	1.81458	4.43563	222.292
Nd	trucks_med	ICEV	Trends	2004	1.46353	3.57752	179.288
Nd	trucks_med	ICEV	Trends	2005	1.11206	2.71837	136.231
Nd	trucks_med	ICEV	Trends	2006	0.761736	1.86202	93.3154
Nd	trucks_med	ICEV	Trends	2007	0.757514	1.8517	92.7982
Nd	trucks_med	ICEV	Trends	2008	0.731869	1.78901	89.6565
Nd	trucks_med	ICEV	Trends	2009	0.661743	1.61759	81.0658
Nd	trucks_med	ICEV	Trends	2010	0.612321	1.49678	75.0115
Nd	trucks_med	ICEV	Trends	2011	0.599817	1.46622	73.4797
Nd	trucks_med	ICEV	Trends	2012	0.569125	1.39119	69.7199
Nd	trucks_med	ICEV	Trends	2013	0.550239	1.34503	67.4063
Nd	trucks_med	ICEV	Trends	2014	0.552672	1.35098	67.7043
Nd	trucks_med	ICEV	Trends	2015	0.551538	1.34821	67.5654
Nd	trucks_med	ICEV	Trends	2016	0.564558	1.38003	69.1604
Nd	trucks_med	ICEV	Trends	2017	0.572823	1.40023	70.1729
Nd	trucks_med	ICEV	Trends	2018	0.579208	1.41584	70.9551
Nd	trucks_med	ICEV	Trends	2019	0.581777	1.42212	71.2698
Nd	trucks_med	ICEV	Trends	2020	0.585885	1.43216	71.773
Nd	trucks_med	ICEV	Trends	2021	0.594631	1.45354	72.8445
Nd	trucks_med	ICEV	Trends	2022	0.603383	1.47494	73.9166
Nd	trucks_med	ICEV	Trends	2023	0.609623	1.49019	74.681
Nd	trucks_med	ICEV	Trends	2024	0.615701	1.50505	75.4256
Nd	trucks_med	ICEV	Trends	2025	0.617038	1.50832	75.5894
Nd	trucks_med	ICEV	Trends	2026	0.619828	1.51513	75.9311
Nd	trucks_med	ICEV	Trends	2027	0.624301	1.52607	76.4791
Nd	trucks_med	ICEV	Trends	2028	0.628434	1.53617	76.9854
Nd	trucks_med	ICEV	Trends	2029	0.632427	1.54593	77.4745
Nd	trucks_med	ICEV	Trends	2030	0.636186	1.55512	77.935
Nd	trucks_med	ICEV	Trends	2031	0.639784	1.56392	78.3759
Nd	trucks_med	ICEV	Trends	2032	0.643414	1.57279	78.8206
Nd	trucks_med	ICEV	Trends	2033	0.646754	1.58095	79.2297
Nd	trucks_med	ICEV	Trends	2034	0.650008	1.58891	79.6284
Nd	trucks_med	ICEV	Trends	2035	0.653287	1.59692	80.03
Nd	trucks_med	ICEV	Trends	2036	0.656505	1.60479	80.4243
Nd	trucks_med	ICEV	Trends	2037	0.659742	1.6127	80.8208
Nd	trucks_med	ICEV	Trends	2038	0.662992	1.62065	81.2189
Nd	trucks_med	ICEV	Trends	2039	0.666182	1.62845	81.6097
Nd	trucks_med	ICEV	Trends	2040	0.669359	1.63621	81.9988
Nd	trucks_med	ICEV	Trends	2041	0.672577	1.64408	82.3931
Nd	trucks_med	ICEV	Trends	2042	0.675723	1.65177	82.7785
Nd	trucks_med	ICEV	Trends	2043	0.67879	1.65926	83.1542
Nd	trucks_med	ICEV	Trends	2044	0.681858	1.66676	83.53
Nd	trucks_med	ICEV	Trends	2045	0.684825	1.67402	83.8935
Nd	trucks_med	ICEV	Trends	2046	0.687719	1.68109	84.248
Nd	trucks_med	ICEV	Trends	2047	0.69063	1.68821	84.6047
Nd	trucks_med	ICEV	Trends	2048	0.693502	1.69523	84.9564
Nd	trucks_med	ICEV	Trends	2049	0.696252	1.70195	85.2933
Nd	trucks_med	ICEV	Trends	2050	0.698853	1.70831	85.612
Nd	trucks_med	ICEV	Trends	2051	0.701231	1.71412	85.9033
Nd	trucks_med	ICEV	Trends	2052	0.703447	1.71954	86.1748
Nd	trucks_med	ICEV	Trends	2053	0.705737	1.72513	86.4553
Nd	trucks_med	ICEV	Trends	2054	0.70795	1.73054	86.7264
Nd	trucks_med	ICEV	Trends	2055	0.710058	1.7357	86.9847
Nd	trucks_med	ICEV	Trends	2056	0.712027	1.74051	87.2258
Nd	trucks_med	ICEV	Trends	2057	0.713951	1.74521	87.4615
Nd	trucks_med	ICEV	Trends	2058	0.715877	1.74992	87.6975
Nd	trucks_med	ICEV	Trends	2059	0.717735	1.75446	87.9251
Nd	trucks_med	ICEV	Trends	2060	0.719569	1.75895	88.1498
Nd	trucks_heavy	BEV	Trends	1990	0	0	0
Nd	trucks_heavy	BEV	Trends	1991	0	0	0
Nd	trucks_heavy	BEV	Trends	1992	0	0	0
Nd	trucks_heavy	BEV	Trends	1993	0	0	0
Nd	trucks_heavy	BEV	Trends	1994	0	0	0
Nd	trucks_heavy	BEV	Trends	1995	0	0	0
Nd	trucks_heavy	BEV	Trends	1996	0	0	0
Nd	trucks_heavy	BEV	Trends	1997	0	0	0
Nd	trucks_heavy	BEV	Trends	1998	0	0	0
Nd	trucks_heavy	BEV	Trends	1999	0	0	0
Nd	trucks_heavy	BEV	Trends	2000	0	0	0
Nd	trucks_heavy	BEV	Trends	2001	0	0	0
Nd	trucks_heavy	BEV	Trends	2002	0	0	0
Nd	trucks_heavy	BEV	Trends	2003	0	0	0
Nd	trucks_heavy	BEV	Trends	2004	0	0	0
Nd	trucks_heavy	BEV	Trends	2005	0	0	0
Nd	trucks_heavy	BEV	Trends	2006	0	0	0
Nd	trucks_heavy	BEV	Trends	2007	0	0	0
Nd	trucks_heavy	BEV	Trends	2008	0	0	0
Nd	trucks_heavy	BEV	Trends	2009	0	0	0
Nd	trucks_heavy	BEV	Trends	2010	0	0	0
Nd	trucks_heavy	BEV	Trends	2011	0	0	0
Nd	trucks_heavy	BEV	Trends	2012	0	0	0
Nd	trucks_heavy	BEV	Trends	2013	0	0	0
Nd	trucks_heavy	BEV	Trends	2014	0	0	0
Nd	trucks_heavy	BEV	Trends	2015	0	0	0
Nd	trucks_heavy	BEV	Trends	2016	0	0	0
Nd	trucks_heavy	BEV	Trends	2017	0	0	0
Nd	trucks_heavy	BEV	Trends	2018	0	0	0
Nd	trucks_heavy	BEV	Trends	2019	0	0	0
Nd	trucks_heavy	BEV	Trends	2020	0	0	0
Nd	trucks_heavy	BEV	Trends	2021	0	0	0
Nd	trucks_heavy	BEV	Trends	2022	0	0	0
Nd	trucks_heavy	BEV	Trends	2023	0	0	0
Nd	trucks_heavy	BEV	Trends	2024	0	0	0
Nd	trucks_heavy	BEV	Trends	2025	0	0	0
Nd	trucks_heavy	BEV	Trends	2026	0	0	0
Nd	trucks_heavy	BEV	Trends	2027	0	0	0
Nd	trucks_heavy	BEV	Trends	2028	0	0	0
Nd	trucks_heavy	BEV	Trends	2029	0	0	0
Nd	trucks_heavy	BEV	Trends	2030	0	0	0
Nd	trucks_heavy	BEV	Trends	2031	0	0	0
Nd	trucks_heavy	BEV	Trends	2032	0	0	0
Nd	trucks_heavy	BEV	Trends	2033	0	0	0
Nd	trucks_heavy	BEV	Trends	2034	0	0	0
Nd	trucks_heavy	BEV	Trends	2035	0	0	0
Nd	trucks_heavy	BEV	Trends	2036	0	0	0
Nd	trucks_heavy	BEV	Trends	2037	0	0	0
Nd	trucks_heavy	BEV	Trends	2038	0	0	0
Nd	trucks_heavy	BEV	Trends	2039	0	0	0
Nd	trucks_heavy	BEV	Trends	2040	0	0	0
Nd	trucks_heavy	BEV	Trends	2041	0	0	0
Nd	trucks_heavy	BEV	Trends	2042	0	0	0
Nd	trucks_heavy	BEV	Trends	2043	0	0	0
Nd	trucks_heavy	BEV	Trends	2044	0	0	0
Nd	trucks_heavy	BEV	Trends	2045	0	0	0
Nd	trucks_heavy	BEV	Trends	2046	0	0	0
Nd	trucks_heavy	BEV	Trends	2047	0	0	0
Nd	trucks_heavy	BEV	Trends	2048	0	0	0
Nd	trucks_heavy	BEV	Trends	2049	0	0	0
Nd	trucks_heavy	BEV	Trends	2050	0	0	0
Nd	trucks_heavy	BEV	Trends	2051	0	0	0
Nd	trucks_heavy	BEV	Trends	2052	0	0	0
Nd	trucks_heavy	BEV	Trends	2053	0	0	0
Nd	trucks_heavy	BEV	Trends	2054	0	0	0
Nd	trucks_heavy	BEV	Trends	2055	0	0	0
Nd	trucks_heavy	BEV	Trends	2056	0	0	0
Nd	trucks_heavy	BEV	Trends	2057	0	0	0
Nd	trucks_heavy	BEV	Trends	2058	0	0	0
Nd	trucks_heavy	BEV	Trends	2059	0	0	0
Nd	trucks_heavy	BEV	Trends	2060	0	0	0
Nd	trucks_heavy	ICEV	Trends	1990	2.77778	6.79012	340.288
Nd	trucks_heavy	ICEV	Trends	1991	2.76565	6.76047	338.802
Nd	trucks_heavy	ICEV	Trends	1992	2.74289	6.70485	336.014
Nd	trucks_heavy	ICEV	Trends	1993	2.74148	6.7014	335.841
Nd	trucks_heavy	ICEV	Trends	1994	2.71326	6.63242	332.384
Nd	trucks_heavy	ICEV	Trends	1995	2.57854	6.3031	315.881
Nd	trucks_heavy	ICEV	Trends	1996	2.4548	6.00062	300.722
Nd	trucks_heavy	ICEV	Trends	1997	2.38254	5.82398	291.869
Nd	trucks_heavy	ICEV	Trends	1998	2.26086	5.52654	276.963
Nd	trucks_heavy	ICEV	Trends	1999	2.18715	5.34638	267.934
Nd	trucks_heavy	ICEV	Trends	2000	2.11485	5.16964	259.077
Nd	trucks_heavy	ICEV	Trends	2001	2.02986	4.96188	248.665
Nd	trucks_heavy	ICEV	Trends	2002	1.96405	4.801	240.603
Nd	trucks_heavy	ICEV	Trends	2003	1.8734	4.57942	229.498
Nd	trucks_heavy	ICEV	Trends	2004	1.78274	4.3578	218.392
Nd	trucks_heavy	ICEV	Trends	2005	1.69194	4.13586	207.269
Nd	trucks_heavy	ICEV	Trends	2006	1.63374	3.99358	200.138
Nd	trucks_heavy	ICEV	Trends	2007	1.67399	4.09196	205.069
Nd	trucks_heavy	ICEV	Trends	2008	1.68255	4.11289	206.118
Nd	trucks_heavy	ICEV	Trends	2009	1.54603	3.77919	189.394
Nd	trucks_heavy	ICEV	Trends	2010	1.49644	3.65797	183.32
Nd	trucks_heavy	ICEV	Trends	2011	1.53506	3.75237	188.051
Nd	trucks_heavy	ICEV	Trends	2012	1.49626	3.65753	183.298
Nd	trucks_heavy	ICEV	Trends	2013	1.48467	3.6292	181.878
Nd	trucks_heavy	ICEV	Trends	2014	1.53101	3.74247	187.554
Nd	trucks_heavy	ICEV	Trends	2015	1.61178	3.93991	197.449
Nd	trucks_heavy	ICEV	Trends	2016	1.64966	4.03251	202.09
Nd	trucks_heavy	ICEV	Trends	2017	1.67366	4.09118	205.03
Nd	trucks_heavy	ICEV	Trends	2018	1.69219	4.13645	207.299
Nd	trucks_heavy	ICEV	Trends	2019	1.69957	4.15451	208.204
Nd	trucks_heavy	ICEV	Trends	2020	1.71146	4.18358	209.66
Nd	trucks_heavy	ICEV	Trends	2021	1.73691	4.24579	212.778
Nd	trucks_heavy	ICEV	Trends	2022	1.76239	4.30806	215.899
Nd	trucks_heavy	ICEV	Trends	2023	1.78053	4.3524	218.121
Nd	trucks_heavy	ICEV	Trends	2024	1.7982	4.39561	220.287
Nd	trucks_heavy	ICEV	Trends	2025	1.80204	4.40499	220.756
Nd	trucks_heavy	ICEV	Trends	2026	1.81013	4.42475	221.747
Nd	trucks_heavy	ICEV	Trends	2027	1.82313	4.45654	223.34
Nd	trucks_heavy	ICEV	Trends	2028	1.83515	4.48592	224.812
Nd	trucks_heavy	ICEV	Trends	2029	1.84676	4.5143	226.235
Nd	trucks_heavy	ICEV	Trends	2030	1.85769	4.54103	227.574
Nd	trucks_heavy	ICEV	Trends	2031	1.86816	4.56662	228.856
Nd	trucks_heavy	ICEV	Trends	2032	1.87872	4.59243	230.15
Nd	trucks_heavy	ICEV	Trends	2033	1.88844	4.61619	231.341
Nd	trucks_heavy	ICEV	Trends	2034	1.89791	4.63934	232.501
Nd	trucks_heavy	ICEV	Trends	2035	1.90746	4.66267	233.67
Nd	trucks_heavy	ICEV	Trends	2036	1.91683	4.68557	234.818
Nd	trucks_heavy	ICEV	Trends	2037	1.92625	4.70862	235.973
Nd	trucks_heavy	ICEV	Trends	2038	1.93572	4.73176	237.132
Nd	trucks_heavy	ICEV	Trends	2039	1.94501	4.75447	238.271
Nd	trucks_heavy	ICEV	Trends	2040	1.95427	4.77709	239.405
Nd	trucks_heavy	ICEV	Trends	2041	1.96365	4.80002	240.554
Nd	trucks_heavy	ICEV	Trends	2042	1.97281	4.82243	241.677
Nd	trucks_heavy	ICEV	Trends	2043	1.98175	4.84428	242.772
Nd	trucks_heavy	ICEV	Trends	2044	1.99069	4.86614	243.867
Nd	trucks_heavy	ICEV	Trends	2045	1.99934	4.88728	244.927
Nd	trucks_heavy	ICEV	Trends	2046	2.00778	4.9079	245.96
Nd	trucks_heavy	ICEV	Trends	2047	2.01627	4.92865	247
Nd	trucks_heavy	ICEV	Trends	2048	2.02464	4.94912	248.026
Nd	trucks_heavy	ICEV	Trends	2049	2.03266	4.96872	249.008
Nd	trucks_heavy	ICEV	Trends	2050	2.04024	4.98726	249.937
Nd	trucks_heavy	ICEV	Trends	2051	2.04718	5.00421	250.787
Nd	trucks_heavy	ICEV	Trends	2052	2.05364	5.02001	251.578
Nd	trucks_heavy	ICEV	Trends	2053	2.06032	5.03633	252.396
Nd	trucks_heavy	ICEV	Trends	2054	2.06677	5.05211	253.187
Nd	trucks_heavy	ICEV	Trends	2055	2.07292	5.06714	253.94
Nd	trucks_heavy	ICEV	Trends	2056	2.07866	5.08117	254.643
Nd	trucks_heavy	ICEV	Trends	2057	2.08427	5.09489	255.331
Nd	trucks_heavy	ICEV	Trends	2058	2.08989	5.10862	256.019
Nd	trucks_heavy	ICEV	Trends	2059	2.09531	5.12187	256.683
Nd	trucks_heavy	ICEV	Trends	2060	2.10066	5.13495	257.338
Nd	wind	direct drive	Trends	1990	0	0	0
Nd	wind	direct drive	Trends	1991	0	0	0
Nd	wind	direct drive	Trends	1992	0	0	0
Nd	wind	direct drive	Trends	1993	0	0	0
Nd	wind	direct drive	Trends	1994	0	0	0
Nd	wind	direct drive	Trends	1995	0	0	0
Nd	wind	direct drive	Trends	1996	0	0	0
Nd	wind	direct drive	Trends	1997	0	0	0
Nd	wind	direct drive	Trends	1998	0.0236553	0.0341688	0.0468971
Nd	wind	direct drive	Trends	1999	0.0472543	0.0682563	0.0936826
Nd	wind	direct drive	Trends	2000	0.0707998	0.102266	0.140362
Nd	wind	direct drive	Trends	2001	0.0942945	0.136203	0.186941
Nd	wind	direct drive	Trends	2002	0.117741	0.17007	0.233423
Nd	wind	direct drive	Trends	2003	0.141141	0.203871	0.279815
Nd	wind	direct drive	Trends	2004	0.164498	0.237609	0.326121
Nd	wind	direct drive	Trends	2005	0.187814	0.271287	0.372344
Nd	wind	direct drive	Trends	2006	0.21109	0.304908	0.41849
Nd	wind	direct drive	Trends	2007	0.234329	0.338475	0.464561
Nd	wind	direct drive	Trends	2008	0.257532	0.371991	0.510562
Nd	wind	direct drive	Trends	2009	0.280702	0.405458	0.556496
Nd	wind	direct drive	Trends	2010	0.303839	0.438879	0.602367
Nd	wind	direct drive	Trends	2011	0.326947	0.472256	0.648177
Nd	wind	direct drive	Trends	2012	0.350025	0.505591	0.69393
Nd	wind	direct drive	Trends	2013	0.373076	0.538887	0.739629
Nd	wind	direct drive	Trends	2014	0.3961	0.572145	0.785276
Nd	wind	direct drive	Trends	2015	0.4191	0.605367	0.830873
Nd	wind	direct drive	Trends	2016	0.442076	0.638555	0.876424
Nd	wind	direct drive	Trends	2017	0.46503	0.671711	0.921931
Nd	wind	direct drive	Trends	2018	0.487963	0.704836	0.967395
Nd	wind	direct drive	Trends	2019	0.510876	0.737931	1.01282
Nd	wind	direct drive	Trends	2020	0.533769	0.771	1.05821
Nd	wind	direct drive	Trends	2021	0.556644	0.804041	1.10356
Nd	wind	direct drive	Trends	2022	0.578969	0.836289	1.14782
Nd	wind	direct drive	Trends	2023	0.600767	0.867775	1.19103
Nd	wind	direct drive	Trends	2024	0.622059	0.89853	1.23324
Nd	wind	direct drive	Trends	2025	0.641366	0.926417	1.27152
Nd	wind	direct drive	Trends	2026	0.65879	0.951586	1.30606
Nd	wind	direct drive	Trends	2027	0.674432	0.97418	1.33707
Nd	wind	direct drive	Trends	2028	0.688385	0.994334	1.36474
Nd	wind	direct drive	Trends	2029	0.700738	1.01218	1.38923
Nd	wind	direct drive	Trends	2030	0.711576	1.02783	1.41071
Nd	wind	direct drive	Trends	2031	0.72098	1.04142	1.42936
Nd	wind	direct drive	Trends	2032	0.729026	1.05304	1.44531
Nd	wind	direct drive	Trends	2033	0.735787	1.0628	1.45871
Nd	wind	direct drive	Trends	2034	0.741332	1.07081	1.4697
Nd	wind	direct drive	Trends	2035	0.745726	1.07716	1.47842
Nd	wind	direct drive	Trends	2036	0.749033	1.08194	1.48497
Nd	wind	direct drive	Trends	2037	0.75131	1.08523	1.48949
Nd	wind	direct drive	Trends	2038	0.752615	1.08711	1.49207
Nd	wind	direct drive	Trends	2039	0.753	1.08767	1.49284
Nd	wind	direct drive	Trends	2040	0.752517	1.08697	1.49188
Nd	wind	direct drive	Trends	2041	0.751214	1.08509	1.4893
Nd	wind	direct drive	Trends	2042	0.749855	1.08312	1.4866
Nd	wind	direct drive	Trends	2043	0.748443	1.08108	1.4838
Nd	wind	direct drive	Trends	2044	0.74698	1.07897	1.4809
Nd	wind	direct drive	Trends	2045	0.74547	1.07679	1.47791
Nd	wind	direct drive	Trends	2046	0.743913	1.07454	1.47482
Nd	wind	direct drive	Trends	2047	0.742314	1.07223	1.47165
Nd	wind	direct drive	Trends	2048	0.740673	1.06986	1.4684
Nd	wind	direct drive	Trends	2049	0.738994	1.06744	1.46507
Nd	wind	direct drive	Trends	2050	0.737277	1.06496	1.46166
Nd	wind	direct drive	Trends	2051	0.735525	1.06243	1.45819
Nd	wind	direct drive	Trends	2052	0.73374	1.05985	1.45465
Nd	wind	direct drive	Trends	2053	0.731923	1.05722	1.45105
Nd	wind	direct drive	Trends	2054	0.730075	1.05455	1.44739
Nd	wind	direct drive	Trends	2055	0.728199	1.05184	1.44367
Nd	wind	direct drive	Trends	2056	0.726296	1.04909	1.43989
Nd	wind	direct drive	Trends	2057	0.724366	1.04631	1.43607
Nd	wind	direct drive	Trends	2058	0.722412	1.04348	1.4322
Nd	wind	direct drive	Trends	2059	0.720435	1.04063	1.42828
Nd	wind	direct drive	Trends	2060	0.718436	1.03774	1.42431
Nd	wind	geared	Trends	1990	0	0	0
Nd	wind	geared	Trends	1991	0	0	0
Nd	wind	geared	Trends	1992	0	0	0
Nd	wind	geared	Trends	1993	0	0	0
Nd	wind	geared	Trends	1994	0	0	0
Nd	wind	geared	Trends	1995	0	0	0
Nd	wind	geared	Trends	1996	0	0	0
Nd	wind	geared	Trends	1997	0	0	0
Nd	wind	geared	Trends	1998	0.00194642	0.00420539	0.00581524
Nd	wind	geared	Trends	1999	0.00388821	0.00840077	0.0116166
Nd	wind	geared	Trends	2000	0.0058256	0.0125866	0.0174049
Nd	wind	geared	Trends	2001	0.00775881	0.0167635	0.0231806
Nd	wind	geared	Trends	2002	0.00968804	0.0209317	0.0289445
Nd	wind	geared	Trends	2003	0.0116135	0.0250918	0.0346971
Nd	wind	geared	Trends	2004	0.0135354	0.0292442	0.040439
Nd	wind	geared	Trends	2005	0.0154538	0.0333891	0.0461707
Nd	wind	geared	Trends	2006	0.0173691	0.0375271	0.0518927
Nd	wind	geared	Trends	2007	0.0192812	0.0416585	0.0576056
Nd	wind	geared	Trends	2008	0.0211904	0.0457835	0.0633097
Nd	wind	geared	Trends	2009	0.0230969	0.0499025	0.0690056
Nd	wind	geared	Trends	2010	0.0250007	0.0540159	0.0746935
Nd	wind	geared	Trends	2011	0.026902	0.0581238	0.080374
Nd	wind	geared	Trends	2012	0.028801	0.0622266	0.0860474
Nd	wind	geared	Trends	2013	0.0306977	0.0663245	0.091714
Nd	wind	geared	Trends	2014	0.0325922	0.0704178	0.0973742
Nd	wind	geared	Trends	2015	0.0344847	0.0745067	0.103028
Nd	wind	geared	Trends	2016	0.0363752	0.0785914	0.108677
Nd	wind	geared	Trends	2017	0.0382639	0.0826721	0.114319
Nd	wind	geared	Trends	2018	0.0401509	0.086749	0.119957
Nd	wind	geared	Trends	2019	0.0420362	0.0908223	0.12559
Nd	wind	geared	Trends	2020	0.0439199	0.0948923	0.131218
Nd	wind	geared	Trends	2021	0.0458022	0.0989589	0.136841
Nd	wind	geared	Trends	2022	0.0476779	0.103012	0.142445
Nd	wind	geared	Trends	2023	0.0495484	0.107053	0.148033
Nd	wind	geared	Trends	2024	0.0514145	0.111085	0.153609
Nd	wind	geared	Trends	2025	0.0531491	0.114833	0.158791
Nd	wind	geared	Trends	2026	0.054758	0.118309	0.163598
Nd	wind	geared	Trends	2027	0.0562466	0.121525	0.168045
Nd	wind	geared	Trends	2028	0.0576203	0.124493	0.172149
Nd	wind	geared	Trends	2029	0.0588839	0.127223	0.175925
Nd	wind	geared	Trends	2030	0.0600421	0.129725	0.179385
Nd	wind	geared	Trends	2031	0.0610995	0.13201	0.182544
Nd	wind	geared	Trends	2032	0.0620603	0.134086	0.185415
Nd	wind	geared	Trends	2033	0.0629284	0.135962	0.188008
Nd	wind	geared	Trends	2034	0.0637079	0.137646	0.190337
Nd	wind	geared	Trends	2035	0.0644023	0.139146	0.192412
Nd	wind	geared	Trends	2036	0.065015	0.14047	0.194242
Nd	wind	geared	Trends	2037	0.0655495	0.141624	0.195839
Nd	wind	geared	Trends	2038	0.0660087	0.142617	0.197211
Nd	wind	geared	Trends	2039	0.0663956	0.143453	0.198367
Nd	wind	geared	Trends	2040	0.0667132	0.144139	0.199316
Nd	wind	geared	Trends	2041	0.066964	0.144681	0.200065
Nd	wind	geared	Trends	2042	0.0672222	0.145239	0.200837
Nd	wind	geared	Trends	2043	0.0674874	0.145812	0.201629
Nd	wind	geared	Trends	2044	0.0677593	0.146399	0.202441
Nd	wind	geared	Trends	2045	0.0680375	0.147	0.203273
Nd	wind	geared	Trends	2046	0.0683217	0.147614	0.204122
Nd	wind	geared	Trends	2047	0.0686117	0.148241	0.204988
Nd	wind	geared	Trends	2048	0.068907	0.148879	0.20587
Nd	wind	geared	Trends	2049	0.0692075	0.149528	0.206768
Nd	wind	geared	Trends	2050	0.069513	0.150188	0.207681
[truncated: 44,385 more rows]

## Sheet: Fig_2a_b
Mean estimate TCE stocks per technology and TCE (2020)
[truncated: 53 more rows]

[truncated: 7 more sheets: Fig_2c, Fig_3a, Fig_3b, Fig_3c_f, Fig_4a, Fig_4b, Fig_4c_f]
